# Supplementary material for: Deep learning enhancing guide RNA design for CRISPR/Cas12a‐based diagnostics
Source: Imeta. 2024 Jun 15;3(4):e214. doi: 10.1002/imt2.214 (PMC11316927; doi:10.1002/imt2.214)
Supplement: Supplementary file 2 — Table S1: Information on the types of viral and bacterial species used to build crRNA libraries. Table S2: Information on viral and bacterial nucleic acid templates used to build crRNA libraries. Table S3: Training data datasets for model development generated based on CRISPR fluorescence reaction. Table S4: Augment datasets for model development generated based on CRISPR fluorescence reaction. Table S5: Test datasets for model development generated based on CRISPR fluorescence reaction. Table S6: Model performance evaluation by k‐fold cross‐validation. Table S7: The DNA templates of four pathogens (MPXV, EV71, CV‐A16, and L. monocytogenes) were used in the experimental activity testing. Table S8: The crRNAs of four pathogens (MPXV, EV71, CV‐A16, and L. monocytogenes) were used in the experimental activity testing. Table S9: Optimal HPV crRNAs and RPA primers generated from the one‐stop web platform of EasyDesign. [file IMT2-3-e214-s001.xlsx]

## Sheet: Table S1
Table S1. Information on the types of viral and bacterial species used to build crRNA libraries.
	Pathogen	Type	No. of crRNA
1	Rabies virus	virus	87
2	Primate norovirus	virus	168
3	Rotavirus	virus	32
4	Simian hemorrhagic fever virus	virus	72
5	Japanese encephalitis virus	virus	31
6	Mammalian orthoreovirus	virus	37
7	Canine parvovirus type 2a	virus	26
8	Canine distemper virus	virus	21
9	Canine parainfluenza virus	virus	18
10	Canine adenovirus type 2	virus	29
11	Bovine viral diarrhea virus	virus	32
12	Bluetongue virus	virus	24
13	Swine vesicular disease virus	virus	27
14	Seneca valley virus	virus	46
15	Classical swine fever virus	virus	42
16	Porcine parvovirus	virus	44
17	Foot and mouth disease virus type O	virus	59
18	Foot and mouth disease virus type A	virus	23
19	Porcine rotavirus	virus	57
20	Porcine epidemic diarrhea virus	virus	31
21	Transmissible gastroenteritis virus	virus	13
22	Porcine deltacoronavirus	virus	21
23	Swine acute diarrhea syndrome coronavirus	virus	21
24	Porcine circovirus type 2	virus	32
25	Porcine circovirus type 3	virus	22
26	Pseudorabies virus	virus	21
27	Brucella	bacteria	71
28	Salmonella	bacteria	111
29	Streptococcus suis serotype 2	bacteria	90
30	Vibrio cholerae	bacteria	41
31	Shigella Castellani	bacteria	27
32	Enteroinvasive Escherichia coli	bacteria	20
33	Coxiella burnetii	bacteria	68
34	Bovine tuberculosis	bacteria	69

## Sheet: Table S2
Table S2. Information on viral and bacterial nucleic acid templates used to build crRNA libraries.
Template No.	Sequence
1	﻿tcgaaattaatacgactcactataggtggctcgtttgccaatttcaaagcgataaagtcgggcgcttt ggagtccggctttacgcagtcagacgttgcctatttggcctttaaaggcaccggcctttatgatggcaagggcaaggtggaaaatttgcgccttctggcgacgctttacccggaaacgatccatatcgttgcgcgtaaggatgcaaacatcaaatcggtcgcagacctgaaaggcaaacgcggcgctcaggctgccgacgcaaacgtcgcgccaaagcccaaagcctttaaatatttccgcgtttgcgacgcttacggcgctggctacttctacattccgggcaccgaaacctgcctgcgcgtccatggttacgtccgttacgacgtaa…
2	tcgaaattaatacgactcactataggtggctcgtttgccaattacaaagcgataaagtcgggcgcttg ggagtccggctttacgcagtcagccgttgcctatttggcctttaaagacaccggcctttatgatggcaaggtcaaggtggaaaatttgcgccttcaggcgacgctttacccggaaacgaaccatatcgttgcgcgtaaggatggaaacatcaaatcggtcgcagaccggaaaggcaaacgcggcgctcaggatgccgacgcaaacgtcgcgccaacgcccaaagcctttaaatatttccccgtttgcgacgcttacggcgctgactacttctacattccgggcaccggaacctgcctgcgcgtccatggttgcgtccgttacgacgtaaa…
3	tcgaaattaatacgactcactataggtggctcgtttgccaatttcgaagcgataaagtcgggcgcttt gcagtccggctttacgcagtcagaccttgcctatttggcctttaaaggctccggcctttatgatggcaagggctaggtggaaaatttgcgccttctgccgacgctttacccggaaacgatcgatatcgttgcgcgtaaggatgcatacatcaaatcggtcgcagacctgtaaggcaaacgcggcgctcaggcttccgacgcaaacgtcgcgccaaaggccaaagcctttaaatatttccgcatttgcgacgcttacggcgctggcaacttctacattccgggcaccgaaccctgcctgcgcgtccatggttacttccgttacgacgtaaa…
4	tcgaaattaatacgactcactataggtggctcgtttgccaatttcacagcgataaagtcgggcgcttt ggagtacggctttacgcagtcagacgttgcctctttggcctttaaaggcaccggcctttttgatggcaagggcaaggtggaaaattagcgccttctggcgacgctttacccggtaacgatccatatcgttgcgcgtaagggtgcaaacatcaaatcggtcgcagaccagaaaggcaaacgcggcgctcaggctgacgacgcaaacgtcgcgccaaagcccacagcctttaaatatttccgcgtttgcgccgcttacggcgctggctacttctacactccgggcaccgaaacctgcctgcgcgaccatggttacgtccgttacgacgtaag…
5	tcgaaattaatacgactcactataggtggctcgtttgccaatttcaaatcgataaagtcgggcgcttt ggagtccagctttacgcagtcagacgttgcctatctggcctttaaaggcaccggcctttataatggcaagggcaaggtggaaaatttgggccttctggcgacgctttacccggaaccgatccatatcgttgcgcgtaaggattcaaacatcaaatcggtcgcagacctgcaaggcaaacgcggcgctcaggctgccaacgcaaacgtcgcgccaaagcccaaaacctttaaatatttccgcgtttgcgactcttacggcgctggctacttctacatttcgggcaccgaaacctgcctgcgcgtctatggttacgtccgttacgacgtaaa…
6	tcgaaattaatacgactcactataggtggctcgtttgccaatttcaaagggataaagtcgggcgcttt ggagtccggctgtacgcagtcagacgttgcctatttggcctctaaaggcaccggcctttatgatggcaaggacaaggtggaaaatttgcgccttctggcgaagctttacccggaaacgatccatatcgttgggcgtaaggatgcaaacatcaaatcggtcgtagacctgaaaggcaaacgcggcgctcagggtgccgacgcaaacgtcgcgccaaagcccacagcctttaaatatttccgcgtttgcgacggttacggcgctggctacttctacattccggacaccgaaacctgcctgcgcgtccatggtttcgtccgttacgacgtaaa…
7	tcgaaattaatacgactcactataggtggctcgtttgccaatttcaaagcggtaaagtcgggcgcttt ggagtccggctttccgcagtcagacgttgcctatttggcctttgaaggcaccggcctttatgatggcaagggcgaggtggaaaatttgcgccttctggcgacggtttacccggaaacgatccatatcgttgcgggtaaggatgcaaacatcaaatcggtcgcatacctgaaaggcaaacgcggcgctcaggctcccgacgcaaacgtcgcgccaaagcccaaaccctttaaatatttccgcgtttgcgacgctgacggcgctggctacttctacattccgggccccgaaacctgcctgcgcgtccatggttacatccgttacgacgtaaa…
8	tcgaaattaatacgactcactataggtggctcgtttgccaatttcaaagcgataaagtcgggcgcttcaggagtccggctttacgcagtcagacgttgcctatttggtcctttaaaggcaccggcctttatgatggcaagggcaaacgtggaaaatttgcgccttctggcgacgctttacccggataacgatccatatcgttgcgcgtaaggatgcaaacatcctaatcggtcgcagacctgaaaggcaaacgcggcgctcaccgctgccgacgcaaacgtcgcgccaaagcccaaagcctaataaatatttccgcgtttgcgacgcttacggcgctggctgacttctacattccgggcaccgaaacctgcctgcgcgtcgcatggttacgtccgttac…
9	tcgaaattaatacgactcactataggtggctcgtttgccaatttcaaagcgataaagtcgggcgcttg g agtccggctttacgcagtcagacgttgcctatttgcctttaaaggcaccggcctttatgatggcaagggcaagtggaaaatttgcgccttctggcgacgctttacccggaacgatccatatcgttgcgcgtaaggatgcaaacatcaatcggtcgcagacctgaaaggcaaacgcggcgctcagctgccgacgcaaacgtcgcgccaaagcccaaagccttaaatatttccgcgtttgcgacgcttacggcgctggcacttctacattccgggcaccgaaacctgcctgcgcgtcatggttacgtccgttacgacgtaaagggcggcg…
10	gaagagtggttgtaaataatttggataaaactgcagttaacggaaacatggctttagatgatacccatgcacaaattgtaacaccttggtcattggttgatgcaaatgctttgggagtttggtttaatccaggagattggcaactaattgtttatactttgagtgagttgcacttagttagttttgaacaagaaatttttaatgttgttttaaagactgtttcagaatctgctactcagccaccaactaaagtttataataatgatttaactgcacgagtctttgagatagggtttatcaaacggtggctgaatgacatgcctttactccagacaaccaactatatggtcctcccggaaacttccaaagccaaggtttgtactaaagcagtgggtgagc…
11	gaagagtggttgtaaataatttggataaaactgcagttaacggcaacatggctttagatgatagccatgcacaaattgtaacaacttggtcattggttgatgcgaatgctttgggagtttggtgtaatccaggagattggcaattaattgtttatactttgagcgagttgcacttagttagttatgaacaagaaatttttaatattgttttaaagactgtttcggaatctgctactcagccacgaactaaagtttataataattatttaactgcacgagtcttggagatagggtttatcaaacagtggctgaatgacatgcctctactccagacaaccaactacatggtcctcccggaaacttacaaagccaaggtttgtactcaagcagtgggtgagc…
12	gaagagtggttgtaaataatttggataaaactgcagttaacggaatcatggctttagatgatacccacgcacaaattgtaacaccttggacattggttgatgcaaatgcttagggagtttggtttaatccaggggattggcaactaattgtttatcctttgagtgagttgcacttaggtagttttgaacaagaaattttgaatgttgttttaaagactgttacagaatctgctactcagccactaactaaagtttataataatgacttaactgcacgagtctttgaggtagggtttatcaaacggtggcagaatgacatgcctttactccatacaaccaactatatggtcctctcggaaacttccaaagccaagggttgtactaaagcagtgggtgatc…
13	gaagagtggttgtaaataatttggataaaactgcagttaacggaaaaatggctttagatgatacccttgcacaaattgtaacacctcggtcattggttgatgcaaaagctttgggagtttggtttagtccaggagattggcaactacttgtttatactttgagtgaattgcacttagttagttttgcacaagaaatttttaatgttcttttaaagactgtttcagactctgctactcagccaccaattaaagtttataataatgatctaactgcacgagtctttgatatagggtttatcaaacggtagctgaatgacatgcctttattccagacaaccaactatattgtcctcccggaaacttccatagccaaggtttgtactaaaacagtgggtgagc…
14	gaagagtggttgtaaataatttggataaaactgcagttaacggaaacagggctttagatgatacccatgcccaaattgtaacaccttggtcactggttgatgcaaatgctttggaagtttggtttaatccaggagactggcaactaattgtttatactgtgagtgagttgcacttagttatttttgaacaagaaatttttaaagttgttttaaagactgtttcataatctgctactcagccaccaagtaaagtttataataatgattttactgcacgagtctttgagataaggtttatcaaacggtggctgagtgacatgcctttactccagactaccaactatatggtcctcccgaaaacttccaaagccaaggtttatactaaagcagtgggtgagc…
15	gaagagtggttgtaaataatttggataaaactgcagttaacggaaacatcgctttagatgatacccatgaacaaattgtaacaccttggacattggttgatgcaaatgcattgggagtttggtttaatcaaggagattggcaactaattatttatactttgagtgagtttcacttagttagttttgaaccagaaatttttaatgttgttataaagactgtttcagaatccgctactcagccaccaactacagtttataataatgatttacctgcacgagtctttgagatggggtttatcaaacggtggcggaatgacatgcctttactctagacaaccaactatatggttctcccggaaacttccaaaggcaaggtttgtactaaagcactgggtgagc…
16	gaagagtggttgtaaataatttggataaaactgcagttaacggaaacatggttttagatgatacccatgcacagattgtaacaccttggtcattgattgatgcaaatgctttgggagattggtttaatccaggagattgtcaactaattgtttatactttgtgtgagttgcacttagttagttctgaacaagaaatttttaatgtagttttaaagactgtttcagaagctgctactcagccaccaactacagtttataataatgatttaacagcacgagtctttgagatagggcttatcaaacggtggctgaatgtcatgcctttactccagacaacgaactatatggtcctcccggaaccttccaaagccaaggtttgtaataaagcagtgggtgagc…
17	gaagagtggttgtaaataattttggataaaactgcagttaaccggaaacatggcatttagatgatacccatgcacaaattgtaacaccttgggtcattggttgatgcaaatgctttgtggagtttggtttaatccagggagattggcaactaattgtttataactttgagtgagttgctacttagttagttttgatacaagaaattttataatgttgttttaaagactgtttcagaatctgctactcagcccaccaactaaagtttattaataatgatttaactgcactgagtctttgagatagggtttatcaaacggtggctgaatgacatagcctttactcccagacaaccaactatatggtcctcccggaaacattccaaagccaaggtttgtact…
18	gaagagtggttgtaaataattggataaaactgagttaacggaaacatggctttagatgataccatgcacaaattgtaacacttggtcattggttgagcaaatgctttgggatttggtttaatccaggagattgcaactaattgtttatactttgagtgagttgcacttagttagttttgaacaagaaatttttaatgtgttttaaagatgtttcagaatctctactcagccaccaactaaagtttataataatgatttaactgcacgagtctttggatagggtttatcaaacggtggctgaatgacatgcctttacccagacaaccactatatggtcctcccggaaacttcaaagccaaggtttgtactaaagcagtgggtgagcgacactagtttctt…
19	atgaaagtcgcagtcctcggcgctgctggtggtatcggtcaggcgctggcattacttttaaaaaaccaactgccttcaggttcagatttgagccacatccccaccgctgtaaaaatcaaaggtttctccggtgaagacgcaaccccggcgctgatttctgcgggtgtggcgcgtaagccgggtatggaccgttccgacctgtttaacgttaacgccggcatcgtgaaaaacctggtgcagcagatcgctaaaacctgcccgaaagcgaccgttgcgattgcggcggaagtgctgaaaaaagcaggcgtatacgacaaaaacaaactgtttggcgttaccacgctggatatcatccgctctaatacctttgttgcagagctgaaaggtaagctgccaacg…
20	atgaaagtcgcagtcctcggcgctgctggtggtatcggtcaggggctggcattacttttaaaaaacctactgccttcaggttcagatttgacccacatccccaccgctgtaaaaaccaaaggtttctccggtgaagacggaaccccggcgctgatttctgcggctgtggcgcgtaagccgggtatggcccgttccgacctgtttaacgttatcgccggcatcgtgaaaaacctggagcagcagatcgctaaaacctgccagaaagcgaccgttgcgattgcggaggaagtgctgaaaaaagcaggcgcatacgacaaaaacaaactgtttgacgttaccacgctggatatcatcctctctaatacctttgttgcagagcggaaaggtaagctgccaacg…
21	atgaaagtcgcagtcctcggcgctgctggtggtatcggtcaggcggtggcattacttttaaaaaaccaagtgccttcaggttcagatttgagcaacatccccaccgctgtaaaaatcgaaggtttctccggtgaagacgcagccccggcgctgatttctgcgggtatggcgcgtaagccgggtatggacagttccgacctgtttaacgttaaccccggcatcgtgaaaaacctggtgaagcagatcgctaaaacctgcccgcaagcgaccgttgcgattgcggcgcaagtgctgaaaaaagcaggcgtagacgacaaaaacaaactgtttggctttaccacgctggatatcatccgcgctaatacctttgttgcagagctggaaggtaagctgccaacg…
22	atgaaagtcgcagtcctcggcgctgctggtggtatcggtcaggcgccggcattacttttaaaaaaccaactgctttcaggttcagatttgagccacatcctcaccgctgtaaaaatcaaaggtttctacggtgaagacgcaaccccggcgctgacttctgcgggtgtggcgcgtaagccggttatggaccgttccgacctgtttaacggtaacgccggcatcgtgaaaaacctggcgcagcagatcgctaaaacctgcccgagagcgaccgttgcgattgcggcggaagagctgaaaaaagcaggcgtatacgacacaaacaaactgtttggcgttaccacgccggatatcatccgctctaatacctttggtgcagagctgaaaggtaagctgccaatg…
23	atgaaagtcgcagtcctcggcgctgctggtggtatcggtcaggcgctgacattacttttaaaaaaccaactgcctacaggttcagatttgagccacatccccgccgctgtaaaaatcaaaggtttctcccgtgaagacgcaaccccggcgctgattactgcgggtgtggcgcgtaagccgggtctggaccgttccgacctgtttaacgttgacgccggcatcgtgaaaaacctggtgtagcagatcgctaaaacctgcccgaaaacgaccgttgcgattgcggcggaagtgttgaaaaaagcaggcgtatacgacaaagacaaactgtttggcgttaccacgctgaatatcatccgctctaatacctttgttccagagctgaaaggtaagctgccaacg…
24	atgaaagtcgcagtcctcggcgctgctggtggtatcggtcaggcgctggaattacttttaaaaaaccaactgccttcagcttcagatttgagccacatccccaccgctgcaaaaatcaaaggtttctccggtgaagacgaaaccccggcgctgatttctgcgggtgtggggcgtaagccgggtatggaccgttccgaccagtttaacgttaacgccggcatcgtgaaaaccctggtgcagcagatcgctaaaacctgccggaaagcgaccgttgcgattgcggcggaagggctgaaaaaagcaggcgtatacgacaaaaccaaactgtttggcgttaccacgctggataccatccgctctaatacctttgttgcagagcagaaaggtaagctgccaacg…
25	atgaaagtcgcagtcctcggcgctgctggtggtatcggtcaggcgctggcaatacttttaaaaaaccaactgccttcaggtacagatttgagccacatccccaccgctgtagaaatcaaaggtttctccggtgaagacgcatccccggcgctgatttctgcgggtgtggcgggtaagccgggtatggaccgttccgacctgcttaacgttaacgccggcatcgtgaaaaacgtggtgcagcagatcgctaaaacctgcccggaagcgaccgttgcgattgcggcggaagtggtgaaaaaagcaggcgtatacgacaaaaaccaactgtttggcgttaccacgctggatatcgtccgctctaatacctttgttgcagagctggaaggtaagctgccaacg…
26	atgaaagtcgcagtcctcggcgctgctggtggtatcggtcaggcgctggcattacttttaaaaaaccagactgccttcaggttcagatttgagccacatccccaccgactgtaaaaatcaaaggtttctccggtgaagacgcaaccaccggcgctgatttctgcgggtgtggcgcgtaagccgggatatggaccgttccgacctgtttaacgttaacgccggcaatcgtgaaaaacctggtgcagcagatcgctaaaacctgcaccgaaagcgaccgttgcgattgcggcggaagtgctgaaaaaaagcaggcgtatacgacaaaaacaaactgtttggcggttaccacgctggatatcatccgctctaatacctttgttcgcagagctgaaaggtaag…
27	atgaaagtcgcagtcctcggcgctgctggtggtatcggtcaggcgctggcattacttttaaaaaaccactgccttcaggttcagatttgagccacatccccaccctgtaaaaatcaaaggtttctccggtgaagacgcaacccggcgctgatttctgcgggtgtggcgcgtaagccggtatggaccgttccgacctgtttaacgttaacgccggctcgtgaaaaacctggtgcagcagatcgctaaaacctgccgaaagcgaccgttgcgattgcggcggaagtgctgaaaaagcaggcgtatacgacaaaaacaaactgtttggcttaccacgctggatatcatccgctctaatacctttgtgcagagctgaaaggtaagctgccaacggaagttgaa…
28	cgctgggtgatttcagcctggatggagtcgaggtcagagatttcgttcagcgcgccttcagtggtctgagtcagacctttgatgttcgcggtgaaacggttagcaatcgcctgacctgccgcatcgtctttcgcgctgttgatacgcagaccagaggatttgttcaggttattctgggtcagcagcgacagactgttagtgttgattacttgtgccataaaattttccttttggaaggtttttgataaagcaatcctccatgagaaaagcgactaaaattcttccttatctgatgtaaaggagaaaatcatggctactattgggtatattcgggtgtcaacaattgaccaaaatatcgatttacagcgtaatgcgcttactagtgcaaattgtgaccgc…
29	cgctgggtgatttcagcctggatggagtcgaggtcagagatttggttcagcgcgccttcagtggtcttagtcagacctttgatgttcgcggcgaaacggttagcaatcgcctgacgtgccgcatcgtctttcgcgctgtggatacgcagaccagaggatttgtacaggttattctgggtcagcagcggcagactgttagtgttgattacttatgccataaaattttccttttggacggtttttgataaagcaatcctccttgagaaaagcgactaaaattcttgcttatctgatgtaaaggagaaaaacatggctactattgggtatattctggtgtcaacaattgaccaaaataacgatttacagcgtaatgcgcttattagtgcaaattgtgaccgc…
30	cgctgggtgatttcagcctggatggagtcgaggtcagagatttcggtcagcgcgccttcagtggtctgattcagacctttgatgttcgcggtgtaacggttagcaatcgcctgacctcccgcatcgtctttcgcgctgttgctacgcagaccagaggatttgttccggttattctgggtcagcagcgaccgactgttagtgttgattacttgttccataaaattttccttttggaagctttttgataaagcaatcctccataagaaaagcgactaaaattcttccctatctgatgtaaaggagaaaatcttggctactattgggtatattcggctgtcaacaattgaccaaaatatccatttacagcgtaatgcgcttactggtgcaaattgtgaccgc…
31	cgctgggtgatttcagcctggatggagtcgaggtcagagatttcgtccagcgcgccttcagtggtctgagtcacacctttgatgttcgcggtgaaacggtcagcaatcgcctgacctgccgcatcgtatttcgcgctgttgatacgcagaccagtggatttgttcaggttattctgggtcaacagcgacagactgttagtgttgattaattgtgccataaaattttccttttggagggtttttgataaagcaatcctccatgtgaaaagcgactaaaattcttccttatttgatgtaaaggagaaaatcatggctaatattgggtatattcgggtgtcaacaaatgaccaaaatatcgatttacagcgtactgcgcttactagtgcaaattgtgacccc…
32	cgctgggtgatttcagcctggatggagtcgaggtcagagatttcgttcggcgcgccttcagtggtctgagtcagagctttgatgttcgcggtgaaacggttaccaatcgcctgacctgccgcatcgtctctcgcgctgttgatacgcagaccagagaatttgttcaggttattctgggtcagcggcgacagactgttagtgttgattactggtgccataaaattttccttttggaagatttttgataaagcaatcctccatgagcaaagcgactaaaattcttccttatcttatgtaaaggagaaaatcatggctacttttgggtatattcgggtgtcaacaattaaccaaaatatcgatttacagcgtaatacgcttactagtgcaaattgtgaccgc…
33	cgctgggtgatttcagcctggatggagtcgaggtcagagatttcgttcatcgcgccttcagtggtctgagtcagaccttggatgttcgcggtgaaacggttagcaatcgtctgacctgccgcatcgtctttcgcgctgtagatacgcagaccagaggatttgttcaggtcattctgggtcagcagcgacagactgttagggttgattacttgtgccataaaattttcctattggaaggtttttgataaagcaatcctccctgagaaaagcgactaaaattcttccttatatgatgtaaaggagaaaatcatggctactagtgggtatattcgggtgtcaacaattgacccaaatatcgatttacagcgtaatgcgcttaatagtgcaaattgtgaccgc…
34	cgctgggtgatttcagcctggatggagtcgaggtcagagatttcgttcagcccgccttcagtggtctgagtcagacctttgctgttcgcggtgaaacggttagcaatcgccggacctgccgcatcgtctttcgcgctgttgttacgcagaccagaggatttgttcaggttagtctgggtcagcagcgacagactgttagtggtgattacttgtgccataaaattttcctttcggaaggtttttgataaagcaatcctccatcagaaaagcgactaaaattcttccttatctcatgtaaaggagaaaatcatggctactatttggtatattcgggtgtcaacaattgaccaatatatcgatttacagcgtaatgcgcttactggtgcaaattgtgaccgc…
35	cgctgggtgatttcagcctggatggagtcgaggtcagagatttcgttcagcgcgccttcagtggtctgcagtcagacctttgatgttcgcggtgaaacggttagcaagtcgcctgacctgccgcatcgtctttcgcgctgttgatatcgcagaccagaggatttgttcaggttattctgggtcagccagcgacagactgttagtgttgattacttgtgccataacaattttccttttggaaggtttttgataaagcaatcctctcatgagaaaagcgactaaaattcttccttatctgatgttaaaggagaaaatcatggctactattgggtatattcggggtgtcaacaattgaccaaaatatcgatttacagcgtaatcgcgcttactagtgcaaat…
36	cgctgggtgatttcagcctggatggagtcgaggtcagagatttcgttcagcgcgccttcagtggtctagtcagacctttgatgttcgcggtgaaacggttagcatcgcctgacctgccgcatcgtctttcgcgctgttgatcgcagaccagaggatttgttcaggttattctgggtcacagcgacagactgttagtgttgattacttgtgccataaattttccttttggaaggtttttgataaagcaatcctcatgagaaaagcgactaaaattcttccttatctgatgaaaggagaaaatcatggctactattgggtatattcggtgtcaacaattgaccaaaatatcgatttacagcgtaagcgcttactagtgcaaattgtgaccgcatttttgag…
37	cttgaccgcctttccgataccgtctctgcacgcaatacctccggattccgtgaacaggtcgctgcatggctggaaaaactcagtgcctctgcggagcttcgacagcagtctttcactgttgctgctgatgccactgagagctgtgaggaccgtgtcgcgctcacatggaacaatctccggaaaaccctcctggtccatcaggcatcagaaggccttttcgataatgataccggcgctctgctctccctgggcagggaaatgttccgcctcgaaattctggaggacattgcccgggataaagtcagaactctccattttgtggatgagatagaagtctacctggccttccagaccatgctcgcagagaaacttcagctctccactgccgtgaaggaaatg…
38	cttgaccgcctttccgataccgtctctgcacgcaatacctccgaattccgtgaacaggtcgctgcatcgctggaaaaactcagtgcctctgaggagcttcgacagcagtctttcagtgttgctgctgatgccactgagatctgtgaggaccgtgtcgcgctcagatggaacaatctccggaaaacccgcctggtccatcaggcatcagaagcccttttcgataatgataccggcgttctgctctccctgggcagggaaacgttccgcctcgaaattctggaggtcattgcccgggataaagtcagaattctccattttgtggatgagatagcagtctacctggccttccagaccaagctcgcagagaaacttcagctctgcactgccgtgaaggaaatg…
39	cttgaccgcctttccgataccgtctctgcacgcaatacctccggagtccgtgaacaggtcgctgcatgggtggaaaaactcagtgcctctgcgaagcttcgacagcagtctttcactattgctgctgatgccactgagagcggtgaggaccgtgtcgcgctcacacggaacaatctccggaaaaccctcttggtccatcaggcatcagaaggcattttcgataatgataccggcgctgtgctctccctgggcagggaaatggtccgcctcgaaattctggaggaccttgcccgggataaagtcagaactttccattttgtggatgagatagaactctacctggccttccagaccatgatcgcagagaaacttcagctctccgctgccgtgaaggaaatg…
40	cttgaccgcctttccgataccgtctctgcacgcaatacctccggatcccgtgaacaggtcgctgcatggctggtaaaactcagtgcctctgcggagcttcaacagcagtctttcactgttgctgctggtgccactgagagctgtgaggaccgtggcgcgctcacatggaacaatctccggataaccctcctggtccatcaggcatcagcaggccttttcgataatgataccggcgttctgctctccctgggcagggaaatgtgccgcctcgaaattctggaggacattgaccgggataaagtcagaactctccattctgtggatgagatagaagtctacctggtcttccagaccatgctcgcagagaaacgtcagctctccactgccgtgaaggaaaag…
41	cttgaccgcctttccgataccgtctctgcacgcaatacctccggattcagtgaacaggtcgctgcatggctggaagaactcagtgcctctgcggagcttcgatagcagtctttcactgttgctgctgattccactgagagctgtgaggaccgtgtcacgctcacatggaacaatctccggaaagccctcctggtccatcaggcatcagaaagccttttcgataatgataccggcgctgtgctctccctgggcagggaaatgttcggcctcgaaattctggaggacattgccggggataaagtcagaactctccattttttggatgagatagaagtctacctggccctccagaccatgctcgcagagaaacttgagctctccactgccgtgaaggaaatg…
42	cttgaccgcctttccgataccgtctctgcacgcaatacctccggattccctgaacaggtcgctgcatggctggaaaaacgcagtgcctctgcggagcttcgacagcagtatttcactgttgctgctgatgccactgagatctgtgaggaccgtgtcgcgctcacatggagcaatctccggaaaaccctcctggtccatccggcatcagaaggccttttcgataatgatatcggcgctctgctctccctgggcagggaaacgttccgcctcgaaattctggaggacattgtccgggataaagtcagaactctccattttgcggatgagatagaagtctacctggccttccggaccatgctcgcagagaaacttcagctcttcactgccgtgaaggaaatg…
43	cttgaccgcctttccgataccgtctctgcacgcaatacctccggattccgtaaacaggtcgctgcatggctggaaaaactcggtgcctctgcggagcttcgacagcagtctctcactgttgctgctgatgccactgagagccgtgaggaccgtgtcgcgctcacatggaacgatctccggaaaaccctcctggtccatcagacatcagaaggccttttcgataatgatacctgcgctctgctctccctgggcagggaaatgatccgcctcgaaattctggaggacattgcctgggataaagtcagaactctccattttgtgcatgagatagaagtctacctggccttccagtccatgctcgcagagaaacttcagctctcctctgccgtgaaggaaatg…
44	cttgaccgcctttccgataccgtctctgcacgcaatacctccggattccgtgaacaggtcgctgcatgtgctggaaaaactcagtgcctctgcggagcttcgacagcgagtctttcactgttgctgctgatgccactgagagctgtagaggaccgtgtcgcgctcacatggaacaatctccggaaaaaccctcctggtccatcaggcatcagaaggccttttcgtataatgataccggcgctctgctctccctgggcagggaaaatgttccgcctcgaaattctggaggacattgcccgggactaaagtcagaactctccattttgtggatgagatagaagatctacctggccttccagaccatgctcgcagagaaactttcagctctccactgccgtg…
45	cttgaccgcctttccgataccgtctctgcacgcaatacctccggattccgtgaacaggtcgctgcatgctggaaaaactcagtgcctctgcggagcttcgacagagtctttcactgttgctgctgatgccactgagagctggaggaccgtgtcgcgctcacatggaacaatctccggaaaccctcctggtccatcaggcatcagaaggccttttcataatgataccggcgctctgctctccctgggcagggaatgttccgcctcgaaattctggaggacattgcccgggtaaagtcagaactctccattttgtggatgagatagaatctacctggccttccagaccatgctcgcagagaaactcagctctccactgccgtgaaggaaatgcgtttctat…
46	gtcgcgtagcgttgcattgacgccaatgaaagatacgacgatatgagacgctagaaaacaattttcaccgatccgcccatcgttcaagaaatatttttccttccgcacaccgttcagtttggcgtaggccagcgccacgaacatcgcgtgggactccggcggaaagctttgtgcgacctcgtcgaaggccactaaaggcaggccgcaaaactttgtttgcgagctgagcgatgtcgccgctcccaaaaatcttttggggttggggatggcgattgacctttcatttgtcgtgttcaccctcctggtgctttcgtttgtcgcctacctggcgataccgcagcaaacccggtttcaggattgggtacggtccaatcgtttcctctttttgtaccagggcgt…
47	gtcgcgtagcgttgcattgacgccaatgaaagatacgacgatacgagacgctagaaaacaattttcaacgatccgcccatcgttcaagaaacatttttccttccgcacaccgttcggtttggcgtaggccagcgccacggacatcgcgtgggactccggcggacagctttgtgcgacctcgtcgaagtccactaaaggcaggccgcaaaaccttgtttgcgagctgagcgatgtcaccgctcccaaaaatcttttggggatggggatggcgattgacctttcacttgtcgtgttcaccctcctggtgatttcgtttgtcgcctacctggcgttaccgcagcaaacccggtttcagcattgggtacggtccaatcgtttcatctttttgtaccagggcgt…
48	gtcgcgtagcgttgcattgacgccaatgaaagatacgacgatatgggacgctagaaaacaattttcacctatccgcccatcgttcaagaaatagttttccttccgcacaccgttcagattggcgtaggccagcgccacgaagatcgcgtgggactccggcggaaacctttgtgcgacctcgtcgaaggcgactaaaggcaggccgcaaaacttcgtttgcgagctgagcgatgtcgcggctcccaaaaatcttttggggttagggatggcgattgacctttcattggtcgtgttcaccctcctggtgctctcgtttgtcgcctacctggcgattccgcagcaaacccggtttcaggaatgggtacggtccaatcgtttcctttttttgtaccagggcgt…
49	gtcgcgtagcgttgcattgacgccaatgaaagatacgacgatatgaaacgctagaaaacaattttcaccgatctgcccatcgttcaagaaatatttttccatccgcacaccgttcagtttggcgtagcccagcgccacgaacatcgcgtgggaccccggcggaaagctttgtgcgacctcggcgaaggccactaaaggcaggccgcaagactttgtttgcgagctgagcgatgtccccgctcccaaaaatcttttggggttgaggatggcgattgacctttcatttgtcctgttcaccctcctggtgctttcgtttatcgcctacctggcgataccgcagcaatcccggtttcaggattgggtacggtcctatcgtttcctctttttgtaccagggctt…
50	gtcgcgtagcgttgcattgacgccaatgaaagatacgacgatatgagaagctagaaaacaattttcaccgatccggccatcgttcaagaaatatttttcctttcgcacaccgttcagtttggcgtaggcgagcgccacgaacatcgcgtgggactctggcggaaagctttgtgcgacctcgtccaaggccactaaaggcaggccgcaaaagtttgtttgcgagctgagcgatgtcgctgctcccaaaaatcttttggggttgggtatggcgattgacctttcatttgtcgttttcaccctcctggtgctttcgtttgtggcctacctggcgataccgcagcaaacacggtttcaggattgggtacggtccaagcgtttcctctttttgtaccagggcgt…
51	gtcgcgtagcgttgcattgacgccaatgaaagatacgacgatatgagacactagaaaacaattttcaccgatccgcccagcgttcaagaaatatttttccttccgcacagcgttcagtttggcgtaggccagcgccacggacatcgcgtgggactccggcggaaagcttagtgcgacctcgtcgaaggccactaaaggcgggccgcaaaactttgtttgcgagctgagctatgtcgccgctcccaaaaatcttttgggggtggggatggcgattgacctttcatttgtcttgttcaccctcctggtgctttcgtttgtcccctacctggcgataccgcagcaaacccggcttcaggattgggtacggtccaatcgtttcgtctttttgtaccagggcgt…
52	gtcgcgtagcgttgcattgacgccaatgaaagatacgacgatatgagacgcaagaaaacaattttcaccgatccgcccatcattcaagaaatatttttccttccgcacacccttcagtttggcgtaggccagcgccacgaatatcgcgtgggactccggcggaaagctttgcgcgacctcgtcgaaggccactaaaggcagcccgcaaaactttgtttgcgagctgagcgaggtcgccgctcccaaaaatcttttggggttcgggatggcgattgacctttcatttgtcgtattcaccctcctggtgctttcgtttgtcgcatacctggcgataccgcagcaaacccggttccaggattgggtacggtccaatcgtttcctatttttgtaccagggcgt…
53	gtcgcgtagcgttgcattgacgccaatgaaagatacgacgatatgagacgctagaaaacaattttcactcgatccgcccatcgttcaagaaatatttttccttccgcgacaccgttcagtttggcgtaggccagcgccacgaacatgcgcgtgggactccggcggaaagctttgtgcgacctcgtgcgaaggccactaaaggcaggccgcaaaactttgtttgccgagctgagcgatgtcgccgctcccaaaaatcttttgggagttggggatggcgattgacctttcatttgtcgtgttcacccctcctggtgctttcgtttgtcgcctacctggcgatatccgcagcaaacccggtttcaggattgggtacggtccaaatcgtttcctctttttgta…
54	gtcgcgtagcgttgcattgacgccaatgaaagatacgacgatatgagacgctagaaaacaattttcacgatccgcccatcgttcaagaaatatttttccttccgacaccgttcagtttggcgtaggccagcgccacgaacacgcgtgggactccggcggaaagctttgtgcgacctcgcgaaggccactaaaggcaggccgcaaaactttgtttggagctgagcgatgtcgccgctcccaaaaatcttttgggttggggatggcgattgacctttcatttgtcgtgttcccctcctggtgctttcgtttgtcgcctacctggcgatccgcagcaaacccggtttcaggattgggtacggtccatcgtttcctctttttgtaccagggcgtgactagtct…
55	ctctgtctaactttgtggtgggaccccctggctctggaaagactacctttattagcaacttgttagacgacgatgcatttgtttactttcctactcatgtttctctcattgcctactccaaatctttgcctgctgctaggtttagcgtgcctcgaggtcaggatcctgctaaatatgaaacacctgctttgtttggacaaacactccagctcctttccgccggctacgtccccggcgccaaacatttcctcgatgaggcctgtttcgcaaacccctttgatgtcttcaagcttctgtctaagactcccatcaaagcaaatggtgaccccgctcatttgactcctttaggctttgacacacctctgtatgtatttgagctcatgaagaagaatgcgctgc…
56	ctctgtctaactttgtggtgggaccccctggctctggaaagacaacctttattagcaacttgttagaagacgatgcatttgtttactttccgactcatgtttctctcattgcctagtccaaatctttgcctgctgctagttttagcgtgcctcgaggtcaggagcctgctaaatatgaaacacctgcgttgtttggacaaacactccagcttctttccgccggctacgtccccggagccaaacatttcctcgatgaggcgtgtttcgcaaacccctttgatgtattcaagcttctgtctaagactccaatcaaagcaaatggtgaccccgcgcatttgactcctttaggctttgagacacctctgtatgtatttgagctaatgaagaagaatgcgctgc…
57	ctctgtctaactttgtggtgggaccccctggctctggaaagactagctttattagcaacttgttagacgccgatgcatttgtttactttcctattcatgtttctctcattgcctactacaaatctttgcctgctgctaggtatagcgtgcctcgaggtcaggatcttgctaaatatgaaacacctgcttggtttggacaaacactccagctccattccgccggctacgtccccggcggcaaacatttcctcgatgaggcctctttcgcaaacccctttgatgtctccaagcttctgtctaagactcccagcaaagcaaatggtgaccccgctcctttgactcctttaggctttgacatacctctgtatgtatttgagctcaggaagaagaatgcgctgc…
58	ctctgtctaactttgtggtgggaccccctggctctggaaagactacttttattagcaacttgttagacgacgacgcatttgtttactttcctactcatgtgtctctcattgcctactccaaatctttccctgctgctaggtttagcgtgcctcgtggtcaggatcctgctaaatatgaaacgcctgctttgtttggacaaacactccacctcctttccgccggctacgtccccggagccaaacatttcctcgatgaggcctggttcgcaaacccctttgatgtcttcaaccttctgtctaagactcccatcaaagctaatggtgaccccgctcatttgactcccttaggctttgacacacctctgtatgtttttgagctcatgaagaagaatgcgctcc…
59	ctctgtctaactttgtggtgggaccccctggctctggaaagactacctatattagcaacttgttagacgacgatgtatttgtttactttcctactcatgtttgtctcattgcctactccaaatctttgcttgctgctaggtttagcgtgcctcgagttcaggatcctgctaaatatgaaacacttgctttgtttggacaaacactccagcacctttccgccggctacgtccccggcggcaaacatttcctcgatgaggcctgttgcgcaaacccctttgatgtcttcaagcatctgtctaagactcccatcaaagcaattggtgaccccgctcatttgactccttaaggctttgacacacctctgtatgtatatgagctcatgaagaagaatgcgctgc…
60	ctctgtctaactttgtggtgggaccccctggctctggaaagactaccttcattagcaacttgttagacgacgatgcattggtttactttcctactcatgtttctctcatggcctactccaaatctttgcctgctgctagttttagcgtgcctcgaggtcaggatcctgcaaaatatgaaacacctgctttgtttggacatacactccagctcctttccgccggctacgtgcccggcgccaaacatttcctcgatgaggcgtgtttcgcaaacccctttgatgtcttcaatcttctgtctaagactcccatcaaagcaaaaggtgaccccgctcatttgactcctttaggatttgacacacctctgtatgtatttgagctgatgaagaagaatgcgctgc…
61	ctctgtctaactttgtggtgggaccccctggctctggaaagactacctttagtagcaacttgttagacgacgatgcatttgattactttcctactcatgtttctctcattggctactccaaatctttgcctgctgctaggtgtagcgtgcctcgaggtcaggatcctgctagatatgaaacacctgctttgtttggacaaaaactccagctcctttccgccggctacgtccgcggcgccaaacatttcctcgatgaggcctatttcgcaaacccctttgatgtcttcaagcctctgtctaagactcccatcaaagcaaatgctgaccccgctcatttgactcctttaggctctgacacacctctgtatgtatttgagctcaggaagaagaatgcgctgc…
62	ctctgtctaactttgtggtgggaccccctggctctggaaagactacctttattagcaacttgttagacagacgatgcatttgtttactttcctactcatgtttctctacattgcctactccaaatctttgcctgctgctaggtttatgcgtgcctcgaggtcaggatcctgctaaatatgaaacaccctgctttgtttggacaaacactccagctcctttccgcgcggctacgtccccggcgccaaacatttcctcgatgaggccctgtttcgcaaacccctttgatgtcttcaagcttctgctctaagactcccatcaaagcaaatggtgaccccgctcattttgactcctttaggctttgacacacctctgtatgtatcttgagctcatgaagaaga…
63	ctctgtctaactttgtggtgggaccccctggctctggaaagactacctttattagcaacttgttagagacgatgcatttgtttactttcctactcatgtttctccattgcctactccaaatctttgcctgctgctaggtttgcgtgcctcgaggtcaggatcctgctaaatatgaaaccctgctttgtttggacaaacactccagctcctttccgcggctacgtccccggcgccaaacatttcctcgatgagcctgtttcgcaaacccctttgatgtcttcaagcttcttctaagactcccatcaaagcaaatggtgaccccgctctttgactcctttaggctttgacacacctctgtatgtattgagctcatgaagaagaatgcgctgcatgcaattt…
64	﻿atgtaacacctctacaatggatgccgacaagattgtattcaaagtaaataaacaggtggtctctttgaagcctgagattatcgtggataaatatgagtacaagtaccctgccatcaaagatttgaaaaagccctgtataactctaggaaaggctcccgatttaaataaagcatacaagtcagttttatcatgcatgagcgccgccaaactttatcctgacgatttatgtttctatttggcggcggcaatgcagttttttgaggggacatgtccggaagactggaccagctatggaatcgtgattgcacgaaaaggagataaaatcaccccaggttctctggtggagataaaacgtactgatttagaagggaatttggctctgaaaggaggcatggaaa…
65	atgtaacacctctacaatggatgccgacaagattgtattcaaactaaataaacaggtggtctctttgcagcctgagattatcgtggataaacatgagtacaagtaccctgccatctaagatttgaaaaagccctgtatacctctaggaaaggctcccgatttacataaagcatacaagtcagttttaccatgcatgagcgccgccaaacttgatcctgacgatttatgtttctatctggcggcggcaatgcagtttttttaggggacatgtccggaagactggcccagctatggaatcgtgattgcatgaaaaggagataaaatcaccccatgttctctggtggagataaaacgttctgatttagaagggaatttggctttgaaaggaggcatggaaat…
66	atgtaacacctctacaatggatgccgacaagattgtattcaaagttaataaacaggtggtctctttgaatcctgagattatcgtggataaataggagtacaagtaccctgccatcaacgatttgaaaaagccctgtataacgctaggaaaggctcccgatttaaaaaaagcatacaagtcagttttatcctgcatgagcgccgccaaactttaccctgacgatttatgtttctatttagcggcggcaatgcagttttttgacgggacatgtccggaagactggacgagctatggaatcgtgattgcacgcaaaggagataaaatcaccccaggatctctggtggagataaaacgtacggatttagaagggaatttggctctaaaaggaggcatggaaat…
67	atgtaacacctctacaatggatgccgacaagattgtattcaaagtacataaacaggtggtctctttgaagccttagattatcgtggataaatatgagtacgagtaccctgccatcaaagatttgaaacagccctgtataactctaggaaaggctaccgatttaaataaagcatacaagtcacttttatcatgcatgagcgccgccaaagtttatcctgacgatttatgtttctatctggcggcggcaatgcagttttttgagaggacatgtccggaagactggaccagcaatggaatcgtgattgcacgaaaaggaaataaaatcaccccaggttctctggtgaagataaaacgtactgatttagaagggcatttggctctgaaaggaggcatggaatt…
68	atgtaacacctctacaatggatgccgacaagattgtattcaaagtaaagaaacaggtggtctctttgaagcctgatattatcgtggataaatatgagtacaactaccctgccatcaaagatttgaaaaacccctgtataactctaggaaaggctccagatttaaataaagcatacaagtcagtattatcatgcatgagcgccgccaaactctatcctgacgatttatgtttctatttcgcggcggcaatgcagttttttgagggaacatgtccggaagactggaccagctacggaatcgtgattgcacgaaaaggagacaaaatcaccccaggttctctggtggatataaaacgtactgatttagaagggaacttggctctgaaaggaggcatggaaat…
69	atgtaacacctctacaatggatgccgacaagattgtattcaaagtaaatcaacaggtggtctctttgaagcctgagattgtcgtggataaatatgagtacaagtaccctaccatcaaagatttgaaaaagccctgtatagctctaggaaaggctcccgatttaaataaaacatacaagtcagttttatcatgcatgagctccgccaaactttatcctgacgatttatgtgtctatttggcggcggcaatgcagttttttcaggggacatgtccggaagactggaccagcgatggaatcgtgattgcacgaaaaggagatgaaatcaccccaggttctctggtggagatagaacgtactgatttagaagggaatttggctgtgaaaggaggcatggaaat…
70	atgtaacacctctacaatggatgccgacaagattgtattcaaagtaaataaccaggtggtctctttgaagcctgagattatagtggataaatatgagtacaagtaccctgctatcaaagatttgaaaaagccctgtataacactaggaaaggctcccgatttaaataaagcctacaagtcagttttatcatgcatgagcgctgccaaactttatcctgacgatttatgtttttatttggcggcggcaatgcagttttttgaagggacatgtccggaagactggaccagctacggaatcgtgattgcacgaaaaggagataacatcaccccaggttctctggtggagataaaccgtactgatttagaagggaatttggctctcaaaggaggcatggaaat…
71	atgtaacacctctacaatggatgccgacaagattgtattcaaagtaaataaacaggtggtctctttgagagcctgagattatcgtggataaatatgagtacaagtacgcctgccatcaaagatttgaaaaagccctgtataactctaaggaaaggctcccgatttaaataaagcatacaagtcaggttttatcatgcatgagcgccgccaaactttatcctgacggatttatgtttctatttggcggcggcaatgcagtttttgtgaggggacatgtccggaagactggaccagctatggaattcgtgattgcacgaaaaggagataaaatcaccccaggtttctctggtggagataaaacgtactgatttagaagggaactttggctctgaaaggagg…
72	atgtaacacctctacaatggatgccgacaagattgtattcaaagtaaataaacaggtggtctctttgagcctgagattatcgtggataaatatgagtacaagtacctgccatcaaagatttgaaaaagccctgtataactcaggaaaggctcccgatttaaataaagcatacaagtcattttatcatgcatgagcgccgccaaactttatcctgagatttatgtttctatttggcggcggcaatgcagtttttgaggggacatgtccggaagactggaccagctatggatcgtgattgcacgaaaaggagataaaatcaccccaggtctctggtggagataaaacgtactgatttagaagggatttggctctgaaaggaggcatggaaatgaaaagaaa…
73	cgaacatagcgtagcagcttgagatttaatattgacgactttcttcccccgggaggggggaccaacaaaatttctttaccctttgaatactacagaataagaaagattaaagttaaattttggccctgctcccaaatcacccagggtgacaggggagtttgatccagtgcttttattttagatgaaaactttttccctaagtccacagccctaacctatgacccctacgtaaactactcctcccgccacaccataccccagcccttttcctaccactcccggtactttacccccaaacctgtccttgatttcacctttgatttctttcaaagaaaactatttatttggaggcccacagctggcacatactacacaaagaaatactccaccatgaaagtc…
74	cgaacatagcgtagcagcttgagatttaatattgacgactttcatcccccgggaggggggacctacaaaatttctttacccttggaatactacagaataagaatgattaaagttaaattttgggcctgctcccaaatcacccatggtgacaggggagtttgattcagtgcttttattttagatcaaaactttttccctaagtcaacagccctaacctatgaccactacgtaaactactcctcctgccacaccataccccagccattttcctaccactcccggttctttacccccaaacctgtcattgatttcacctttgatttatttcaaagaaaactatttaattggaggcccacagctggcccatactacacaaagaaatagtccaccatgaaagtc…
75	cgaacatagcgtagcagcttgagatttaatattgacgactttcttgccccgggaggggggaccaacagaatttctttaccctttgaatattacagaataagaaagattaaaattaaattttggccctgctccctaatcacccagggtgacaggggcgtttgatccagtgcttttattctagatgaaaactttttccctaggtccacagccctaacctatgagccctacgtaaactactcctccggccacaccataccccagccctattcctaccactcccggtacttaacccccaaacctgtccttgatgtcacctttgatttctttcaaaaaaaactatttatttggaggccgacagctggcacatactacacatagaaatactccaccatgaaagcc…
76	cgaacatagcgtagcagcttgagatttaatattgacgactttcttctcccgggaggggggaccaacgaaatttctttaccctttgactactacagaataagaaagagtaaagttaaattttggcccagctcccaaatcacccagggagacaggggagtttgatccattgcttttattttagatgaatactttttccctaagtccaccgccctaacctatgaccccttcgtaaactactcctcccgcgacaccataccccagcccttatcctaccactcccggtactctacccccaaacctgtccttaatttcacctttgatttcttccaaagaaaactatttattttgaggcccacagctggcacaaactacacaaagaaatactctaccatgaaagtc…
77	cgaacatagcgtagcagcttgagatttaatattgacgactttcttcccacgggaggggggaccaacaaaacttctttaccctttgaatactatagaataagaaagattaaagttcaattttggccctgctcccaaagcacccagggtgacaggggagtctgatccagtgcttttattttaaatgaaaactttttccctaagttcacagccctaacctatgacccgtacgtaaactactcctcccgcgacaccataccccagccctttttctaccactcccggtactttactcccaaacctgtccttgatttcccctttgatttctttcaaagaacactatttatttggaggcccacggctggcacatactacacaaagtaatactccaccatgaaagtc…
78	cgaacatagcgtagcagcttgagatttaatattgacgactttcttccccagggaggggggaccaacaaagtttctttaccctttgaatattacagaataagaaagattatagttaaattttggccctgcccccaaatcacccagggtgaaaggggagtttgatccagtgtttttattttagatgaaaaccttttccctaagtccacagcgctaacctatgacccctacggaaactactcctcccgccaccccataccccagcccttttcataccactcccggtactttatccccaaacctgtccttgatgtcacctttgatttctttcacagaaaactatttatttggatgcccacagctggcacatacgacacaaagaaatactccactatgaaagtc…
79	cgaacatagcgtagcagcttgagatttaatattgacgactttcttcccccgagaggggggaccaacaaaatttatttaccctttgaatactacagtataagaaagattaaagttaaactttggccctgctcccaaatcatccagggtgacaggggagtttggtccagtgcttttattttagataaaaactttttccctaagtccagagccctaacctatgacccctaagtaaactactcctcccgccactccataccccagcccttttcctgccactcccggtactttacccctaaacctgtccttgatttcaccgttgatttctttcaaagaaaaccatttatttggaggcccacagccggcacatactacacaaagaaacactccaccatgaaagtc…
80	cgaacatagcgtagcagctttgagatttaatattgacgactttcttcccccgggagggggggaccaacaaaattatctttaccctttgaatactacacgaataagaaagattaaagttaaattttggccctgtctcccaaatcacccagggtgacaggaggagtttgatccagttgcttttattttagatgaaaactttttccctaagtccacagccctaacctatgacccctacgtaaactacttcctcccgccagcaccataccccagcccttttcctaccactcccggtactttaccccccaaacctgtccttgatttcacctttgatttctttcaaacgaaaactatttatcttggaggcccacagctggcacagtactacacaaaggaaatact…
81	cgaacatagcgtagcagcttgagatttatattgacgactttcttcccccgggaggggggaccaaaaaatttctttacccttgaatactacagaataagaaagattaaagttaaattttggccctgtcccaaatcacccagggtgacaggggagtttgatccagtgttttattttagatgaaaactttttcctaagtccacagccctacctatgaccctacgtaaactactctcccgccacaccataccccagcccttttcctaccactccggtactttacccccaaacctgtccttgtttcacctttatttctttcaaagaaactatttatttggggcccacagctggcaatactacacaaagaaatactccacatgaaagtcatttccgttggacccc…
82	﻿gctggcaaagactttgagctgcgcctgcctgtggacgccgtttcattcatattggacagatttgtgaaagtcacaccaaaagactcaataaatttatttgacctgatgcagacccccccccaaaccctagtaggggcgctcctccgcgctgccatttactatttcgctgatctagaggtggcagtgaaacaaaagggggaccttacctgggtgccaaatgttttggccaccgtttacaacgggaattacaaatacgccgggggtttactgaccaaagtgaaaggcgatttccaaatgctggctcagaaagcggcgaggccgctgcctacttctttcaactacggtgccatcaaggccactcgggtgaaagaaatgctttaccgcataaagagggccga…
83	gctggcaaagactttgagctgcgcctgcctgtggacgccgtttgattcatattggacagatttgtgatagtcacaccaaaagactcaataactttatttgacctgatgcagacccgcccccaaaccctagtaggggcgcgcctccgcgctgccatttactattacgctgatctagaggtggcagtgatacaaaagggggaccttacctgggggccaaatgttttggccaccgtttccaacgggaattacaaatacgccgcgggtttactgaccaaagtgaaagccgatttccaaatgctggctcagatagcggcgaggccgctgcctacttttttcaactacggtgccatcaaggacactcgggtgaaagaaatgctttgccgcataaagagggccgaa…
84	gctggcaaagactttgagctgcgcctgcctgtggacgccgtttcagtcatattggacagatttgtgaaattcacaccaaaagactcaataaatgtatttgacctgatgcagacccccacccaaaccctagtaggggcgctcttccgcgctgccatttactatttctctgatctagaggtggcagtgaaagaaaagggggaccttacctgggtggcaaatgttttggccaccgtttacgacgggaattacaaatacgccgggtgtttactgaccaaagtgaaaggcaatttccaaatgctggctcagaaatcggcgaggccgctgcctacttctatcaactacggtgccatcaaggcctctcgggtgaaagaaatgctttacagcataaagagggccgaa…
85	gctggcaaagactttgagctgcgcctgcctgtggacgccgtttcatgcatattggacagatttgtgaaagtcataccaaaagactcaataaatttatttgtcctgatgcagacccccccccaaacccgagtaggggcgctcctccgcgctgccacttactatttcgctgatctagaggtggaagtgaaacaaaagggggaccttacctaggtgccaaatgttttggccaccgtttgcaacgggaattacaaatacgccggggctttactgaccaaagtgaaaggcgattcccaaatgctggctcagaaagcggcgatgccgctgcctacttctttcaactacgatgccatcaaggccactcgggtgaaagcaatgctttaccgcataaagagggccgca…
86	gctggcaaagactttgagctgcgcctgcctgtggacgccgtttcattcttattggacagatttgtgaaagtcacaacaaaagactcaataaatttatttgacttgatgcagacccccccccaaaccctactaggggcgctcctccgcgctgccattcactatttcgctgatctagaggtggcactgaaacaaaagggggaccttacctggttgccaaatgttttggccaccgtttactacgggaattacaaatacgccgggggtgtactgaccaaagtgaaaggcgatttctaaatgctggctcagaaagcggcgagggcgctgcctacttctttcaactacggtcccatcaaggccactcgggtgaaagaattgctttaccgcataaagagggccgaa…
87	gctggcaaagactttgagctgcgcctgcctgtggacgccgtttcattcacattggacagatttgtgaaagtcacaccaatagactcaataaatttatttgacctgatgctgacccccccccaaaccctagtaggggcgcgcctccgcgctgccatttactatttcgctgctctagaggtggcagtgaaacaaaagggggcccttacctgggtgccaaatgttttggccatcgtttacaacgggaattacaaatacgccgcgggtttactgaccaaagtgaaaggcgattaccaaatgctggctcagaaagcggcgaggcggctgcctacttctttcaactacggtgccagcaaggccactcgggtgaaagaaatgctttcccgcataaagagggccgaa…
88	gctggcaaagactttgagctgcgcctgcctgtggacgccgtttcattcatactggacagatttgtgaaagtcacaccaaaaaactcaataaatttatttgacctgatgcaggcccccccccaaaccctagtaggggcgctcttccgcgctgccatttactatttcgctgatatagaggtggcagtgaaacaaaagggggacgttacctgggtgccaaatgttttggccaccatttacaacgggaattacaaatacgccgggcgtttactgaccaaagtgaaaggcgatttcaaaatgctggctcagaaagcggcgaggccggtgcctacttctttcaactacggtgccatctaggccactcgggtgaaagaaatgctttacggcataaagagggccgaa…
89	gctggcaaagactttgagctgcgcctgcctgtggacgccgtttcattcatattggacagatttgtgaaaagtcacaccaaaagactcaataaatttatttgacctgactgcagacccccccccaaaccctagtaggggcgctcctcccgcgctgccatttactatttcgctgatctagaggtggcgagtgaaacaaaagggggaccttacctgggtgccaaatgcttttggccaccgtttacaacgggaattacaaatacgccggggggtttactgaccaaagtgaaaggcgatttccaaatggctggctcagaaagcggcgaggccgctgcctacttcttttcaactacggtgccatcaaggccactcgggtgaaagaagatgctttaccgcataaag…
90	gctggcaaagactttgagctgcgcctgcctgtggacgccgtttcattcatattggacagatttgtgaagtcacaccaaaagactcaataaatttatttgacctgtgcagacccccccccaaaccctagtaggggcgctcctcgcgctgccatttactatttcgctgatctagaggtggagtgaaacaaaagggggaccttacctgggtgccaaatttttggccaccgtttacaacgggaattacaaatacgcgggggtttactgaccaaagtgaaaggcgatttccaaagctggctcagaaagcggcgaggccgctgcctacttcttcaactacggtgccatcaaggccactcgggtgaaagaatgctttaccgcataaagagggccgaaacgtacttt…
91	﻿agaccagactggtggccatatgaaacaaaggtggctttgttatttgaagaggcaggacaggtcgtaaagtttgcctttcgggcgctgagggatttaaccagggtctggaatagcgcataaaccacggcattcctcatctgcttgataaaagtagccggaggtctcaccaccacctggaaagaataaaaccacgatttgcaactgaatgacgggaccgtttaggccatttgcgtggcaggttcctttaaagtcacagcacttaatgtggtcagtaggaggtatttggcatcattgcataaggaggctttacccacttccgtgacattcgagctccttttcgacgggaccaacccatcaactgaggaaatgggaaatgactttgggtttgggctttgccc…
92	agaccagactggtggccatatgaaacaaaggtggctttgttatgtgaagaggcaggacaggtcgtaaggtttgcctttcgggcgctgagggttttaaccagggtctggaatagcgaataaaccacggcattcctcatctccttgataaaagtagccggaggtcacaccaccacctggaaagaataaacccacgatttgcaactgaatgacgagaccgtttaggccatttgcgtggtaggttcctttaaagtcacagcacataatgtggtcagtaggaggtattaggcatcattgcataaggaggcttgacccacttccgtgacattcgagcgccttttcgacgggaccaacccatgaactgaggaaatgggaaatgactctgggtttgggctttgcccg…
93	agaccagactggtggccatatgaaacaaaggtggctttgttatttaaagaggcaggacaggtcgtaaaggttgcctttcgggcgctgagggatctaaccagggtctggaatagcgcacaaaccacggcattcctcatctgcgtgataaaagtagccggaggtctctccaccacctggaaagaataaaacaacgatttgcaactgaatgacgggtccgtttaggccatttgcgtggcacgttcctttaaagtcacagcactttatgtggtcagtaggaggtatttgccatcattgcataaggaggctttaaccacttccgtgacattcgagctcgttttcgacgggaccaacccatcatctgaggaaatgggaaatgacttttggtttgggctttgcccg…
94	agaccagactggtggccatatgaaacaaaggtggctttgttatttgtagaggcaggacaggtcgtaaagtttggctttcgggcgctgagggatttaaccatggtctggaatagcgcataaaccacggaattcctcatctgcttgataaaagtagtcggaggtctcaccaccacctggaaagcataaaaccacgatttgcaactgaatgccgggaccgtttaggccatttgcgtggaaggttcctttaaagtcacagcacttagtgtggtcagtaggaggtatttggcattattgcataaggaggctttacccacttgcgtgacattcgagctccttttcgacgcgaccaacccatcaactgaggaaatggaaaatgactttgggtttgggctttgccgg…
95	agaccagactggtggccatatgaaacaaaggtggctttgttatttgaaaaggcaggacaggtcgtaaagtttgccgttcgggcgctgagggatttaaccaggttctggaatagcgcataaaccacggcaatcctcatctgcttgataaaagtagccagaggtctcaccaccacctggaaagaaaaaaaccacgatttgcaactgaatgacaggaccgtttaggccatttgcgtggcacgttcctttaaagtcacagcacttaatatggtcagtaggaggtatttggcatcagtgcataaggaggctttacccacttccctgacattcgagctccttttcgacggggccaacccatcaactgaggaaatgggatatgactttgggtttgggctttgcccg…
96	agaccagactggtggccatatgaaacaaaggtggctttgttatttgaagtggcaggacaggtcgtaaagtttgcctttctggcgctgagggatttaaccagggtctggagtagcgcataaaccacggcattcctcatctacttgataaaagtagccggaggtctcaccagcacctggaaagaataaaaccacgatttgccactgaatgacgggaccgtttaggccattttcgtggcaggttcctttaaagtcacagcacctaatgtggtcagtaggaggtatttggcatgattgcataaggaggctttacccacttccgggacattcgagctccttttcgacgggaccatcccatcaactgaggaaatgggaaatgactgtgggtttgggctttgcccg…
97	agaccagactggtggccatatgaaacaaaggtggctttgttatttgaagagccaggacaggtcgtaaagtttgcctttcggacgctgagggatttaaccagggtctggaatcgcgcataaaccacggcattcctcatctgcctgataaaagtagccggaggtctcaccacctcctggaaagaataaaaccacgatttgcaaatgaatgacgggaccgtttaggccatttgcctggcaggttcctttaaagtcacagcacttgatgtggtcagtaggaggtatttggcatcactgcataaggaggctttacccacttccgtgccattcgagctccttttcgacgggaccaactcatcaactgaggaaatgggaaatgactttcggtttgggctttgcccg…
98	agaccagactggtggccatatgaaacaaaggtggctttgttatttgaagaggcaggacaggtcgtaaatgtttgcctttcgggcgctgagggatttaaccagggtctgggaatagcgcataaaccacggcattcctcatctgcttggataaaagtagccggaggtctcaccaccacctggaaagatataaaaccacgatttgcaactgaatgacgggaccgtttcaggccatttgcgtggcaggttcctttaaagtcacagcaccttaatgtggtcagtaggaggtatttggcatcattgcaataaggaggctttacccacttccgtgacattcgagctccattttcgacgggaccaacccatcaactgaggaaatgggacaatgactttgggtttggg…
99	agaccagactggtggccatatgaaacaaaggtggctttgttatttgaagaggcaggacaggtcgtaagtttgcctttcgggcgctgagggatttaaccagggtcggaatagcgcataaaccacggcattcctcatctgcttataaaagtagccggaggtctcaccaccacctggaaagataaaaccacgatttgcaactgaatgacgggaccgttaggccatttgcgtggcaggttcctttaaagtcacagccttaatgtggtcagtaggaggtatttggcatcattgctaaggaggctttacccacttccgtgacattcgagctcttttcgacgggaccaacccatcaactgaggaaatgggaatgactttgggtttgggctttgcccgtttgatacg…
100	﻿accgcaggcgtggcgatagccgccccctctaaattcagtttttctcctcaacaagtcaaagacatacaaagcatcgtccaccattatttagtcaaccacccagaagttttagtagaagcatcccaagcattgcaaaaaaagacagaagcgaaacaagaagaacacgctcaacaagcaattaaagaaaatgcaaagaaattatttaacgaccctgcatcaccagtggcaggcaaacctcatggcaaagttacattggttgaatttttcgattatcaatgtggccattgcaaagccataaattctgttattcaagctatcgtgaaacaaaataaaaacctccgcgttgtcttcaaagaactgcccatttttggcggccaatcgcaatacgctgccaaagt…
101	accgcaggcgtggcgatagccgccccctctaaattcagtttttatcctcaacaagtcaaagacatacgaagcatcgtccaccattatttagccaaccacccagaagttttagtagtagcatcccaagcattgcaaaaaacgacagaagcgaaacaagaagaacgcgctcaacaagcaattaaagaaactgcaaagaaattatttaacgaccatgcatcaccagtggcaggcaaacatcatggcaaagttacattggttgcatttttcgattatcaatgtggcccttgcaaagccataaattctgttactcaagctatcgtgaaacaaaatagaaacctccgcgttgtcttcaaagtactgcccatttttggcggccaatagcaatacgctgccaaagta…
102	accgcaggcgtggcgatagccgccccctctaaattcagtttttctgctcaacaagtcaaagacatacaacgcatcgtccaccattatttagtctaccacccagaagttttagtagaaccatcccaagcattgcaaaaaaaggcagaagcgaaacaagaagaacactctcaacaagcaattaaagaaaattcaaagaaattatttaacgaccctccatcaccagtggcaggcaaacctgatggcaaagttacattggttgaaattttcgattatcaatgtggccatagcaaagccataaattctgttatttaagctatcgtgaaacaaaataaagacctccgcgttgtcttcaaagaagtgcccatttttggcggccaatcgtaatacgctgccaaagta…
103	accgcaggcgtggcgatagccgccccctctaaattcagtttttctcttcaacaagtcaaagacatacaaagcaccgtccaccattatttagtcaaccaccaagaagttttagtagaagcatcccaagtattgcaaaaaaagacagaagcgaaacgagaagaacacgctcaacaagcaattagagaaaatgcaaagaaattatttaacgcccctgcatcaccagtggcaggcaaacgtcatggcaaagttacattggttgaatctttcgattatcaatgtggccattgcacagccataaattctgttattcaagctagcgtgaaacaaaataaaaacctccgcgctgtcttcaaagaactgcccatttttgccggccaatcgcaatacgctgccaaagga…
104	accgcaggcgtggcgatagccgccccctctaaattcagtttttctcctaaacaagtcaaagacatacaaagcatcttccaccattatttagtcaaccacccaaaagttttagtagaagcatcccaagcactgcaaaaaaagacagaagcgaaacaacaagaacacgctcaacaagcaattaaacaaaatgcaaagaaattatttaacgacactgcatcaccagtggcaggcaaaccttatggcaaagttacattggttgaatttgtcgattatcaatgtggccattgcaaacccataaattctgttattcaagctatcttgaaacaaaataaaaacctccgcgttttcttcaaagaactgcccatttttggctgccaatcgcaatacgctgccaaagta…
105	accgcaggcgtggcgatagccgccccctctaaattcagtttttctcctccacaagtcaaagacatacaaagcatcgtccgccattatttagtcaaccacccagaagtttcagtagaagcatcccaagcattgcaaaaaacgacagaagcgaaacaagaagaacacgctcgacaagcaattaaagaaaatgcaaagaaatgatttaacgaccctgcatcaccagtggcagccaaacctcatggcaaagttacattggttgcatttttcgattatcaatgtggccattgcatagccataaattctgttattcaagctatcgcgaaacaaaataaaaacctccgcgttgtctgcaaagaactgcccatttttggcggccaatggcaatacgctgccaaagta…
106	accgcaggcgtggcgatagccgccccctctaaattcagtttttctcctcaagaagtcaaagacatacaaagcatcgtccactattatttagtcaaccacccagaagttttattagaagcatcccaagcattgcaaaaaaaggcagaagcgaaacaagaagaacacgctcaagaagcaattaaagaaaatgcaaagaaattagttaacgaccctgcatcaccagtggcaggcgaacctcatggcaaagttacattggttgaaattttcgattatcaatgtggccattgcaaacccataaattctgttattcaagctatcgtgcaacaaaataaaaacctccgcgttgtcttctaagaactgcccatttttggcggccaatcgtaatacgctgccaaagta…
107	accgcaggcgtggcgatagccgccccctctaaattcagtttttctcctcaacaagtcaaagacatacaaaagcatcgtccaccattatttagtcaaccacccagaagattttagtagaagcatcccaagcattgcaaaaaaagacaagaagcgaaacaagaagaacacgctcaacaagcaattaaaagaaaatgcaaagaaattatttaacgaccctgcatcacacagtggcaggcaaacctcatggcaaagttacattggttcgaatttttcgattatcaatgtggccattgcaaagccatcaaattctgttattcaagctatcgtgaaacaaaataaaagacctccgcgttgtcttcaaagaactgcccatttttggccggccaatcgcaatacgct…
108	accgcaggcgtggcgatagccgccccctctaaattcagtttttctcctcaacaagtcaaagacatacaagcatcgtccaccattatttagtcaaccacccagaattttagtagaagcatcccaagcattgcaaaaaaagacgaagcgaaacaagaagaacacgctcaacaagcaattaagaaaatgcaaagaaattatttaacgaccctgcatcacagtggcaggcaaacctcatggcaaagttacattggtgaatttttcgattatcaatgtggccattgcaaagccaaaattctgttattcaagctatcgtgaaacaaaataaaacctccgcgttgtcttcaaagaactgcccatttttggggccaatcgcaatacgctgccaaagtatcattagca…
109	atgatgatggcgtctaaggacgccccaacaaacatggtttgcaccaaaggtgccggtcaaacaatttcccctaacaatacccccggagacattttgtttgatttacaattaggcccccatttaaatccattcctatcacacctagcccaaatttataatggttgggttggcaatatgaaagtttgggttttgctcgctggtaacgcctttacagcgggcaaaataataatcatttgtttccccccaggttttgcagcccagaatgtctcaatagccgtgcttttccataataatgattctaccccaaatttgagtttgatttgcatgctttacacccctcttcgtgctagtggcagtttctttggtacaaatccatttgttatagctggtcgggtcctc…
110	atgatgatggcgtctaaggacgccccaacaaacatggtttgcagcaaaggtgccggtcaaacaatttaccctaacaatacccccggagacactttgtttgatttacaattaggccgccatttaaatccattcctatcacccctagcccaaatttataatggttcggttggcaatatgaaagtttgggatttgctcgctggtaacgcctttatagcgggcaaaataataatcatttttttccccccaggttttgcagccccgaatgtctcaatagccgtgctttcccataataatgattctaccccaattttgagtttgatttgcatgcttttcacccctcttcgtgctagtggcaatttctttggtacaaatccatttgctatagctggtcgggtcctc…
111	atgatgatggcgtctaaggacgccccaacaaacatggtttgcaccgaaggtgccggtcaaacaatttcctctaacaatacccccggagacattctgtttgatttacaattaggcccctatttaaatccattcctatcacacgtagcccaaatttataatggttggattggcaatatgaaagtttgggttgtgctcgctggtaacgcctttacaccgggcaaaataataatcatttgtgtccccccaggttttgcagcccagcatgtctcaatagccgtgcttttcgataataatgattctaccccaaatctgagtttgatttgcatgctttactcccctcttcgtgctagtggcagtctctttggtacaaatccatttgttctagctggtcgggtcctc…
112	atgatgatggcgtctaaggacgccccaacaaacatggtttgcaccagaggtgccggtcaaacaatttcccctatcaatacccccggagacattttgtttggtttacaattaggcccccatttaaatctattcctatcacacctagcccaaatttttaatggttgggttggcaatatgaaagcttgggttttgctcgctggtaacgcctgtacagcgggcaaaataataatcatttttttccccccaggttttgcagcccagagtgtctcaatagccgtgcttttccatagtaatgattctaccccaaatttgagttagatttgcatgctttacacccctcttcatgctagtggcagtttctttggtacaagtccatttgttatagctggtcgggtcccc…
113	atgatgatggcgtctaaggacgccccaacaaacatggtttgcaccaaatgtgccggtcaaacaatttcccctaaccatacccccggagacattttgtttgatatacaattaggcccccatttaaatccagtcctatcacacctagcccaaatttattatggttgggttggcaatatgaaagttcgggttttgctcgctggtaacgccttttcagcgggcaaaataataatcatttgtgtccccccaggttttgcagcccagaatatctcaatagccgtgcttttccataatgatgattctaccccaaatttgagtttggtttgcatgctttacacccctcttcgtactagtggcagtttctttggtacaaatgcatttgttatagctggtcgggtcctc…
114	atgatgatggcgtctaaggacgccccaacaaacatggtttgcaccaaagttgccggtcaaacaatttcccctaacaataaccccggagacattttgtttgatttacaatgaggcccccatttaaatccattcctatcactcctagcccaaatttataatggttgggttgccaatatgaaagtttgggttttgctcgctgttaacgcctttacagcgggcaaaataataaacatttgtttccccccaggttttgcagccctgaatgtctcaatagccgtgcttttccatagtaatgattctaccccaaatttgagtttgaattgcatgctttacacccctcttcgtgctactggcagtttctttggtacaaatccatttggtatagctggtcgggtcctc…
115	atgatgatggcgtctaaggacgccccaacaaacatggtttgcaccaaaggtcccggtcaaacaatttcccctaacaataccgccggagacattttgtttgatttacaattacgcccccatttaaatccattcctatcacacgtagcccaaatttataatggttgggttggcgatatgaaagtttgggttttgctcgctggtcacgcctttacagcgggcaaaataataatcctttgtttccccccaggttttgcagcccagcatgtctcaatagccgtgcttttccataatgatgattctaccccaaatttgagtttgattggcatgctttacacccctcttcgtgctagttgcagtttctttggtacaaatccatttgttctagctggtcgggtcctc…
116	atgatgatggcgtctaaggacgccccaacaaacatggtttgcaccaaaggtgccggtcaaacaatttctccctaacaatacccccggagacattttgtttgatttacgaattaggcccccatttaaatccattcctatcacacctaggcccaaatttataatggttgggttggcaatatgaaagtattgggttttgctcgctggtaacgcctttacagcgggcacaaataataatcatttgtttccccccaggttttgcagccccagaatgtctcaatagccgtgcttttccataataatgatttctaccccaaatttgagtttgatttgcatgctttacaacccctcttcgtgctagtggcagtttctttggtacaaatcccatttgttatagctggt…
117	atgatgatggcgtctaaggacgccccaacaaacatggtttgcaccaaaggtgccggtcaaacaatttccctaacaatacccccggagacattttgtttgatttaaattaggcccccatttaaatccattcctatcacacctgcccaaatttataatggttgggttggcaatatgaaagttgggttttgctcgctggtaacgcctttacagcgggcaaataataatcatttgtttccccccaggttttgcagccagaatgtctcaatagccgtgcttttccataataatgttctaccccaaatttgagtttgatttgcatgctttaccccctcttcgtgctagtggcagtttctttggtacaaaccatttgttatagctggtcgggtcctcacctttccc…
118	atgatgatggcgtctaaggacggtttggttctactttaaccgaggctgcccagctggctccaccaatttatccccctggttttggtgaggcaattgttttcttcatgtccgattttcccatagccaatggttcagatggccaaagtttccctttcaccaaaccaaaagagtttgtgacccattttgttaatgagcaagctccaacccgtggggaggctgcctttcttctttatgtttaccctgacacacaccgtaatctaggtgagtttaaattataccctgaaggattcatgacctgtgtaccaaattctagtggcagtggcccccaaacactacccataaatggggtctttacctttatctcttgggtttcccgtttttaccaactaaagcctgtga…
119	atgatgatggcgtctaaggacggtttggttctactttaaccgaagctgcccagctggctccaccaatatatccccctggttttggtgaggcgattgttttcttcatgtccgatttccccatagccaatggttcagatggacaaagtttccctttcaccaaaccgaaagagtttgtgacccattttgtgaatgagcaagctccaacccgtggagaggctgcctttcttctttatgtctaccctgacacacaccgtaatctcggtgagtttaaattataccctgagggattcatgacctgtgtaccaaaatctagtggcagtggcccccaaacgctacccataaatggggtctttacatttatctcttgggtttcccgtttataccaactaaagcctgtga…
120	atgatgatggcgtctaaggacggtttggttctactttaaccgaggatgcccagctggctccaccaatttttccccctggttttggtgaggcaaatgttttcttcatgtccgattttctcatagccaatggttcagatggcctaagtttccctttcaccaaaccaagagagtttgtgacccattttgttagtgagcaagctccaacccgtgggggggctgcctttcttctttatgttttccctgacacacaccgtaatctagatgagtttaaattataccctgaagcattcatgacctgtgtaccaaattatagtggcagtggcccccaaacacaacccataaatggggtctttacctatatctcttgggtttcccgttttttccaactaaagcctgtga…
121	atgatgatggcgtctaaggacggtttggttctactttaaccgaggccgcccagctggctccaccaatttatccgcctggttttggtgaggcaattgttttattcatgtccgattttcccatagccaagggttcagatggccaaagtttccctttaaccaaaccaaaagagtttgtgacccagtttgttaatgagcaagctccaacccgaggggaggctgcctttcttctttatgtataccctgacacacaccgtaatctaggcgagtttaaattataccctgaaggattgatgacctgtgtaccaaattctagtggaagtggcccccaaacactacccataaaaggggtctttacctttatctcttgggtatcccgtttttaccaactaaagcctgtta…
122	atgatgatggcgtctaaggacggtttggttctactttaaccgaggctgtccagctggctccaccaatttatccccttggttttggtgaggcaattgttttctccatgtccgattttcccatagccaatgattcagatggccaaagtttccctttcatcaaaccaaaagagtttgtgacccattatgttaatgagcaagctccaacccgtgaggaggctgcctttcttctttatgtttgccctgacacacaccgtaatctaggtgggtttaaattataccctgaaggattcacgacctgtgtaccaaattctagtggcattggcccccaaacactacccataaatgtggtctttacctttatctcttgggtttgccgtttttaccaactaaagcctgtga…
123	atgatgatggcgtctaaggacggtttggttctactttaaccgaggctgcgcagctggctccaccaatttatccccctggctttggtgaggcaattgttttcttcatgtcggattttcccatagccaatggttcagatgggcaaagtttccctttcaccaaaccaaaagaatttgtgacccattttgttaatgagcaagcgccaacccgtggggaggctgcctttcttctgtatgtttaccctgacacacaccgtaatctgggtgagtttaaattataccctgaaggatttatgacctgtgtaccaaattctagtggcaggggcccccaaacactacccataaatggggtgtttacctttatctcttgggtttcccgtttctaccaactaaagcctgtga…
124	atgatgatggcgtctaaggacggtttggttctactttaaccgaggctgccctgctggctccaccaatttatccccctggttatggtgaggcaattgttttcttcatgtccgcttttcccatagccaatggttcagatggcccaagtttccctttcaccaaaccaaaagagtgtgtgacccattttgttaatgagcaagctcgaacccgtggggaggctgcctttcttctttctgtttaccctgacacacaccgtaatctagctgagtttaaattataccctgaaggattcaggacctgtgtaccaaattctagtggcagtgtcccccaaacactacccataaatggggtctctacctttatctcttgggtttcccgtttttcccaactaaagcctgtga…
125	atgatgatggcgtctaaggacggtttggttctactttaaccgaggctgcccagctggctccaccaattttatccccctggttttggtgaggcaattgttttcttcatcgtccgattttcccatagccaatggttcagatggccaaacgtttccctttcaccaaaccaaaagagtttgtgacccatatttgttaatgagcaagctccaacccgtggggaggctgctctttcttctttatgtttaccctgacacacaccgtaatcttaggtgagtttaaattataccctgaaggattcatgaccctgtgtaccaaattctagtggcagtggcccccaaacacttacccataaatggggtctttacctttatctcttgggttttcccgtttttaccaactaa…
126	atgatgatggcgtctaaggacggtttggttctactttaaccgaggctgcccagctggctccaccaattatccccctggttttggtgaggcaattgttttcttcagtccgattttcccatagccaatggttcagatggccaagtttccctttcaccaaaccaaaagagtttgtgacccatttgttaatgagcaagctccaacccgtggggaggctgctttcttctttatgtttaccctgacacacaccgtaattaggtgagtttaaattataccctgaaggattcatgactgtgtaccaaattctagtggcagtggcccccaaacacacccataaatggggtctttacctttatctcttgggttcccgtttttaccaactaaagcctgtgaggatttgac…
127	atttacctttgatcccctaagcaatactctgattgacaaagaagatagtgaagagatcattcgattaggcagcaacgaaagtcgaattctttggctgctggcccaacgtccaaacgaggtgatttctcgcaatgatttgcatgactttgtttggcgagagcaaggttttgaagtcgatgattccagcttaacccaagccatttcgactctgcgcaaaatgctcaaagattcgacaaagtccccacaatacgtcaaaacggttccgaaacgcggttaccaattgatcgcccgagtcgaaacggttgaagaagagatggctcgcgaaagcgaagctgctcatgacatctctcaaccggaatctgtcaatgaatacgcagaatcaagcagtgtgccttcatc…
128	atttacctttgatcccctaagcaatactctgattgacaaagaatatagtgaagagatcattcgattaagcagcaacgaaagtcgaattcttgggctgctggcccaacgtccaaactaggtgatttctcgcaatgatttggatgactttgtttggcgagagcaaagttttgaagtcgatgattccagcctaacccaagccatttcgactctgagcaaaatgctcaaagattcgacacagtccccacaatacgtcaaaacgattccgaaacgcggttaccaattgttcgcccgagtcgaaacggttgaacaagagatggctcgcgaaagcgaatctgctcatgacatctctcaaccgcaatctgtcaatgaatacgcagaaccaagcagtgtgccttcatc…
129	atttacctttgatcccctaagcaatactctgattgacaaagaagaaagtgaagagatcattcgattaggtagcaacgaaagtcgaattctttgcctgctggcccaacgtccaaacgacgtgatttctcgcaatgatttgcaggactttgtttggcgagagcaaggctttgaagtcgatgattccagcttcacccaagccatttcgactctgcggaaaatgctcaaagattcgacaaaatccccacaatacgtcaaaacggtcccgaaacgcggttaccaattgatagcccgagtcgaaacggttgaagacgagatggctcgcgaaagcgaagccgctcatgacatctctcaaccggactctgtcaatgaatacgcagaatcgagcagtgtgccttcatc…
130	atttacctttgatcccctaagcaatactctgattgacaaagaagatggtgaagagatcattcgattaggcagctacgaaagtcgaattctttggctgctgacccaacgtccaaacgaggtgatttcttgcaatgatttgcatgactttgtttggagagagcaaggttttgaagtcgatgatcccagcttaacccaagccatttcgactttgcgcaaaatgctcaaagattcgacacagtccccacaatacgtcaaaacggttgcgaaacgcggttaccaattgatcgcctgagtcgaaacggttgaagaagagatgtctcgcgaaagcgaagctgctcatgacgtctctcaaccggaatctgtcaatgaaaacgcagaatcaagcagtgtgccttcacc…
131	atttacctttgatcccctaagcaatactctgattgacaaagaagatagcgaagagatcattcgattaggcagcaaggaaagtcgaattctttggctgctggcacaacgtccaaacgaggtgatttctcgtaatgatttgcatgactttgtttggcgtgagcaaggttttgaagtcgatgattctagcttaacccaagccatttcgactctccgcaaaatgctcaaagattcgacaaaatccccacaatacgtcaaaacggttccaaaacgcggttaccaattgatcgcccgcgtcgaaacggttgaagaagagatggcccgcgaaagcgaagctgctcatgacatgtctcaaccggaatctgtcaatgaatatgcagaatcaagcagtgtgccttcatc…
132	atttacctttgatcccctaagcaatactctgattgacaaagaagatagtaaagagatcattcgattaggcagcaacgaatgtcgaattctttggctgctggcccaacgtgcaaacgaggtgatttctcgcaatgatttggatgactttgtttggcgagagcaaggtttttaagtcgatgattccagcttaacccaagccgtttcgactctgcgcaaaatgctcaaagatacgacaaagtccccacaatacgtcaaaacgcttccgaaacgcggttaccaattgatcgccagagtcgaaacggttgaagaagagatggcttgcgaaagcgaagctgctcatgacatctcttaaccggaatctgtcaatgaatacgcagaagcaagcagtgtgccttcatc…
133	atttacctttgatcccctaagcaatactctgattgacaaagaagatagtgatgagatcattcgattaggcagcaacgaaaggcgaattctttggctgctggcccaacgtcccaacgaggtgatttctcgcaatgatttgcaggactttgtttggcgagagcaaggttttgatgtcgatgattccagcttaacccaagccatctcgactctgcgcaaaatgctcaaagattcaacaaagtccccacaatacgtcaaaacggtaccgaaacgcggttaccaattgatcgcccgtgtcgaaacggttgaagaagagatggctcgagaaagcgaagctgctcatgacatctctcatccggaatctgtcaatgaatacgcagaatccagcagtgtgccttcatc…
134	atttacctttgatcccctaagcaatactctgattgacaaagaagatagtgaagagatcattcgattagagcagcaacgaaagtcgaattctttggctgctggcccaaacgtccaaacgaggtgatttctcgcaatgatttgcatgaactttgtttggcgagagcaaggttttgaagtcgatgatttccagcttaacccaagccatttcgactctgcgcaaaatgcctcaaagattcgacaaagtccccacaatacgtcaaaacaggttccgaaacgcggttaccaattgatcgcccgagtcggaaacggttgaagaagagatggctcgcgaaagcgaagctcgctcatgacatctctcaaccggaatctgtcaatgaatatcgcagaatcaagcagtgt…
135	atttacctttgatcccctaagcaatactctgattgacaaagaagatagtgaagagatcattcgattagcagcaacgaaagtcgaattctttggctgctggcccacgtccaaacgaggtgatttctcgcaatgatttgcatgctttgtttggcgagagcaaggttttgaagtcgatgatccagcttaacccaagccatttcgactctgcgcaaaatctcaaagattcgacaaagtccccacaatacgtcaaaaggttccgaaacgcggttaccaattgatcgcccgagtcaaacggttgaagaagagatggctcgcgaaagcgaagcgctcatgacatctctcaaccggaatctgtcaatgaatcgcagaatcaagcagtgtgccttcatcagccactgt…
136	ccttttccgcgttccttgaccgcctttccgataccgtctctgcacgcaatacctccggattccgtgaacaggtcgctgcatggctggaaaaactcagtacctctgcagagcttcgacagcagtctttcgctgttgctgctgatgccactgaaagctgtgaggaccgtgtcgcgctcacatggaacaatctccggaaaaccctcctggtccatcaggcatcagaaggccttttcgataatgataccggcgctctgctctccctgggcagggaaatgttccgcctcgaaattctggaggatattgcccgggataaagtcagaactctccattttgtggatgagatagaagtctacctggccttccagaccatgctcgcagagaaacttcagctctccactg…
137	ccttttccgcgttccttgaccgcctttccgataccgtctctgctcgcaatacctccggattccgtgaccaggtcgctgcatggctggaaaacctcagtacctctgcagagcttcgtcagcagtctttcgctgttgctgcagatgccactgaaagctgtgaggaacgtgtcgcgctcacatggaacaacctccggaaaaccctcctggtccagcaggcatcagaaggccttttcgacaatgataccggcgctctgctctcactgggcagggaaatgttccgccttgaaattctggaggatattgcccgtgataaagtcagaactctccatttggtggatgagatagaagtctaccttgccttccagaccatgctcgcagataaacttcagctctccactg…
138	ccttttccgcgttccttgaccgcctttccgataccgtctctgcacccaatacctccggattccgtgaactggtcgctgcatggctggaaaaacacagtacctctgcagagcttcgaccgcagtctttcgctgttgctgctgctgccactgaaagctgtgaggaccctgtcgcgctcacatggaacaatcgccggaaaaccctcctggtccatctggcatcagaaggccttttcgatagtgataccggcgctctgctctcccggggcagggaaatgttccgcctcggaattctggaggatattgcccggggtaaagtcagaactctccattttgcggatgagatagaagtctacctggacttccagaccatgctcgcagagatacttcagctctccactg…
139	ccttttccgcgttccttgaccgcctttccgataccgtctctgcacgaaatacctccggattccgtgaacaggtagctgcatggctggaaaaactcagtacttctgcagagcttcgacagcagtctttggctgttgctgctgatgccactgaaaggtgtgaggaccgtgtcgcgctcacatgaaacaatctccggaaaaccctcctggtgcatcaggcatcagaaggccttttcgacaatgataccggcgctctgctctcccttggcagggaaatgttccgcctcgaaatgctggaggatattgcccgggataaagtgagaactctccattttgtggatgagattgaagtctacctggccttccagaccatcctcgcagagaaacttcagctctccaccg…
140	ccttttccgcgttccttgaccgcctttccgataccgtctctgcacgcagtacctccggattccgtgaacaggtcgatgcatggctggaaaaactcagtacctttgcagagcttcgacagcagtctttcggtgttgctgctgatgccactgaaagctttgaggaccgtgtcgcgctcacatggatcaatctccggaaaaccctcctggtccgtcaggcatcagaaggccttttcgatagtgataccggcgctctgctctccctggccagggaaatgttccgcctcgaaattcaggaggatattgcccgggataaagtcacaactctccattttgtggatgagatagtagtctacctggccttccagaccatgcccgcagagaaacttcagctctccactg…
141	ccttttccgcgttccttgaccgcctttccgataccgtctctgcacgcaacacctccggattccgtgaacaggtcgctgcgtggctggaaaaactcagtacctctgcagatcttcgacagcagtctttcgctgttgctgccgatgccactgaaagctgtgaggaccgtgtggcgctcacatggaacaatctccggaaaacgctcctggtccatcaggcatcagaaggcctattcgataatgataccggcgctctgctctctctgggcagggaaatgttccgcctcgaaatgctggaggatattgcccgggataaagtcagtactctccattttgtggatgagatagaagtgtacctggccttccagaccatgctcgcagataaacttcagctctccactg…
142	ccttttccgcgttccttgaccgcctttccgataccgtctctgcacgcaatagctccggattccgtgaacaggtcgctgcatagctggaaaaactcagtacctctgcagagcgtcgacagcagtctttcgctgttgctgctgctgccactgaaagctgtgaggaccgtgtcgagctcacatggaacaatctccggaaaacccacctggtccatcaggcatcagaaggcctttgcgataatgataccggcgctctgctctcccagggcagggaaatgttccgcctcgaaattccggaggatattgcccgggataaagtcagaattctccattttgtggatgagatagaagtcttcctggccttccagaccatgctcgcagagagacttcagctctccactg…
143	ccttttccgcgttccttgaccgcctttccgataccgtctctgcacgcaatacctccggattccgtgaaacaggtcgctgcatggctggaaaaactcagtacctctgctagagcttcgacagcagtctttcgctgttgctgctgatgcccactgaaagctgtgaggaccgtgtcgcgctcacatggaaacaatctccggaaaaccctcctggtccatcaggcatccagaaggccttttcgataatgataccggcgctctgctctaccctgggcagggaaatgttccgcctcgaaattctggagtgatattgcccgggataaagtcagaactctccattttgtcggatgagatagaagtctacctggccttccagaccatgcgtcgcagagaaacttcagc…
144	ccttttccgcgttccttgaccgcctttccgataccgtctctgcacgcaatacctccggattccgtgacaggtcgctgcatggctggaaaaactcagtacctctgagagcttcgacagcagtctttcgctgttgctgctgatccactgaaagctgtgaggaccgtgtcgcgctcacatgaacaatctccggaaaaccctcctggtccatcaggcatagaaggccttttcgataatgataccggcgctctgctcccctgggcagggaaatgttccgcctcgaaattctggagatattgcccgggataaagtcagaactctccattttgggatgagatagaagtctacctggccttccagaccatgtcgcagagaaacttcagctctccactgccgtgaagg…
145	ggcttttaaacgaagtcttcaacatggatgtcctgtactccttgtcaaaaactcttaaagatgctagagacaagattgtcgaaggcacattatactctaatgtgagtgatctaattcaacaatttaaccaaatgataattactatgaatggaaatgagttccaaactggaggaattggtaatctaccaattagaaattggaattttgattttggattacttggaacaactctactaaatttagacgctaattacgtcgaaacagcccgcaacacaattgattattttgtagattttgtagataacgtatgtatggatgaaatggttagagacactgagaattgaatctgcagtttgtgaatctgtacttgccgacgcaagcgagacaatgctagcaaat…
146	ggcttttaaacgaagtcttcaacatggatgtcctgtactccttatcaaaaactcttaaagatgctagcgacaagattgtcgaaggcacattgtactctaatgtgagtgatctaatgcaacaatttaaccaaatgataatcactatgaatggaaatgagttccagactggaggaattggtaatctacccattagaaattggaattttgatttcggattacttggaacaactctactgaatttagacgctaattacgtcgagacagcccgcaacacaattgattaatttgtagattttgtagataacgtgtgtatggatgaaatggttagagaaactgagaattgaatctgcagtttttgaatctgtacttgccgacgcaaacgagacaatgctagcaaat…
147	ggcttttaaacgaagtcttcaacatggatgtcctgtactccttgttaaaaactcttaaagatgctagagccaagattgtcgaaggcacattatgctctaatgtgagtgatctaattctacaatttaaccaaatgataattattatgaatggaaatgagttccaaagtggaggaattggtaatctaccaactagaaattggaattttgattttgcattacttggaacaactctactaattttagacgctaattacgtcgaaagagcccgcaacacaattgattattctgtagattttgtagataacgtatctatggatgaaatggttagagacattgagaattgaatctgcagtttgttaatctgtacttgccgacgcaagccagacaatgctagcaaat…
148	ggcttttaaacgaagtcttcaacatggatgtcctgtactccttgtctaaaactcttaaagatgctagagacaaaattgtcgaaggcacattatactctaacgtgagtgatctaattcaacaatttaaacaaatgataattactatgaatggaaaggagttccaaactggaggaattggtaacctaccaattagaaattggaattttgagtttggattacttggaacaactctacttaatttagacgctaattacgtcgaaaccgcccgcaacacaattgattattttgtcgattttgtagataacgtatgtatggacgaaatggttagagacactgagaattggatctgcagtttgtgaatctgtacttgtcgacgcaagcgagacaatgctagcaact…
149	ggcttttaaacgaagtcttcaacatggatgtcctgtactccttgtcaagaactcttaaagatgctagagacaagagtgtcgaaggcacattatactctaatgagagtgatctaattcaacaatttaaccgaatgataattactatgaatggaaatgcgttccaaactggaggaattggtaatccaccaattagaaattggaattttgattctggattacttggaacaactctactaactttagacgctaattacgtcgaaacaggccgcaacacaattgattattttgtaggttttgtagataacgtatgtatggatgtaatggttagagacactgagaattgaaactgcagtttgtgaatctgtacttgccaacgcaagcgagacaatgctagcaaat…
150	ggcttttaaacgaagtcttcaacatggatgtcctgtactccttgtcaaagactcttaaagatgctagagacaagattgttgaaggcacattatactctaatgtgagtgaactaattcaacaatttaaccaaatgataataactatgaatggaaatgagttccaaactggcggaattggtaatctaccaattagaaattgcaattttgattttggattacttggaacaacgctactaaatttagacgctaattacgtcgacacagcccgcaacacaattgattattttgtggattttgtagataacgtatgtatggatgatatggttagagacactgagaattgaatctgtagtttgtgaatctgtacttgccgacgcaaccgagacaatgctagcaaat…
151	ggcttttaaacgaagtcttcaacatggatgtcctgtactccttgtcaaaaagtcttaaagatgctagagacaagattgtcgtaggcacattatactctaatgtgagtgatcaaattcaacaatttaaccaaatgataattagtatgaatggaaatgagttccaaactggagaaattggtaatctaccaattagaaattggacttttgattttggattacttggaacaactcgactaaatttagacgctaattacgtcgaaagagcccgcaacacaattgattattttgtagcttttgtagataacgtatgtatggatgaaagggttagagacactgagaattgaatctgcaatttgtgaatctgtacttgccgacgcaagctagacaatgctagcaaat…
152	ggcttttaaacgaagtcttcaacatggatgtcctgtactccttgtcaaaaactcttaaagatgctagaggacaagattgtcgaaggcacattatactctaatgtgagatgatctaattcaacaatttaaccaaatgataattactaatgaatggaaatgagttccaaactggaggaattggtaatactaccaattagaaattggaattttgattttggattactctggaacaactctactaaatttagacgctaattacgtcggaaacagcccgcaacacaattgattattttgtagattttggtagataacgtatgtatggatgaaatggttagagacacttgagaattgaatctgcagtttgtgaatctgtacttgccggacgcaagcgagacaatg…
153	ggcttttaaacgaagtcttcaacatggatgtcctgtactccttgtcaaaaactcttaaagatgctaggacaagattgtcgaaggcacattatactctaatgtgatgatctaattcaacaatttaaccaaatgataattacttgaatggaaatgagttccaaactggaggaattggtaactaccaattagaaattggaattttgattttggattactggaacaactctactaaatttagacgctaattacgtcaaacagcccgcaacacaattgattattttgtagatttgtagataacgtatgtatggatgaaatggttagagacatgagaattgaatctgcagtttgtgaatctgtacttgcgacgcaagcgagacaatgctagcaaatgtgacatct…
154	﻿cattccaagcgaagcaggagatccgtgtcggtccaaacaaatggggagagttcactagtgaataaaaaagaggcttggctggattcaacgaaagccacacgatatctcatgaaaactgagaaatggatcataaagaaacctggctttgctttcctggcggcggtacttggctggatgctttgcagaaacaaaggtcaaagcgtggtatttaccatcctcctgctgttggtcgctccggtttacagttttaattgtctgggaatgggcaatcgtgatttcaaagaaagagccagtggagccatttgggtggactttgtgctagaaagagacagctgcttgacaatcatggcaaacgacaaaccaactttggacgtcgtatacgagagttagataaaaat…
155	cattccaagcgaagcaggagatccgtgtcggtccaaacaaatgcggagagttcactagtgaataaaagagaggcttggctggattcaacgacagccacacgatatctcatgaaaagtgagaaatggatcataaagaaacgtggctttgctttcctggcggcggaacttggctggatgctttgcagaatcaaaggtcaaagcgtggtatttagcatcctcctgctgttggtcgctctggtttacagttttaattgtctggcaatgggcaatcgtgatttcaaagcaagagccagtggagccatttgggcggactttgtgctagaaagagacaactgcttgacaatcatggcaaacggcaaaccaactttggacgtcgtatccgagagttagataaaaata…
156	cattccaagcgaagcaggagatccgtgtcggtccaaacaaatgggtagagttcactagtgaataaaaaaaaggcttggctggattcaacgaaaaccacacgatatctcatgaaaactcagaaatggatcataaagaaacctcgctttgctttcctggcggcggtatttggctggatgctttgcagaaaccaaggtcaaagcgtggtatttaccgtcctcctgctgttggtcgctccgatttacagttttaattgtctgggagtgggcaatcgtgatttcaaagaaggagccagtggagccatttgggtgtactttgtgctagaaagagacagccgcttgacaatcatggcaaacgacgaaccaactttggacgtcgtatacaagagttagataaaaata…
157	cattccaagcgaagcaggagatccgtgtcggtccaaacaaatggggtgagttcactagtgaataaaaaagaggattggctggattcaacgaaagccacactatatctcatgaaaactgagaaatggaccataaagaaacctggctttgctttcccggcggcggtacttggctggatgctttccagaaacaaaggtcaaagcgtggtatgtaccatcctcctgctgttggtcgctcaggtttacagttttaattgtctgggaacgggcaatcgtgatttcaaagaaagagtcagtggagccatttgggtggactttgggctagaaagagacagctgcttgacaaccatggcaaacgacaaaccaactttggccgtcgtatacgagagttagataaaaaaa…
158	cattccaagcgaagcaggagatccgtgtcggtccaaacaaatggggagtgttcactagtgaataaaaaagaggctgggctggattcaacgaaagccacacgaaatctcatgaaaactgagaaatggatcgtaaagaaacctggctttgctttcctgacggcggtacttggctggatgctttgcggaaacaaaggtcaaagcgtggtatttgccatcctcctgctgttggtcgctccgttttacagttttaattgtctgggaatgcgcaatcgtgatttcaaagaaagagcctgtggagccatttgggtggactttgtgatagaaagagacagctgcttgacaatcgtggcaaacgacaaaccaactttggacttcgtatacgagagttagataaaaata…
159	cattccaagcgaagcaggagatccgtgtcggtccaaacaaatggggagacttcactagtgaataaaaaagaggcttggcaggattcaacgaaagccacacgatatctcaggaaaactgagaaatggatcataaagaaacttggctttgctttcctggcggcggtacttgtctggatgctttgcagaaacaaaggtcaaaccgtggtatttaccatcctcctgctgttgggcgctccggtttacagttttaattgtctggtaatgggcaatcgtgatttcaaagaaagagacagtggagccatttgggtggactttgtgcgagaaagagacagctgcttgacaatcatggtaaacgacaaaccaactttggacgtcgtatgcgagagttagataaaaata…
160	cattccaagcgaagcaggagatccgtgtcggtccaaacaaatggggagagtacactagtgaataaaaaagaggcttggctgcattcaacgaaagccacacgatatctcatggaaactgagaaatggatcataaagaaacctcgctttgctttcctggcggcggtacttggcaggatgctttgcagaaacaaaggtcaaagcctggtatttaccatcctcctgctgttggtcactccggtttacagttttaattgtctgggattgggcaatcgtgatttcaaagaaagagcccgtggagccatttgggtggactttgtgctaaaaagagacagctgcttgacaatcatggcagacgacaaaccaactttggacgtcgtatactagagttagataaaaata…
161	cattccaagcgaagcaggagatccgtgtcggtccaaacaaatggggagagttcactagtgaataaaaatagaggcttggctggattcaacgaaagccacacgatatcatcatgaaaactgagaaatggatcataaagaaacctggcttttgctttcctggcggcggtacttggctggatgctttggcagaaacaaaggtcaaagcgtggtatttaccatcctccttgctgttggtcgctccggtttacagttttaattgtctgaggaatgggcaatcgtgatttcaaagaaagagccagtggcagccatttgggtggactttgtgctagaaagagacagctagcttgacaatcatggcaaacgacaaaccaactttggacagtcgtatacgagagttag…
162	cattccaagcgaagcaggagatccgtgtcggtccaaacaaatggggagagttcactagtgaataaaaagaggcttggctggattcaacgaaagccacacgatattcatgaaaactgagaaatggatcataaagaaacctggtttgctttcctggcggcggtacttggctggatgctttcagaaacaaaggtcaaagcgtggtatttaccatcctctgctgttggtcgctccggtttacagttttaattgtctggaatgggcaatcgtgatttcaaagaaagagccagtgagccatttgggtggactttgtgctagaaagagacagcgcttgacaatcatggcaaacgacaaaccaactttggagtcgtatacgagagttagataaaaatactcgtatac…
163	cgaacatagcgtagcagcttgttttatttccgttgatgaggtgattcaacaccttagaaactggaatttcacatggaatatcatactgacgatactacttttagtgctttagtttggccatttcaaatactctttgattttgtttggtgtttagatggcttttctttggaaactttggcctcttgtgttggcactgtcactctttgacgcatgggctagctttcaggtcaactgggtctttttcgctttcagcatccttatggcttgcatcactcttttgctttggataatgtactttgtcaatagcattcgtctgctgaaggtgctattttatgcatttgtaagggctcaccacctactaccaccacaaaatctagtttgacttgcaattggggtagt…
164	cgaacatagcgtagcagcttgttttatttccgttgatgaggtgcttcaacaccttagaaactgaaatttcacatggaatatcagactgacgatactacttttactgctttagtttggccattttaaatactctttgattttgtctggtgtttagatggcttttgtttggaaactttggcctctcgtgttggcactgtcactctgtgacgcatgggctagctttgaggtcaactgggtctttttagctttcagcatccttatgggttgcatcactcttttgcttcggataatgtactttgtcaaaagcattcgtctgctgaaggggctattttatgcatttgtatgggctcaccacctactacccccacaaaatctagtttgacctgcaattggggtagt…
165	cgaacatagcgtagcagcttgttttatttccgttgatgaggtgatgcaacaccttagaaactggaatctcacatggaatatcatactgaggatactacttttagtgctttactttggccatttcaaatactctctgattttgtttggtgtttagagggcttttctttggaaactttgacctcttgtgttggcactgtcaatctttgacgcatgggctagctctcaggtcaactgggtctttttggctttcagcatccttatggctagcatcactcttttgctttggagaatgtactttgtcaatagcatacgtctgctgaaggtgctatttgatgcatttgtaagggctcaccccctactaccaccacaaaatctcgtttgacttgcaattggggtaat…
166	cgaacatagcgtagcagcttgttttatttccgttgatgaggtgattaaacaccttagaaactggaaattcacatggaatatcatacagacgatactacttttagtgatttagtttggccatttcaattactctttgattttgtttgttgtttagatggcttttcttgggaaactttggcctcttgtattggcactgtcactctttgtcgcatgggctagctttcagctcaactgggtctttttcgcattcagcatccttatggctttcatcactcttttgctttggctaatgtactttgtcaatagaattcgtctgctgaaggtgcgattttatgcatttgtaaggcctcaccacctactaccacctcaaaatctagtttgacttgtaattggggtagt…
167	cgaacatagcgtagcagcttgttttatttccgttgatgaggtgattcatcaccttagaaactggaatttcccatggaatatcatactgacgagactacttttagtgctttagttgggccatttcaaatactctttgcttttgtttggtgtttagatggtttttctttggaaactttggccgcttgtgttggcactgtcactcattgacgcatgggctagctttcgggtcaactgggtctttttcgcgttcagcatccttatggcttgcttcactcttttgctttggataacgtactttgtcaatagcattcggctgctgaaggtgctattttattcatttgtaagggctcaccacccactaccaccacaaaatctagtatgacttgcaattggggtagt…
168	cgaacatagcgtagcagcttgttttatttccgttgatgaggtgattcaagaccttagaaactggaatttaacatggaatatcatactgatgatactacttttagtgcttaagtttggccatttcaaataatctttgattttgtttggtggttagatggcttttctttggtaactttggcctcttgtgtttgcactgtcactctttgacggatgggctagctttcaggtccactgggtctttttcgctttgagcatccttatggcttgcaacactcttttgctttggatagtgtactttgtcaatagcatacgtctgctgaaggtgctatgttatgcatttgtaagggctgaccacctactaccaccacacaatctagtttgacttgcaactggggtagt…
169	cgaacatagcgtagcagcttgttttatttccgttgatgaggtgattcaacaacttagaaactggaatttcacacggaatatcatactgacgataccacttttagtgctttagtttggtcatttcaaatactctttgattgtgtttggtgtttagatggcttctctttggaaactttggcctctggtgttggcactgtcactctttaacgcatgggctagctttcagggcaactgggtctttttcgctttgagcatccttatggcttgcatcgctcttttgctttggataatgtcctttgtcaatagcattcgtctcctgaaggtgctattttatgcacttgtaagggctcaccacctaccaccaccacaaaatctagtttggcttgcaattggggtagt…
170	cgaacatagcgtagcagcttgttttattttccgttgatgaggtgattcaacaccttagaaactggaatttcacatcggaatatcataactgacgatactacttttagtgctttagttctggccatttcaaagtactctttgattttgtttggtgtttagatggcttttctttggaaactttggcctacttgtgttggcactgatcactctttgacgcatgggctagctttcaggtcaactgggtctttttcgcttctcagcatccttatggcttgcatcactcttttgctcttggataatgtactttgtcaataagcattcgtctgctgtaaggtgctattttatggcatttgtaagggctcaccacctactaccacgcacaaaatctagtttgacctt…
171	cgaacatagcgtagcagcttgttttatttccttgatgaggtgattcaacccttagaaactggaatttcacatggaatatcatatgacgatactacttttagtgctttagtttggcatttcaaatactcttgattttgtttggtgtttagatggttttctttggaactttggcctctgtgttggcactgtcactctttgacgcatggctagctttcaggtcaactggtctttttcgctttagcatccttatggcttgcatcactcttttgctttggataatgtactttgtcaatagcattcgtcgctgaaggtgctattttatcatttgtaaggctcaccacctataccaccacaaaatctagttgacttgcaattgggtagtgagtgcaggttaaacaa…
172	﻿cctctgtaattcccaccacctgtacagggacaaacactactttgtgaggggcggcatgccatcaggatgctcaggcactagcaaatttaattccatgattaacaacatcataaacaaaaccctcatgctgaaggtttataaaggcattgatttggaccaattcagaatgattgcatttggcttgatcatgaccccagcagataaaggcgagtgtttcaatgaggtaacctggacaaacgtgaccttcctgaaaaggtactttagggcaaatgaaaagtacccatttttggtccatcctgtcatgccaatgaaagatttacacgaatccattaggtggactaaagaaatgtttggtttagcctgcacaagctgaccaaaatttctttaccacctgactg…
173	cctctgtaattcccaccacctgtacagggacaaacactactttttgaggggcggcatgccatcaggaggctcaggcactagcaaatttaatcccatgattaacaacatcataaaccaaaccctcatgctgaaggtttatgaaggcattgatttggaccaattcggaatgattgcatttggcttgatcgtgaccccagcagataaaggcgagggtttcaatgaggtaacctggacatacgtgaccttcctgaaaaggtacattagggcaaatgaaaagtacccagttttggtccatcctgtcatgccagtgaaagatttacacgaatccattcggtggactaaagaaatgtttggtctagcctgcacaagctgaccaaaagttctttaccacctgactgc…
174	cctctgtaattcccaccacctgtacagggacaaacactactttgttaggggcggcatgccatcaggatggtcaggcactagcaaatttaattctatgattaacaacatcataaacaataccctcatgctgaaggtttataagggcattgatttggaccaattcagcatgattgcatttggcttgatcataaccccagcagataaaggcgagtgcttcaatgaggtaacctggacaaaagtgaccttcctgaaaaggtacttcagggcaaatgaaaagtacccattgttggtccatcctgtcatgccaatcaaagatttacacgaatccattagttggactaaagaaatgtttggttttgcctgcacaagctgaccaaaattcctttaccacctgactgc…
175	cctctgtaattcccaccacctgtacagggacaaacactactttgtgtggggcggcatgccatcaggatgctcaagcactagcaaatttaattccatgatttacaacatcataaacaaaaccctcatgatgaaggtttataaaggcattgatttgaaccaattcagaatgattgcatttggcgtgatcatgaccccagcagataaaggcaagtgtttcaatgaggtaacctggacacacgtgaccttcctgaaaaggtactttcgggcaaatgaaaagtacccatttttgctccatcctgtcatgccaatgaaagatatacacgaatccattaggtggactaaacaaatgtttggtttagcctgcacaagcggaccaaaatttctttaccacctgactcc…
176	cctctgtaattcccaccacctgtacagggacaaacactactttgtgagaggcggcatgccatcaggatgctcaggaactagcaaatttaattccatgattaaaaacatcataaacaaaaccctcatgctaaaggtttataaaggcattgatttggaacaattcagaatgattgcatttggctttatcatgaccccagcagataaaggcgactgtttcaatgaggtaacctggacaaatgtgaccttcctgaaaaggtactttagtgcaaatgaaaagtacccatttttggttcatcctgtcatgccaatgaaagatttccacgaatccattaggtggactaaagatatgtttggtttagcctgcacaagctgtccaaaatttctttaccacctgactgc…
177	cctctgtaattcccaccacctgtacagggacaaacactactttgtgaggagcggcatgccatcaggatgctcaggcacttgcaaatttaattccatgattaacaacatcctaaacaaaaccctcatgctgaaggtttattaaggcattgatttggaccaattcagaatggttgcatttggcttgatcatgaccccagcaaataaaggcgagtgtttcaatgaggtaaccgggacaaacgtgaccttcctgaaaaggtaccttagggcaaatgaaaagtacccatttttgatccatcctgtcatgccaatgaaagatttaaacgaatccattaggtggactaaagaaatgcttggtttagcctgcacaagctgaccaaaagttctttaccacctgactgc…
178	cctctgtaattcccaccacctgtacagggacaaacactactttgtgagggggggcatgccatcaggatgctcaggcactagaaaatttaattccatgattaacaacatcatcaacaaaaccctcatgctgaaggtttataacggcattgatttggaccaattcagaatgatcgcatttggcttgatcatgaccccagcagacaaaggcgagtgtttcaatgaggtaacctgaacaaacgtgaccttcctgaaaaggtacttcagggcaaatgaaaagtacccatttttggttcatcctgtcatgccaatgaaagatttacaagaatccattaggtggactaaagaaatgttcggtttagcctgcacaagctgaccaaaattactttaccacctgactgc…
179	cctctgtaattcccaccacctgtacagggacaaacactactttgtgaggggcggcatgccatcaggatggctcaggcactagcaaatttaattccatgattaacaactatcataaacaaaaccctcatgctgaaggtttataaaggtcattgatttggaccaattcagaatgattgcatttggctgtgatcatgaccccagcagataaaggcgagtgtttcaatggaggtaacctggacaaacgtgaccttcctgaaaaggtaactttagggcaaatgaaaagtacccatttttggtccatctctgtcatgccaatgaaagatttacacgaatccattaggctggactaaagaaatgtttggtttagcctgcacaagctgtaccaaaatttctttacca…
180	cctctgtaattcccaccacctgtacagggacaaacactactttgtgaggggcggcatgccatcaggagctcaggcactagcaaatttaattccatgattaacaaatcataaacaaaaccctcatgctgaaggtttataaagcattgatttggaccaattcagaatgattgcatttggctgatcatgaccccagcagataaaggcgagtgtttcaagaggtaacctggacaaacgtgaccttcctgaaaaggtctttagggcaaatgaaaagtacccatttttggtccatctgtcatgccaatgaaagatttacacgaatccattagtggactaaagaaatgtttggtttagcctgcacaagctaccaaaatttctttaccacctgactgcccaaagagt…
181	atggcacaagtcagcattattgtacctatttttaatacggaaaagtacttaagagagtgtttagatagcattatttcccaatcgtatactaatctagagattcttttgatagatgacggttcttcagattcataaacggatttatgtttggaatacgcagagcaagatggtagaataaaacttttccggttaccaaatggtggtgtttcaaacgcaaggaattacggtatcaaaaatagcacagcaaattatattatgtttgtagattctgatgatattgttgacggaaactttgttgagtccttatacacctgtttaaaagagaatgatagtgatttgtcgggagggttacttgctacttttgatggaaattatcaagaatctgagctgcaaaagtgt…
182	atggcacaagtcagcattattgtacctatttttaatacggaaatgtacttaagagagtgtttagatatcattatttcccaatcgtatactattctagagattcttttgatagatgccggttcttcagattcataaacggctttatgtttggaatacgcagagccagatggtagaataaaacttttcccgttaccaaatggtggtgtttcaagcgcaaggaattacggtatcaaaactagcacagcaaattatattatgtatgtagattctgatgatattgttggcggaaactttgttgagtccttatccacctgtttaaaagagaatgataatgatttgtcgggagggttacttgatacttttgatggaaattatcaaggatctgagctgcaaaagtgt…
183	atggcacaagtcagcattattgtacctatttttaatacggaaaagaacttaagagagtgtttagatagctttatttcccaatcgtatactaatgtagagattcttttgatagatgaccgttcttcagattcataaacggatgtatgtttggaatacgcagagcaacatggtagaataaaacttttccggataccaaatggtggtgtttcaaacacaaggaattacggtatcaaaaatggcacagcaaattatattatgtttatagattctgatgatattgttgaccgaaactttgttgagtccttatacccctgtttaaaagagaatgatagtcatttgtcgggagggttacttgctgcttttgatggaaattatcaagaacctgagctgcaaaagtgt…
184	atggcacaagtcagcattattgtacctatttttaatacggaaaagtccttaagagagtgtttagatagcattaattcccaatcgtatactaatctagagactcttttgatagatgacggttcttcagcttcataaacggatttatgtttggaatccgcagagcaagatggtagaataaaacgtttccggttaccaaatggtggtgtttgaaacgcaaggaattacggtatcaaaattagcacagcaaattatattatgtttgcagattctgatgatattgttgacggaagctttgttgagtccttatacacctgttaaaaagagaatgatagtgatttgtcggtagggttacttgctacttttgatggaatttatcaagaatctgagctgcaaaagtct…
185	atggcacaagtcagcattattgtacctatttttaatacggaaaagtacgtaagagagtgtttagatagcattattacccaatcgtatactaatctagagattattttgatagatgacggttcttcagatacataaacggatttatgtttggaatacacagagcaagatggtagaataaaacttgtccggttaccaaatggtggtgtttcacacgcaaggaattacggtatcaaaaattgcacagcaaattatattatgtttgtacattctgatgatattgttgacggaaaccttgttgagtccttatacacctgtttataagagaatgatagtgatttgtcgggatggttacttgctacttttgatggaaataatcaagaatctgagctgcaaaagtgt…
186	atggcacaagtcagcattattgtacctatttttaatacggaaaagtactgaagagagtgtttagatagcattatttccccatcgtatactaatctagagattcttttgaaagatgacggttcttcagattcataaacgggtttatgtttggaatacgcagagcaagatgttagaataaaacttttccggttaccaaatgttggtgtttcaaacgcaaggaattacggtaccaaaaatagcacagcaaattatattatgtctgtagattctgatgatattgttgacggaagctttgttgagtccttatacacctgtttaatagagaatgatagtgatttgtcgggagggtaacttgctacttttgatggaaattatcaagcatctgagctgcaaaagtgt…
187	atggcacaagtcagcattattgtacctatttttaatacggaaaagtacttaggagagtgtttagatagcattatttcccaaacgtatactaatctagagattcttttgatacatgacggttcttcagattcataaacggatatatgtttggaatacgcagagcaagatggtggaataaaacttttccggttaccaaatggtcgtgtttcaaacgcaaggaattacggtatcgaaaatagcacagcaaattatattatgtttctagattctgatgatattgttgacggaaacattgttgagtccttatacacctgtttaaaacagaatgatagtgatttgtcgggagggttagttgctacttttgatggaaattatcaagaacctgagctgcaaaagtgt…
188	atggcacaagtcagcattattgtacctatttttaatacggaaaagtacttaagagagtgtttagatagtcattatttcccaatcgtatactaatctagagattctttgtgatagatgacggttcttcagattcataaacggatttattgtttggaatacgcagagcaagatggtagaataaaactgtttccggttaccaaatggtggtgtttcaaacgcaaggaaattacggtatcaaaaatagcacagcaaattatattatggtttgtagattctgatgatattgttgacggaaactttgtatgagtccttatacacctgtttaaaagagaatgatagtgaatttgtcgggagggttacttgctacttttgatggaaatgtatcaagaatctgagctg…
189	atggcacaagtcagcattattgtacctatttttaatacggaaaagtacttaagagagtgtttagatacattatttcccaatcgtatactaatctagagattctttgatagatgacggttcttcagattcataaacggattttgtttggaatacgcagagcaagatggtagaataaaactttccggttaccaaatggtggtgtttcaaacgcaaggattacggtatcaaaaatagcacagcaaattatattattttgtagattctgatgatattgttgacggaaactttgtgagtccttatacacctgtttaaaagagaatgatagtatttgtcgggagggttacttgctacttttgatggaaatatcaagaatctgagctgcaaaagtgtcaaattgat…
190	cgaaaatagcgtagcagcttgatgtatggttttgaaaataccacagttttaacctttttgatatcagttgtattattgaaatacatatttaaatcatttaccaaaataatggactttatcatttacagatttcttctcattatagttatactgtcaccatttcttaacgcacaaaattatggaataaacctttcaatttctggatcaaaggatactccatatgcaaactcgacaaaagaagaagtgtttctaacatcaactttatgcttatactatccaactgaagctgcgacacaaataaatgacaattcgtggaaagatacactttctcagctatttttaactaaaggggaaatggctagagagtcgcaacgaaacggaaaagctgcacaatctgaa…
191	cgaaaatagcgtagcagcttgatgtatggttttgaaaataccagagttttaacctttttgataccagttgtattattgaaatatatatttaaatcatttaccagaataatggactttatcattaacagatttcttctcattatggttatactgtcaccatttcctaacgcacaaaattatggagtaaacctttcaatttctggttcaaaggatactccatatggaaactcgacaaaagaagaattgtttctaacatcaactttttgcttatactatccaactggagctgcgacacaaataaataacaattcgtggaaagataccctttctcagctatttttaattaaaggggaaatggctagatagtcgcaacgaaacggaaacgctgcacaatctgaa…
192	cgaaaatagcgtagcagcttgatgtatggttttgaaaataccacacttttaacctttttgatatcaggtgtattattgaaatacatattaaaatcatttaccaaaataatgtactttatcatttacagatttcctctcattatagttatactgtctccatttcttaacgcacaaaatgatggaataaacctttcaatttttggatcaaaggatactccatacgcaaactcgacaaaagaagaactgtttctaacatcaactttatacttatactatccaactgaagcggcgacacaaataaatgacaatgcgtggaaagatacactttctcggctatttttaactaaaggggatatggctagagagtcgcaacgagacggaaaagctgcacaatctgta…
193	cgaaaatagcgtagcagcttgatgtatggttttgaaaataccacagatttaacctttttgatatcatttgtattattgaaatacatctttaaatcatttaccaaaacaatggactttatcatttactgatttcttctcattatagtaatactgtcaccatttcttagcgcacaaaattatggaatagacctttcaatttctggatcgaaggatactccatatgcaacctcgacaaaagaagaagtgcttctaacatcaactttatggttatactatccaactgaaggtgcgacacaaataaatgactattcgtggaaagatacactatctcagctatttttaactataggggaaatggctagagagccgcaacgaaacggaaaagcagcacaatctgaa…
194	cgaaaatagcgtagcagcttgatgtatggttttgaaaataccacagttctaacctttttgatatcagttggattattgaaatacatatttaagtcatttaccaaaataatggaccttatcatttacagatttcttcacattatagttatactgtcaccctttcttaacgcacaaaattattgaataaacctttcaatttctgaatcaaaggatactccatatgccaactcgacaaaagaagaagtggttctaacatcaactttatgctaatactatccaactgaagctgctacacaaataaatgacaattcgcggaaagatacactttctcagcgatttttaactaaaggggaaattgctagagagtcgcaacgaaactgaaaagctgcacaatctgaa…
195	cgaaaatagcgtagcagcttgatgtatggttttgaaaataccacagtttgaacctttttgatatcagttatattattgaaatacatattgaaatcatttaccaaaataacggactttatcatttacagacttcttctcattatagttattctgtcaccatttcttaacggacaaaattatggaataaacttttcaatttctggatcaaaagatactccatatgcaaactagacaaaagaagaagtgtttttaacatcaactttatgcttgtactatccaactgaagctgtgacacaaataaatgacaatacgtggaaagatacactttcccagctatttttaactaaagtggaaatggctagagagtcgaaacgaaacggaaaagctgcccaatctgaa…
196	cgaaaatagcgtagcagcttgatgtatggttttgaaaataccacagttttagcctttttgatatcagttgtataattgaaatacatatttaaatcgtttaccaaaataatggactttctcatttacagatttcttctcagtatagttatactgtcaccattacttaacgcacaaaattatggattaaacctttcaatttctggataaaaggatactccatatgcaaattcgacaaaagaagaagtgtttgtaacatcaactttatgcttatgctatccaactgaagctgcgacccaaataaatgacaattcgtggcaagatacactttctcagctatatttaactaaaggggaaatggccagagagtcgcaacgaaacggacaagctgcacaatctgaa…
197	cgaaaatagcgtaagcagcttgatgtactggttttgaaaaataccacagttttaacctttttgatatcagttgtattattgataatacatatttaaatcatttagccaaaataatggactttatcatttacagatttcttctcattatagttatactgtctaccatttcttaacgcacaaaattatggaataaagcctttcaatttctggatcaaaggatactccatatgctaaactcgacaaaagaagaagctgtttctaacatcaacttatatgcttatactatccaactcgaagctgcgacacaaataaatgacacattcgtggaaagatacactttctcagctattatttaactaaaggggaaatggctagagagtcgcaacgaaaacggaaaag…
198	cgaaaatagcgtagcgcttgatgtatggtttgaaaataccacagttttacctttttgatacagttgtattatgaaatacatatttaaatcatttaccaaaataatggactttatcattacagatttctttcattatagtttactgtcaccattcttaacgcacaaaattatggaataaacctttcaatttctggatcaaaggatacccatatgcaaactcgacaaaagaagagtgtttctaacatcaactttatgcttatactaccaactgaagctgcgcacaaataaatgacaattcgtggaaagatacactttctcagctatttttaactaaaggggaaatggctgagagtcgcaacgaaacggaaaagctgcacaatctgaagcactagaaagctg…

## Sheet: Table S3
Table S3. Training data datasets for model development generated based on CRISPR fluorescence reaction.
No.	guide_seq	target_at_guide	guide_target_hamming_dist	30 min	20 min normalized	type1	type2
1	TTTGTTGGGGCGTCCTTAGACGCCA	TTTGTTGGGGCGTCCTTAGACGCCA	3	-2.39214	-2.36746	virus	human
2	TTTGTTGGGGCGTCCTTAGACGCCA	TTTGTTGGGGCGTCCTTAGACGCCA	3	-2.65145	-2.66126	virus	human
3	TTTGTTGGGGCGTCCTTAGACGCCA	TTTGTTGGGGCGTCCTTAGACGCCA	3	-3.13258	-3.07135	virus	human
4	TTTGTTGGGGCGTCCTTAGACGCCA	TTTGTTGGGGCGTCCTTAGACGCCA	3	-2.65571	-2.67076	virus	human
5	TTTGTTGGGGCGTCCTTAGACGCCA	TTTGTTGGGGCGTCCTTAGACGCCA	3	-2.63368	-2.69062	virus	human
6	TTTGTTGGGGCGTCCTTAGACGCCA	TTTGTTGGGGCGTCCTTAGACGCCA	3	-2.74696	-2.68742	virus	human
7	TTTGTTGGGGCGTCCTTAGACGCCA	TTTGTTGGGGCGTCCTTAGACGCCA	3	-2.70122	-2.64569	virus	human
8	TTTGTTGGGGCGTCCTTAGACGCCA	TTTGTTGGGGCGTCCTTAGACGCCA	3	-2.77399	-2.7199	virus	human
9	TTTGTTGGGGCGTCCTTAGACGCCA	TTTGTTGGGGCGTCCTTAGACGCCA	3	-3.11763	-3.13341	virus	human
10	TTTCATATGGCCACCAGTCTGGTCT	TTTCATATGGCCACCAGTCTGGTCT	10	-2.30987	-2.42345	virus	animal
11	TTTGTTTCATATGGCCACCAGTCTG	TTTGTTTCATATGGCCACCAGTCTG	6	-2.55707	-2.56551	virus	animal
12	TTTCTTTGGTAGGTTCATTTAGTAG	TTTCTTTGGTAGGTTCATTTAGTAG	3	-3.20784	-3.17468	virus	animal
13	TTTCTTTCTTTGGTAGGTTCATTTA	TTTCTTTCTTTGGTAGGTTCATTTA	7	-3.2936	-3.30843	virus	animal
14	TTTCATATGGCCACCAGTCTGGTCT	TTTCATATGGCCACCAGTCTGGTCT	10	-2.4903	-2.5147	virus	animal
15	TTTGTTTCATATGGCCACCAGTCTG	TTTGTTTCATATGGCCACCAGTCTG	6	-2.59775	-2.5891	virus	animal
16	TTTCTTTGGTAGGTTCATTTAGTAG	TTTCTTTGGTAGGTTCATTTAGTAG	3	-3.13279	-3.07568	virus	animal
17	TTTCTTTCTTTGGTAGGTTCATTTA	TTTCTTTCTTTGGTAGGTTCATTTA	7	-3.2312	-3.17657	virus	animal
18	TTTCATATGGCCACCAGTCTGGTCT	TTTCATATGGCCACCAGTCTGGTCT	10	-2.397	-2.42655	virus	animal
19	TTTGTTTCATATGGCCACCAGTCTG	TTTGTTTCATATGGCCACCAGTCTG	6	-2.58517	-2.60204	virus	animal
20	TTTCTTTGGTAGGTTCATTTAGTAG	TTTCTTTGGTAGGTTCATTTAGTAG	3	-3.11797	-3.10674	virus	animal
21	TTTCTTTCTTTGGTAGGTTCATTTA	TTTCTTTCTTTGGTAGGTTCATTTA	7	-3.25375	-3.20483	virus	animal
22	TTTCATATGGCCACCAGTCTGGTCT	TTTCATATGGCCACCAGTCTGGTCT	10	-2.38865	-2.28299	virus	animal
23	TTTGTTTCATATGGCCACCAGTCTG	TTTGTTTCATATGGCCACCAGTCTG	6	-2.73084	-2.74926	virus	animal
24	TTTCTTTGGTAGGTTCATTTAGTAG	TTTCTTTGGTAGGTTCATTTAGTAG	3	-3.06364	-3.03199	virus	animal
25	TTTCTTTCTTTGGTAGGTTCATTTA	TTTCTTTCTTTGGTAGGTTCATTTA	7	-3.1697	-3.16891	virus	animal
26	TTTCATATGGCCACCAGTCTGGTCT	TTTCATATGGCCACCAGTCTGGTCT	10	-2.139	-2.14378	virus	animal
27	TTTGTTTCATATGGCCACCAGTCTG	TTTGTTTCATATGGCCACCAGTCTG	6	-2.27739	-2.28865	virus	animal
28	TTTCTTTGGTAGGTTCATTTAGTAG	TTTCTTTGGTAGGTTCATTTAGTAG	3	-2.86786	-2.84596	virus	animal
29	TTTCTTTCTTTGGTAGGTTCATTTA	TTTCTTTCTTTGGTAGGTTCATTTA	7	-2.99474	-2.97414	virus	animal
30	TTTCATATGGCCACCAGTCTGGTCT	TTTCATATGGCCACCAGTCTGGTCT	10	-2.38147	-2.40856	virus	animal
31	TTTGTTTCATATGGCCACCAGTCTG	TTTGTTTCATATGGCCACCAGTCTG	6	-2.54343	-2.49759	virus	animal
32	TTTCTTTCTTTGGTAGGTTCATTTA	TTTCTTTCTTTGGTAGGTTCATTTA	7	-3.13588	-3.0771	virus	animal
33	TTTCTTTGGTAGGTTCATTTAGTAG	TTTCTTTGGTAGGTTCATTTAGTAG	3	-3.14512	-3.07633	virus	animal
34	TTTCATATGGCCACCAGTCTGGTCT	TTTCATATGGCCACCAGTCTGGTCT	10	-2.34072	-2.38759	virus	animal
35	TTTGTTTCATATGGCCACCAGTCTG	TTTGTTTCATATGGCCACCAGTCTG	6	-2.52628	-2.51825	virus	animal
36	TTTCTTTGGTAGGTTCATTTAGTAG	TTTCTTTGGTAGGTTCATTTAGTAG	3	-3.0799	-3.05168	virus	animal
37	TTTCTTTCTTTGGTAGGTTCATTTA	TTTCTTTCTTTGGTAGGTTCATTTA	7	-3.22323	-3.19473	virus	animal
38	TTTCATATGGCCACCAGTCTGGTCT	TTTCATATGGCCACCAGTCTGGTCT	10	-2.30028	-2.31252	virus	animal
39	TTTGTTTCATATGGCCACCAGTCTG	TTTGTTTCATATGGCCACCAGTCTG	6	-2.52102	-2.52619	virus	animal
40	TTTCTTTGGTAGGTTCATTTAGTAG	TTTCTTTGGTAGGTTCATTTAGTAG	3	-3.03683	-3.03455	virus	animal
41	TTTCTTTCTTTGGTAGGTTCATTTA	TTTCTTTCTTTGGTAGGTTCATTTA	7	-3.19273	-3.19155	virus	animal
42	TTTCATATGGCCACCAGTCTGGTCT	TTTCATATGGCCACCAGTCTGGTCT	10	-2.92812	-2.92741	virus	animal
43	TTTGTTTCATATGGCCACCAGTCTG	TTTGTTTCATATGGCCACCAGTCTG	6	-3.20343	-3.20986	virus	animal
44	TTTCTTTGGTAGGTTCATTTAGTAG	TTTCTTTGGTAGGTTCATTTAGTAG	3	-3.32627	-3.34974	virus	animal
45	TTTCTTTCTTTGGTAGGTTCATTTA	TTTCTTTCTTTGGTAGGTTCATTTA	7	-3.39257	-3.39374	virus	animal
46	TTTCATTGGCGTCAATGCAACGCTA	TTTCATTGGCGTCAATGCAACGCTA	4	-2.52165	-2.53648	bacteria	zoonotic
47	TTTCCCGCGAGGACGAGGACGAGTT	TTTCCCGCGAGGACGAGGACGAGTT	6	-2.62586	-2.66448	bacteria	zoonotic
48	TTTTCCCGCGAGGACGAGGACGAGT	TTTTCCCGCGAGGACGAGGACGAGT	5	-2.75706	-2.71608	bacteria	zoonotic
49	TTTCATTGGCGTCAATGCAACGCTA	TTTCATTGGCGTCAATGCAACGCTA	4	-1.9892	-2.0616	bacteria	zoonotic
50	TTTCCCGCGAGGACGAGGACGAGTT	TTTCCCGCGAGGACGAGGACGAGTT	6	-2.13756	-2.14306	bacteria	zoonotic
51	TTTTCCCGCGAGGACGAGGACGAGT	TTTTCCCGCGAGGACGAGGACGAGT	5	-2.40212	-2.41744	bacteria	zoonotic
52	TTTCATTGGCGTCAATGCAACGCTA	TTTCATTGGCGTCAATGCAACGCTA	4	-2.19188	-2.19455	bacteria	zoonotic
53	TTTCCCGCGAGGACGAGGACGAGTT	TTTCCCGCGAGGACGAGGACGAGTT	6	-2.30763	-2.29894	bacteria	zoonotic
54	TTTTCCCGCGAGGACGAGGACGAGT	TTTTCCCGCGAGGACGAGGACGAGT	5	-2.59145	-2.56991	bacteria	zoonotic
55	TTTTCCCGCGAGGACGAGGACGAGT	TTTTCCCGCGAGGACGAGGACGAGT	5	-2.16632	-2.22496	bacteria	zoonotic
56	TTTCATTGGCGTCAATGCAACGCTA	TTTCATTGGCGTCAATGCAACGCTA	4	-2.49272	-2.47954	bacteria	zoonotic
57	TTTCCCGCGAGGACGAGGACGAGTT	TTTCCCGCGAGGACGAGGACGAGTT	6	-2.55726	-2.62066	bacteria	zoonotic
58	TTTCATTGGCGTCAATGCAACGCTA	TTTCATTGGCGTCAATGCAACGCTA	4	-2.26746	-2.27393	bacteria	zoonotic
59	TTTCCCGCGAGGACGAGGACGAGTT	TTTCCCGCGAGGACGAGGACGAGTT	6	-2.42438	-2.39965	bacteria	zoonotic
60	TTTTCCCGCGAGGACGAGGACGAGT	TTTTCCCGCGAGGACGAGGACGAGT	5	-2.67715	-2.66178	bacteria	zoonotic
61	TTTCCCGCGAGGACGAGGACGAGTT	TTTCCCGCGAGGACGAGGACGAGTT	6	-2.18146	-2.13754	bacteria	zoonotic
62	TTTTCCCGCGAGGACGAGGACGAGT	TTTTCCCGCGAGGACGAGGACGAGT	5	-2.27432	-2.27375	bacteria	zoonotic
63	TTTCATTGGCGTCAATGCAACGCTA	TTTCATTGGCGTCAATGCAACGCTA	4	-2.71856	-2.69363	bacteria	zoonotic
64	TTTCCCGCGAGGACGAGGACGAGTT	TTTCCCGCGAGGACGAGGACGAGTT	6	-2.75034	-2.76388	bacteria	zoonotic
65	TTTTCCCGCGAGGACGAGGACGAGT	TTTTCCCGCGAGGACGAGGACGAGT	5	-2.83175	-2.85842	bacteria	zoonotic
66	TTTCATTGGCGTCAATGCAACGCTA	TTTCATTGGCGTCAATGCAACGCTA	4	-2.92746	-2.89769	bacteria	zoonotic
67	TTTTCCCGCGAGGACGAGGACGAGT	TTTTCCCGCGAGGACGAGGACGAGT	5	-2.32284	-2.37886	bacteria	zoonotic
68	TTTCCCGCGAGGACGAGGACGAGTT	TTTCCCGCGAGGACGAGGACGAGTT	6	-2.41778	-2.51423	bacteria	zoonotic
69	TTTCATTGGCGTCAATGCAACGCTA	TTTCATTGGCGTCAATGCAACGCTA	4	-2.48758	-2.5055	bacteria	zoonotic
70	TTTCATTGGCGTCAATGCAACGCTA	TTTCATTGGCGTCAATGCAACGCTA	4	-2.26512	-2.27505	bacteria	zoonotic
71	TTTCCCGCGAGGACGAGGACGAGTT	TTTCCCGCGAGGACGAGGACGAGTT	6	-2.32307	-2.31042	bacteria	zoonotic
72	TTTTCCCGCGAGGACGAGGACGAGT	TTTTCCCGCGAGGACGAGGACGAGT	5	-2.36756	-2.39153	bacteria	zoonotic
73	TTTATGGCTTTGCAATGGCCACATT	TTTATG-CTTTGCA-T----ACAT-	7	-3.52101	-3.50137	bacteria	zoonotic
74	TTTGCCTGGGGTCGCAGTCGGCGTA	TTT-CC-G---TCG-A--CGGCGTA	8	-2.96326	-2.94372	virus	animal
75	TTTCTTTAGTCCACCTAATGGATTC	TTTCTTTA--CCACCT---G-A--C	8	-3.34591	-3.29542	virus	animal
76	TTTCCGCGTTCCTTGACCGCCTTTC	TTTCCGCGTTCCTTGACCGCCTTTC	7	-1.38309	-1.38689	bacteria	zoonotic
77	TTTCAGACAATCGCAGGGCCAGTAC	TTTCAGACAATCGCAGGGCCAGTAC	3	-1.70651	-1.73225	bacteria	zoonotic
78	TTTTCCGCGTTCCTTGACCGCCTTT	TTTTCCGCGTTCCTTGACCGCCTTT	8	-1.77637	-1.88619	bacteria	zoonotic
79	TTTTCAGACAATCGCAGGGCCAGTA	TTTTCAGACAATCGCAGGGCCAGTA	4	-2.08144	-2.06188	bacteria	zoonotic
80	TTTCCGCGTTCCTTGACCGCCTTTC	TTTCCGCGTTCCTTGACCGCCTTTC	7	-1.66096	-1.73208	bacteria	zoonotic
81	TTTCAGACAATCGCAGGGCCAGTAC	TTTCAGACAATCGCAGGGCCAGTAC	3	-1.88371	-1.91905	bacteria	zoonotic
82	TTTTCAGACAATCGCAGGGCCAGTA	TTTTCAGACAATCGCAGGGCCAGTA	4	-2.39219	-2.38433	bacteria	zoonotic
83	TTTTCCGCGTTCCTTGACCGCCTTT	TTTTCCGCGTTCCTTGACCGCCTTT	8	-2.81175	-2.73432	bacteria	zoonotic
84	TTTCCGCGTTCCTTGACCGCCTTTC	TTTCCGCGTTCCTTGACCGCCTTTC	7	-1.89806	-1.89317	bacteria	zoonotic
85	TTTCAGACAATCGCAGGGCCAGTAC	TTTCAGACAATCGCAGGGCCAGTAC	3	-2.30545	-2.34103	bacteria	zoonotic
86	TTTTCCGCGTTCCTTGACCGCCTTT	TTTTCCGCGTTCCTTGACCGCCTTT	8	-2.50022	-2.60095	bacteria	zoonotic
87	TTTTCAGACAATCGCAGGGCCAGTA	TTTTCAGACAATCGCAGGGCCAGTA	4	-3.5344	-3.5273	bacteria	zoonotic
88	TTTCCGCGTTCCTTGACCGCCTTTC	TTTCCGCGTTCCTTGACCGCCTTTC	7	-1.47915	-1.5114	bacteria	zoonotic
89	TTTCAGACAATCGCAGGGCCAGTAC	TTTCAGACAATCGCAGGGCCAGTAC	3	-1.88276	-1.87295	bacteria	zoonotic
90	TTTTCCGCGTTCCTTGACCGCCTTT	TTTTCCGCGTTCCTTGACCGCCTTT	8	-2.03296	-2.07907	bacteria	zoonotic
91	TTTTCAGACAATCGCAGGGCCAGTA	TTTTCAGACAATCGCAGGGCCAGTA	4	-2.2434	-2.24225	bacteria	zoonotic
92	TTTCCGCGTTCCTTGACCGCCTTTC	TTTCCGCGTTCCTTGACCGCCTTTC	7	-0.809839	-0.810649	bacteria	zoonotic
93	TTTCAGACAATCGCAGGGCCAGTAC	TTTCAGACAATCGCAGGGCCAGTAC	3	-1.26682	-1.2853	bacteria	zoonotic
94	TTTTCCGCGTTCCTTGACCGCCTTT	TTTTCCGCGTTCCTTGACCGCCTTT	8	-1.42168	-1.44265	bacteria	zoonotic
95	TTTTCAGACAATCGCAGGGCCAGTA	TTTTCAGACAATCGCAGGGCCAGTA	4	-2.04686	-2.03462	bacteria	zoonotic
96	TTTTCAGACAATCGCAGGGCCAGTA	TTTTCAGACAATCGCAGGGCCAGTA	4	-2.68877	-2.64269	bacteria	zoonotic
97	TTTCAGACAATCGCAGGGCCAGTAC	TTTCAGACAATCGCAGGGCCAGTAC	3	-3.1643	-3.0745	bacteria	zoonotic
98	TTTTCCGCGTTCCTTGACCGCCTTT	TTTTCCGCGTTCCTTGACCGCCTTT	8	-3.34222	-3.24789	bacteria	zoonotic
99	TTTCCGCGTTCCTTGACCGCCTTTC	TTTCCGCGTTCCTTGACCGCCTTTC	7	-3.45124	-3.39343	bacteria	zoonotic
100	TTTCCGCGTTCCTTGACCGCCTTTC	TTTCCGCGTTCCTTGACCGCCTTTC	7	-2.08343	-2.11664	bacteria	zoonotic
101	TTTCAGACAATCGCAGGGCCAGTAC	TTTCAGACAATCGCAGGGCCAGTAC	3	-2.10843	-2.16727	bacteria	zoonotic
102	TTTTCAGACAATCGCAGGGCCAGTA	TTTTCAGACAATCGCAGGGCCAGTA	4	-2.61558	-2.63341	bacteria	zoonotic
103	TTTTCCGCGTTCCTTGACCGCCTTT	TTTTCCGCGTTCCTTGACCGCCTTT	8	-2.82948	-2.85888	bacteria	zoonotic
104	TTTCAGACAATCGCAGGGCCAGTAC	TTTCAGACAATCGCAGGGCCAGTAC	3	-1.80935	-1.90438	bacteria	zoonotic
105	TTTCCGCGTTCCTTGACCGCCTTTC	TTTCCGCGTTCCTTGACCGCCTTTC	7	-2.59333	-2.62144	bacteria	zoonotic
106	TTTTCAGACAATCGCAGGGCCAGTA	TTTTCAGACAATCGCAGGGCCAGTA	4	-3.1216	-3.06589	bacteria	zoonotic
107	TTTTCCGCGTTCCTTGACCGCCTTT	TTTTCCGCGTTCCTTGACCGCCTTT	8	-3.47578	-3.41428	bacteria	zoonotic
108	TTTCCGCGTTCCTTGACCGCCTTTC	TTTCCGCGTTCCTTGACCGCCTTTC	7	-2.27376	-2.27314	bacteria	zoonotic
109	TTTCAGACAATCGCAGGGCCAGTAC	TTTCAGACAATCGCAGGGCCAGTAC	3	-2.51222	-2.52703	bacteria	zoonotic
110	TTTTCCGCGTTCCTTGACCGCCTTT	TTTTCCGCGTTCCTTGACCGCCTTT	8	-2.77394	-2.78646	bacteria	zoonotic
111	TTTTCAGACAATCGCAGGGCCAGTA	TTTTCAGACAATCGCAGGGCCAGTA	4	-2.92529	-2.98925	bacteria	zoonotic
112	TTTGGTTTGTCATAAATCCGCCAAA	TT-GGTTTGT--TAA-TCC---AAA	7	-2.46793	-2.49978	virus	human
113	TTTAAACGAAGTCTTCAACATGGAT	TTTAAACGAAGTCTTCAACATGGAT	6	-0.930391	-0.952677	virus	zoonotic
114	TTTTAAACGAAGTCTTCAACATGGA	TTTTAAACGAAGTCTTCAACATGGA	7	-1.4269	-1.44558	virus	zoonotic
115	TTTAAACGAAGTCTTCAACATGGAT	TTTAAACGAAGTCTTCAACATGGAT	6	-0.945583	-1.00212	virus	zoonotic
116	TTTTAAACGAAGTCTTCAACATGGA	TTTTAAACGAAGTCTTCAACATGGA	7	-1.38757	-1.47459	virus	zoonotic
117	TTTAAACGAAGTCTTCAACATGGAT	TTTAAACGAAGTCTTCAACATGGAT	6	-0.617963	-0.628335	virus	zoonotic
118	TTTTAAACGAAGTCTTCAACATGGA	TTTTAAACGAAGTCTTCAACATGGA	7	-1.10642	-1.11731	virus	zoonotic
119	TTTAAACGAAGTCTTCAACATGGAT	TTTAAACGAAGTCTTCAACATGGAT	6	-1.4601	-1.50735	virus	zoonotic
120	TTTTAAACGAAGTCTTCAACATGGA	TTTTAAACGAAGTCTTCAACATGGA	7	-2.26548	-2.28934	virus	zoonotic
121	TTTAAACGAAGTCTTCAACATGGAT	TTTAAACGAAGTCTTCAACATGGAT	6	-1.15607	-1.18451	virus	zoonotic
122	TTTTAAACGAAGTCTTCAACATGGA	TTTTAAACGAAGTCTTCAACATGGA	7	-2.2793	-2.22133	virus	zoonotic
123	TTTAAACGAAGTCTTCAACATGGAT	TTTAAACGAAGTCTTCAACATGGAT	6	-1.04823	-1.07058	virus	zoonotic
124	TTTTAAACGAAGTCTTCAACATGGA	TTTTAAACGAAGTCTTCAACATGGA	7	-2.57619	-2.54273	virus	zoonotic
125	TTTAAACGAAGTCTTCAACATGGAT	TTTAAACGAAGTCTTCAACATGGAT	6	-1.68341	-1.79459	virus	zoonotic
126	TTTTAAACGAAGTCTTCAACATGGA	TTTTAAACGAAGTCTTCAACATGGA	7	-2.8521	-2.79709	virus	zoonotic
127	TTTAAACGAAGTCTTCAACATGGAT	TTTAAACGAAGTCTTCAACATGGAT	6	-1.35101	-1.40541	virus	zoonotic
128	TTTTAAACGAAGTCTTCAACATGGA	TTTTAAACGAAGTCTTCAACATGGA	7	-2.90967	-2.85857	virus	zoonotic
129	TTTAAACGAAGTCTTCAACATGGAT	TTTAAACGAAGTCTTCAACATGGAT	6	-0.462601	-0.485941	virus	zoonotic
130	TTTTAAACGAAGTCTTCAACATGGA	TTTTAAACGAAGTCTTCAACATGGA	7	-0.895923	-0.933898	virus	zoonotic
131	TTTGATCCCCTAAGCAATACTCTGA	TTTGATCCCCTAAGCAATACTCTGA	3	-1.53896	-1.52776	bacteria	zoonotic
132	TTTACCTTTGATCCCCTAAGCAATA	TTTACCTTTGATCCCCTAAGCAATA	9	-2.29067	-2.33706	bacteria	zoonotic
133	TTTGATCCCCTAAGCAATACTCTGA	TTTGATCCCCTAAGCAATACTCTGA	3	-1.80035	-1.82168	bacteria	zoonotic
134	TTTACCTTTGATCCCCTAAGCAATA	TTTACCTTTGATCCCCTAAGCAATA	9	-2.54556	-2.56057	bacteria	zoonotic
135	TTTGATCCCCTAAGCAATACTCTGA	TTTGATCCCCTAAGCAATACTCTGA	3	-1.82863	-1.86393	bacteria	zoonotic
136	TTTACCTTTGATCCCCTAAGCAATA	TTTACCTTTGATCCCCTAAGCAATA	9	-2.69068	-2.69496	bacteria	zoonotic
137	TTTGATCCCCTAAGCAATACTCTGA	TTTGATCCCCTAAGCAATACTCTGA	3	-1.75203	-1.77086	bacteria	zoonotic
138	TTTACCTTTGATCCCCTAAGCAATA	TTTACCTTTGATCCCCTAAGCAATA	9	-2.62165	-2.58349	bacteria	zoonotic
139	TTTGATCCCCTAAGCAATACTCTGA	TTTGATCCCCTAAGCAATACTCTGA	3	-2.04078	-2.07664	bacteria	zoonotic
140	TTTACCTTTGATCCCCTAAGCAATA	TTTACCTTTGATCCCCTAAGCAATA	9	-2.48351	-2.47645	bacteria	zoonotic
141	TTTGATCCCCTAAGCAATACTCTGA	TTTGATCCCCTAAGCAATACTCTGA	3	-2.18956	-2.21302	bacteria	zoonotic
142	TTTACCTTTGATCCCCTAAGCAATA	TTTACCTTTGATCCCCTAAGCAATA	9	-2.53812	-2.56301	bacteria	zoonotic
143	TTTGATCCCCTAAGCAATACTCTGA	TTTGATCCCCTAAGCAATACTCTGA	3	-1.69661	-1.70109	bacteria	zoonotic
144	TTTACCTTTGATCCCCTAAGCAATA	TTTACCTTTGATCCCCTAAGCAATA	9	-2.63271	-2.59612	bacteria	zoonotic
145	TTTGATCCCCTAAGCAATACTCTGA	TTTGATCCCCTAAGCAATACTCTGA	3	-1.6607	-1.7015	bacteria	zoonotic
146	TTTACCTTTGATCCCCTAAGCAATA	TTTACCTTTGATCCCCTAAGCAATA	9	-2.1931	-2.20481	bacteria	zoonotic
147	TTTGATCCCCTAAGCAATACTCTGA	TTTGATCCCCTAAGCAATACTCTGA	3	-1.88086	-1.87924	bacteria	zoonotic
148	TTTACCTTTGATCCCCTAAGCAATA	TTTACCTTTGATCCCCTAAGCAATA	9	-2.49145	-2.49298	bacteria	zoonotic
149	TTTGAACATTAAAAGCTATAATAAA	TT--AACA--A---GCTATA-TAAA	8	-3.4903	-3.43536	bacteria	zoonotic
150	TTTATTATAGCTTTTAATGTTCAAA	TTTAT-ATAGCTT-----GTT-AA-	8	-3.50423	-3.43165	bacteria	zoonotic
151	TTTGTTTGATTTACAATTAGGCCCC	TTTGTTTGATTTACAATTAGGCCCC	0	-1.99069	-2.03565	virus	human
152	TTTGGGGCACCACCACTTGGGGGGG	TTTGGGGCACCACCACTTGGGGGGG	0	-2.06289	-2.09146	virus	human
153	TTTGTTATAGCTGGTCGGGTCCTCA	TTTGTTATAGCTGGTCGGGTCCTCA	0	-2.08744	-2.10479	virus	human
154	TTTCCCCTAACAATACCCCCGGAGA	TTTCCCCTAACAATACCCCCGGAGA	0	-2.10216	-2.07613	virus	human
155	TTTACCTTTGGGGCACCACCACTTG	TTTACCTTTGGGGCACCACCACTTG	0	-2.12922	-2.12548	virus	human
156	TTTTCCATAATAATGATTCTACCCC	TTTTCCATAATAATGATTCTACCCC	0	-2.17443	-2.21448	virus	human
157	TTTTGGAACTGTACCATCTGTCCAT	TTTTGGAACTGTACCATCTGTCCAT	0	-2.20849	-2.19647	virus	human
158	TTTATCACGCAACTGGTGGTCAAGG	TTTATCACGCAACTGGTGGTCAAGG	0	-2.21843	-2.23712	virus	human
159	TTTAAAGTCCCCTCCTTTATAAAGT	TTTAAAGTCCCCTCCTTTATAAAGT	0	-2.2327	-2.24564	virus	human
160	TTTACACCCCTCTTCGTGCTAGTGG	TTTACACCCCTCTTCGTGCTAGTGG	0	-2.23354	-2.23021	virus	human
161	TTTCCATCACCATTTTGGAACTGTA	TTTCCATCACCATTTTGGAACTGTA	0	-2.25492	-2.26938	virus	human
162	TTTGGGGTAGAATCATTATTATGGA	TTTGGGGTAGAATCATTATTATGGA	0	-2.26884	-2.23441	virus	human
163	TTTAGGTACTATCCATTACACCAAT	TTTAGGTACTATCCATTACACCAAT	0	-2.30161	-2.33055	virus	human
164	TTTCCATAATAATGATTCTACCCCA	TTTCCATAATAATGATTCTACCCCA	0	-2.30934	-2.34447	virus	human
165	TTTTAAAGTCCCCTCCTTTATAAAG	TTTTAAAGTCCCCTCCTTTATAAAG	0	-2.32173	-2.38857	virus	human
166	TTTATGTATAATGCTACCATCTGTA	TTTATGTATAATGCTACCATCTGTA	0	-2.3221	-2.34434	virus	human
167	TTTCCTGCAAATGCTTTTACAGATG	TTTCCTGCAAATGCTTTTACAGATG	0	-2.33644	-2.39031	virus	human
168	TTTGGCTTTCCCGATTTAGGTGAGT	TTTGGCTTTCCCGATTTAGGTGAGT	0	-2.34179	-2.34492	virus	human
169	TTTGCATCATAATTAGCATTGGTGT	TTTGCATCATAATTAGCATTGGTGT	0	-2.35117	-2.34957	virus	human
170	TTTAATTTAACTGAGATTGATGGCA	TTTAATTTAACTGAGATTGATGGCA	0	-2.36207	-2.37774	virus	human
171	TTTGGCCCAGGTTTCCACTTTTGCC	TTTGGCCCAGGTTTCCACTTTTGCC	0	-2.38868	-2.38548	virus	human
172	TTTCAAAGCTGACTAGCTAAAGTGG	TTTCAAAGCTGACTAGCTAAAGTGG	0	-2.40521	-2.41621	virus	human
173	TTTAGTGTGCCCAATCTTCCTCTCA	TTTAGTGTGCCCAATCTTCCTCTCA	0	-2.41055	-2.39767	virus	human
174	TTTTATGTATAATGCTACCATCTGT	TTTTATGTATAATGCTACCATCTGT	0	-2.42612	-2.44562	virus	human
175	TTTATTTGGCCCAGGTTTCCACTTT	TTTATTTGGCCCAGGTTTCCACTTT	0	-2.42653	-2.3673	virus	human
176	TTTGGGCTAGGTGTGATAGGAATGG	TTTGGGCTAGGTGTGATAGGAATGG	0	-2.43405	-2.41805	virus	human
177	TTTGAGGGACGGTTTATCACGCAAC	TTTGAGGGACGGTTTATCACGCAAC	0	-2.43964	-2.44139	virus	human
178	TTTACAGATGGTAGCATTATACATA	TTTACAGATGGTAGCATTATACATA	0	-2.44402	-2.46728	virus	human
179	TTTGAGCTTTCCATCACCATTTTGG	TTTGAGCTTTCCATCACCATTTTGG	0	-2.47304	-2.48967	virus	human
180	TTTGCATGCTTTACACCCCTCTTCG	TTTGCATGCTTTACACCCCTCTTCG	0	-2.48471	-2.53711	virus	human
181	TTTGGTACAAATCCATTTGTTATAG	TTTGGTACAAATCCATTTGTTATAG	0	-2.4858	-2.4945	virus	human
182	TTTCCACTTTTGCCCCCCATTTAGG	TTTCCACTTTTGCCCCCCATTTAGG	0	-2.48787	-2.52759	virus	human
183	TTTGGAACTGTACCATCTGTCCATG	TTTGGAACTGTACCATCTGTCCATG	0	-2.49137	-2.45473	virus	human
184	TTTAAAATTTGAGAGAACATTGAGA	TTTAAAATTTGAGAGAACATTGAGA	0	-2.49763	-2.50285	virus	human
185	TTTAGTTTTCTGTTCAACATTAGGG	TTTAGTTTTCTGTTCAACATTAGGG	0	-2.51429	-2.50961	virus	human
186	TTTAGCTAGTCAGCTTTGAAAGATT	TTTAGCTAGTCAGCTTTGAAAGATT	0	-2.51518	-2.50368	virus	human
187	TTTCTGTTCAACATTAGGGGGCACA	TTTCTGTTCAACATTAGGGGGCACA	0	-2.5443	-2.52445	virus	human
188	TTTGCAGGAAATGCATTAATGTGCC	TTTGCAGGAAATGCATTAATGTGCC	0	-2.54441	-2.56453	virus	human
189	TTTAACTGAGATTGATGGCACCCCC	TTTAACTGAGATTGATGGCACCCCC	0	-2.55055	-2.50842	virus	human
190	TTTACAGCGGGCAAAATAATAATCA	TTTACAGCGGGCAAAATAATAATCA	0	-2.55067	-2.43274	virus	human
191	TTTAACTTCTTGTTCCTTGTGCCCC	TTTAACTTCTTGTTCCTTGTGCCCC	0	-2.56176	-2.56914	virus	human
192	TTTCCCATTTCTGACTTTAACTTCT	TTTCCCATTTCTGACTTTAACTTCT	0	-2.57738	-2.56969	virus	human
193	TTTGAGAAACCATCATGGACTTTAT	TTTGAGAAACCATCATGGACTTTAT	0	-2.58253	-2.57412	virus	human
194	TTTTGAGAAACCATCATGGACTTTA	TTTTGAGAAACCATCATGGACTTTA	0	-2.58529	-2.57052	virus	human
195	TTTGTTCACTTGAGTGGCTTTCCCC	TTTGTTCACTTGAGTGGCTTTCCCC	0	-2.58625	-2.58716	virus	human
196	TTTCAAATGCGTGGTAGGGGGTGCC	TTTCAAATGCGTGGTAGGGGGTGCC	0	-2.59132	-2.58311	virus	human
197	TTTGATTTACAATTAGGCCCCCATT	TTTGATTTACAATTAGGCCCCCATT	0	-2.59338	-2.57332	virus	human
198	TTTAAATCCATTCCTATCACACCTA	TTTAAATCCATTCCTATCACACCTA	0	-2.60435	-2.59233	virus	human
199	TTTCCCCCCAGGTTTTGCAGCCCAG	TTTCCCCCCAGGTTTTGCAGCCCAG	0	-2.60741	-2.59557	virus	human
200	TTTCTGACTTTAACTTCTTGTTCCT	TTTCTGACTTTAACTTCTTGTTCCT	0	-2.60754	-2.57802	virus	human
201	TTTGTTTCCCCCCAGGTTTTGCAGC	TTTGTTTCCCCCCAGGTTTTGCAGC	0	-2.60951	-2.59652	virus	human
202	TTTTGCTCGCTGGTAACGCCTTTAC	TTTTGCTCGCTGGTAACGCCTTTAC	0	-2.61643	-2.61785	virus	human
203	TTTAGGTGAGTGTGATTGGCACATT	TTTAGGTGAGTGTGATTGGCACATT	0	-2.61779	-2.64587	virus	human
204	TTTTGTTTGATTTACAATTAGGCCC	TTTTGTTTGATTTACAATTAGGCCC	0	-2.62502	-2.64788	virus	human
205	TTTGGGTTTTGCTCGCTGGTAACGC	TTTGGGTTTTGCTCGCTGGTAACGC	0	-2.6264	-2.60802	virus	human
206	TTTGAGTTTGATTTGCATGCTTTAC	TTTGAGTTTGATTTGCATGCTTTAC	0	-2.62853	-2.59341	virus	human
207	TTTGCAGCCCAGAATGTCTCAATAG	TTTGCAGCCCAGAATGTCTCAATAG	0	-2.62904	-2.62244	virus	human
208	TTTGCACCAAAGGTGCCGGTCAAAC	TTTGCACCAAAGGTGCCGGTCAAAC	0	-2.63004	-2.66814	virus	human
209	TTTAAATGGGGGCCTAATTGTAAAT	TTTAAATGGGGGCCTAATTGTAAAT	0	-2.63231	-2.59164	virus	human
210	TTTATAAAGTCCATGATGGTTTCTC	TTTATAAAGTCCATGATGGTTTCTC	0	-2.63496	-2.66861	virus	human
211	TTTGATTTGCATGCTTTACACCCCT	TTTGATTTGCATGCTTTACACCCCT	0	-2.65383	-2.65034	virus	human
212	TTTTGCCCCCCATTTAGGTACTATC	TTTTGCCCCCCATTTAGGTACTATC	0	-2.65435	-2.60235	virus	human
213	TTTGGTGCAAACCATGTTTGTTGGG	TTTGGTGCAAACCATGTTTGTTGGG	0	-2.659	-2.62771	virus	human
214	TTTCTTTGGTACAAATCCATTTGTT	TTTCTTTGGTACAAATCCATTTGTT	0	-2.66471	-2.67575	virus	human
215	TTTGCTCGCTGGTAACGCCTTTACA	TTTGCTCGCTGGTAACGCCTTTACA	0	-2.66497	-2.6143	virus	human
216	TTTTGCAGCCCAGAATGTCTCAATA	TTTTGCAGCCCAGAATGTCTCAATA	0	-2.68098	-2.64775	virus	human
217	TTTGTACCAAAGAAACTGCCACTAG	TTTGTACCAAAGAAACTGCCACTAG	0	-2.68895	-2.72661	virus	human
218	TTTGACCGGCACCTTTGGTGCAAAC	TTTGACCGGCACCTTTGGTGCAAAC	0	-2.69176	-2.67026	virus	human
219	TTTTCTGTTCAACATTAGGGGGCAC	TTTTCTGTTCAACATTAGGGGGCAC	0	-2.69551	-2.69762	virus	human
220	TTTATAAAGGAGGGGACTTTAAAAT	TTTATAAAGGAGGGGACTTTAAAAT	0	-2.6982	-2.70425	virus	human
221	TTTGCCCGCTGTAAAGGCGTTACCA	TTTGCCCGCTGTAAAGGCGTTACCA	0	-2.6986	-2.59882	virus	human
222	TTTCCCGATTTAGGTGAGTGTGATT	TTTCCCGATTTAGGTGAGTGTGATT	0	-2.73592	-2.73822	virus	human
223	TTTCATATTGCCAACCCAACCATTA	TTTCATATTGCCAACCCAACCATTA	0	-2.74152	-2.74562	virus	human
224	TTTCTCAAAATCATGGACAGATGGT	TTTCTCAAAATCATGGACAGATGGT	0	-2.74476	-2.74138	virus	human
225	TTTACAATTAGGCCCCCATTTAAAT	TTTACAATTAGGCCCCCATTTAAAT	0	-2.75468	-2.73784	virus	human
226	TTTGCCCCCCATTTAGGTACTATCC	TTTGCCCCCCATTTAGGTACTATCC	0	-2.77221	-2.79354	virus	human
227	TTTATAATGGTTGGGTTGGCAATAT	TTTATAATGGTTGGGTTGGCAATAT	0	-2.79523	-2.82858	virus	human
228	TTTGAGAGAACATTGAGAGGAAGAT	TTTGAGAGAACATTGAGAGGAAGAT	0	-2.79999	-2.76133	virus	human
229	TTTTGCCCGCTGTAAAGGCGTTACC	TTTTGCCCGCTGTAAAGGCGTTACC	0	-2.85042	-2.77831	virus	human
230	TTTCCCCCCCAAGTGGTGGTGCCCC	TTTCCCCCCCAAGTGGTGGTGCCCC	0	-2.92627	-2.91091	virus	human
231	TTTGAAAGATTTGAGGGACGGTTTA	TTTGAAAGATTTGAGGGACGGTTTA	0	-2.97761	-2.97751	virus	human
232	TTTTACAGATGGTAGCATTATACAT	TTTTACAGATGGTAGCATTATACAT	0	-3.05936	-3.07379	virus	human
233	TTTGAAAGCCCTGCCCCATTTGGCT	TTTGAAAGCCCTGCCCCATTTGGCT	0	-3.17125	-3.17354	virus	human
234	TTTGGGGCACCACCACTTGGGGGGG	TTTGGGGCACCACCACTTGGGGGGG	0	-2.11764	-2.1676	virus	human
235	TTTGCATCATAATTAGCATTGGTGT	TTTACATCATAATTAGCATTGGTGT	1	-2.31483	-2.34256	virus	human
236	TTTACCTTTGGGGCACCACCACTTG	TTTACCTTTGGGGCACCACCACTTG	0	-2.32186	-2.32274	virus	human
237	TTTGGGGTAGAATCATTATTATGGA	TTTGGGGTAGAATCATTACTATGGA	1	-2.36298	-2.35637	virus	human
238	TTTCCTGCAAATGCTTTTACAGATG	TTTCCTGCAAATGCTTTTACAGATG	0	-2.36906	-2.40252	virus	human
239	TTTACACCCCTCTTCGTGCTAGTGG	TTTACACCCCTCTTCGTGCTACTGG	1	-2.40194	-2.44345	virus	human
240	TTTAGTTTTCTGTTCAACATTAGGG	TTTAGTTTTCTGTTCAACATTAGGG	0	-2.4155	-2.44907	virus	human
241	TTTGGGCTAGGTGTGATAGGAATGG	TTTGGGCTAGGAGTGATAGGAATGG	1	-2.44159	-2.45999	virus	human
242	TTTAACTTCTTGTTCCTTGTGCCCC	TTTAACTTCTTGTTCCTTGTGCGCC	1	-2.45782	-2.46038	virus	human
243	TTTCCCCTAACAATACCCCCGGAGA	TTTCCCCTAACAATAACCCCGGAGA	1	-2.47998	-2.49984	virus	human
244	TTTCCACTTTTGCCCCCCATTTAGG	TTTCCACTTTTGCCCCCCATTTAGG	0	-2.5019	-2.49176	virus	human
245	TTTTATGTATAATGCTACCATCTGT	TTTTATGTATAATGCTATCATCTGT	1	-2.55245	-2.56477	virus	human
246	TTTGTTCACTTGAGTGGCTTTCCCC	TTTGTTCACTTGAGTAGCTTTCCCC	1	-2.56272	-2.55541	virus	human
247	TTTGTTATAGCTGGTCGGGTCCTCA	TTTGGTATAGCTGGTCGGGTCCTCA	1	-2.57173	-2.5934	virus	human
248	TTTGGTACAAATCCATTTGTTATAG	TTTGGTACAAATCCATTTGGTATAG	1	-2.57196	-2.5782	virus	human
249	TTTCAAAGCTGACTAGCTAAAGTGG	TTTCAAAGCTGAATAGCTAAAGTGG	1	-2.57923	-2.58542	virus	human
250	TTTGGTGCAAACCATGTTTGTTGGG	TTTGGTGCAAACCATGTTTGTTGGG	0	-2.58003	-2.57577	virus	human
251	TTTCCATCACCATTTTGGAACTGTA	CTTCCATCACCATTTTGGAACTGTA	1	-2.59324	-2.59414	virus	human
252	TTTGTTTCCCCCCAGGTTTTGCAGC	TTTGTTTCCCCCCAGGTTTTGCAGC	0	-2.59394	-2.64835	virus	human
253	TTTCTGTTCAACATTAGGGGGCACA	TTTCTGTTCAACATTAGGGCGCACA	1	-2.64791	-2.65542	virus	human
254	TTTCTCAAAATCATGGACAGATGGT	TTTCTCAAAATCATGGACGGATGGT	1	-2.64962	-2.59675	virus	human
255	TTTGGAACTGTACCATCTGTCCATG	TTTGGAACTGTACCATCCGTCCATG	1	-2.65822	-2.70295	virus	human
256	TTTACAGATGGTAGCATTATACATA	TTTACAGATGATAGCATTATACATA	1	-2.66404	-2.66015	virus	human
257	TTTGAGAAACCATCATGGACTTTAT	TTTGAGAAACCATCATGGACCTTAT	1	-2.67251	-2.65959	virus	human
258	TTTACAGCGGGCAAAATAATAATCA	TTTACAGCGGGCAAAATAATAAACA	1	-2.68549	-2.7124	virus	human
259	TTTAGCTAGTCAGCTTTGAAAGATT	TTTAGCTATTCAGCTTTGAAAGATT	1	-2.6971	-2.73984	virus	human
260	TTTAAATCCATTCCTATCACACCTA	TTTAAATCCATTCCTATCACTCCTA	1	-2.6998	-2.75835	virus	human
261	TTTATCACGCAACTGGTGGTCAAGG	TTTTTCACGCAACTGGTGGTCAAGG	1	-2.72059	-2.72506	virus	human
262	TTTAGGTGAGTGTGATTGGCACATT	TTTAGGTGAGTGTGATTGGCACATT	0	-2.72626	-2.69661	virus	human
263	TTTGTTTGATTTACAATTAGGCCCC	TTTGTTTGATTTACAATGAGGCCCC	1	-2.73969	-2.7888	virus	human
264	TTTTCTGTTCAACATTAGGGGGCAC	TTTTCTGTTCAACATTAGGGCGCAC	1	-2.76052	-2.75218	virus	human
265	TTTGCAGCCCAGAATGTCTCAATAG	TTTGCAGCCCTGAATGTCTCAATAG	1	-2.7825	-2.83807	virus	human
266	TTTTAAAGTCCCCTCCTTTATAAAG	TTTTAAAGTCCCCTCCTTTATAAGG	1	-2.78264	-2.73041	virus	human
267	TTTTGAGAAACCATCATGGACTTTA	TTTTGAGAAACCATCATGGACCTTA	1	-2.81618	-2.81627	virus	human
268	TTTGCTCGCTGGTAACGCCTTTACA	TTTGCTCGCTGTTAACGCCTTTACA	1	-2.82183	-2.80681	virus	human
269	TTTAGGTACTATCCATTACACCAAT	TTTAGGTAATATCCATTACACCAAT	1	-2.8322	-2.84566	virus	human
270	TTTTGGAACTGTACCATCTGTCCAT	TTTTGGAACTGTACCATCCGTCCAT	1	-2.8655	-2.89902	virus	human
271	TTTCCATAATAATGATTCTACCCCA	TTTCCATAGTAATGATTCTACCCCA	1	-2.86885	-2.88847	virus	human
272	TTTGAGGGACGGTTTATCACGCAAC	TTTGAGGGACGGTTTTTCACGCAAC	1	-2.87465	-2.89238	virus	human
273	TTTATAAAGGAGGGGACTTTAAAAT	CTTATAAAGGAGGGGACTTTAAAAT	1	-2.88142	-2.86552	virus	human
274	TTTGTACCAAAGAAACTGCCACTAG	TTTGTACCAAAGAAACTGCCAGTAG	1	-2.88281	-2.90021	virus	human
275	TTTCCCCCCCAAGTGGTGGTGCCCC	TTTCCCCCCCAAGTGGTGGTGCCCC	0	-2.88776	-2.83672	virus	human
276	TTTAAAATTTGAGAGAACATTGAGA	TTTAAAATTTGAGGGAACATTGAGA	1	-2.89181	-2.88828	virus	human
277	TTTATAATGGTTGGGTTGGCAATAT	TTTATAATGGTTGGGTTGCCAATAT	1	-2.89853	-2.92334	virus	human
278	TTTCTTTGGTACAAATCCATTTGTT	TTTCTTTGGTACAAATCCATTTGGT	1	-2.90215	-2.90718	virus	human
279	TTTGAGTTTGATTTGCATGCTTTAC	TTTGAGTTTGAATTGCATGCTTTAC	1	-2.97059	-2.96501	virus	human
280	TTTAAAGTCCCCTCCTTTATAAAGT	TTTAAAGTCCCCTCCTTTATAAGGT	1	-2.98195	-2.9148	virus	human
281	TTTGGGTTTTGCTCGCTGGTAACGC	TTTGGGTTTTGCTCGCTGTTAACGC	1	-3.00107	-2.96282	virus	human
282	TTTGATTTGCATGCTTTACACCCCT	TTTGAATTGCATGCTTTACACCCCT	1	-3.01596	-3.02773	virus	human
283	TTTTGCCCCCCATTTAGGTACTATC	TTTTGCCCCCCATTTAGGTAATATC	1	-3.02929	-3.05549	virus	human
284	TTTGCCCCCCATTTAGGTACTATCC	TTTGCCCCCCATTTAGGTAATATCC	1	-3.03054	-2.98979	virus	human
285	TTTTGCCCGCTGTAAAGGCGTTACC	TTTTGCCCGCTGTAAAGGCGTTAAC	1	-3.0698	-3.0911	virus	human
286	TTTCCCCCCAGGTTTTGCAGCCCAG	TTTCCCCCCAGGTTTTGCAGCCCTG	1	-3.07204	-3.09517	virus	human
287	TTTACAATTAGGCCCCCATTTAAAT	TTTACAATGAGGCCCCCATTTAAAT	1	-3.0769	-3.06958	virus	human
288	TTTAAATGGGGGCCTAATTGTAAAT	TTTAAATGGGGGCCTCATTGTAAAT	1	-3.08841	-3.08846	virus	human
289	TTTGCATGCTTTACACCCCTCTTCG	ATTGCATGCTTTACACCCCTCTTCG	1	-3.0968	-3.06716	virus	human
290	TTTGCCCGCTGTAAAGGCGTTACCA	TTTGCCCGCTGTAAAGGCGTTAACA	1	-3.10486	-3.10808	virus	human
291	TTTGCAGGAAATGCATTAATGTGCC	TTTGCAGGAAATGCAGTAATGTGCC	1	-3.12769	-3.07402	virus	human
292	TTTGAAAGATTTGAGGGACGGTTTA	TTTGAAAGATTTGAGGGACGGTTTT	1	-3.14361	-3.08909	virus	human
293	TTTTACAGATGGTAGCATTATACAT	TTTTACAGATGATAGCATTATACAT	1	-3.14601	-3.14403	virus	human
294	TTTTCCATAATAATGATTCTACCCC	TTTTCCATAGTAATGATTCTACCCC	1	-3.15733	-3.11548	virus	human
295	TTTGGCCCAGGTTTCCACTTTTGCC	TTTGGCCCCGGTTTCCACTTTTGCC	1	-3.15733	-3.16085	virus	human
296	TTTCAAATGCGTGGTAGGGGGTGCC	TTTCAAATCCGTGGTAGGGGGTGCC	1	-3.18704	-3.15462	virus	human
297	TTTGATTTACAATTAGGCCCCCATT	TTTGATTTACAATGAGGCCCCCATT	1	-3.19419	-3.22482	virus	human
298	TTTATTTGGCCCAGGTTTCCACTTT	TTTATTTGGCCCCGGTTTCCACTTT	1	-3.21014	-3.18249	virus	human
299	TTTGAGAGAACATTGAGAGGAAGAT	TTTGAGGGAACATTGAGAGGAAGAT	1	-3.21659	-3.20353	virus	human
300	TTTTGCAGCCCAGAATGTCTCAATA	TTTTGCAGCCCTGAATGTCTCAATA	1	-3.21702	-3.23397	virus	human
301	TTTTGTTTGATTTACAATTAGGCCC	TTTTGTTTGATTTACAATGAGGCCC	1	-3.2283	-3.21784	virus	human
302	TTTGGCTTTCCCGATTTAGGTGAGT	TTTGGCTTTCGCGATTTAGGTGAGT	1	-3.25686	-3.24768	virus	human
303	TTTTGCTCGCTGGTAACGCCTTTAC	TTTTGCTCGCTGTTAACGCCTTTAC	1	-3.27522	-3.21425	virus	human
304	TTTGAAAGCCCTGCCCCATTTGGCT	TTTGAAAGCCCTGCCCCATTTGGCT	0	-3.27957	-3.2393	virus	human
305	TTTCTGACTTTAACTTCTTGTTCCT	GTTCTGACTTTAACTTCTTGTTCCT	1	-3.2851	-3.24688	virus	human
306	TTTATGTATAATGCTACCATCTGTA	TTTATGTATAATGCTATCATCTGTA	1	-3.29812	-3.23571	virus	human
307	TTTATAAAGTCCATGATGGTTTCTC	TTTATAAGGTCCATGATGGTTTCTC	1	-3.30234	-3.23549	virus	human
308	TTTAACTGAGATTGATGGCACCCCC	TTGAACTGAGATTGATGGCACCCCC	1	-3.31964	-3.28352	virus	human
309	TTTAATTTAACTGAGATTGATGGCA	TTTAATTGAACTGAGATTGATGGCA	1	-3.32228	-3.23016	virus	human
310	TTTGAGCTTTCCATCACCATTTTGG	TTTGAGCCTTCCATCACCATTTTGG	1	-3.3307	-3.33403	virus	human
311	TTTGCACCAAAGGTGCCGGTCAAAC	TTTGCACCAAAGTTGCCGGTCAAAC	1	-3.36815	-3.36525	virus	human
312	TTTGACCGGCACCTTTGGTGCAAAC	TTTGACCGGCAACTTTGGTGCAAAC	1	-3.39279	-3.4111	virus	human
313	TTTCCCGATTTAGGTGAGTGTGATT	TTTCGCGATTTAGGTGAGTGTGATT	1	-3.40002	-3.42175	virus	human
314	TTTCCCATTTCTGACTTTAACTTCT	TTTCCCAGTTCTGACTTTAACTTCT	1	-3.40626	-3.37405	virus	human
315	TTTAGTGTGCCCAATCTTCCTCTCA	TATAGTGTGCCCAATCTTCCTCTCA	1	-3.43805	-3.42061	virus	human
316	TTTCATATTGCCAACCCAACCATTA	TTTCATATTGGCAACCCAACCATTA	1	-3.44156	-3.35896	virus	human
317	TTTAAAGTCCCCTCCTTTATAAAGT	TTTAAAGTCCCCTCCTTTATAAAGG	1	-2.06304	-2.15711	virus	human
318	TTTGTTTCCCCCCAGGTTTTGCAGC	TTTGTTTCCCCCCAGGTTTTGCAGC	0	-2.33047	-2.42086	virus	human
319	TTTCCATCACCATTTTGGAACTGTA	TTTCCATCACCATTTTGGAACTGTA	0	-2.33455	-2.41019	virus	human
320	TTTGGGGCACCACCACTTGGGGGGG	TTTGGGGCACCACCACTTGGGGGGG	0	-2.33721	-2.40416	virus	human
321	TTTACAGATGGTAGCATTATACATA	TTTACAGATGGTGGCATTATACATA	1	-2.37439	-2.40441	virus	human
322	TTTATTTGGCCCAGGTTTCCACTTT	TTTATTTGGCCCAGATTTCCACTTT	1	-2.38143	-2.45739	virus	human
323	TTTGGTGCAAACCATGTTTGTTGGG	TTTGGTGCAAACCATGTTTGTTGGG	0	-2.41371	-2.47066	virus	human
324	TTTCCCCTAACAATACCCCCGGAGA	TTTCCCCTAACAATACCGCCGGAGA	1	-2.41587	-2.41779	virus	human
325	TTTAGTGTGCCCAATCTTCCTCTCA	TTTGGTGTGCCCAATCTTCCTCTCA	1	-2.42721	-2.4424	virus	human
326	TTTGGGGTAGAATCATTATTATGGA	TTTGGGGTAGAATCATCATTATGGA	1	-2.42721	-2.46409	virus	human
327	TTTACAGCGGGCAAAATAATAATCA	TTTACAGCGGGCAAAATAATAATCC	1	-2.46556	-2.38482	virus	human
328	TTTGTACCAAAGAAACTGCCACTAG	TTTGTACCAAAGAAACTGCAACTAG	1	-2.47201	-2.49972	virus	human
329	TTTCCTGCAAATGCTTTTACAGATG	TTTCCTGCAAATGCTTTTACAGATG	0	-2.54084	-2.62654	virus	human
330	TTTCTTTGGTACAAATCCATTTGTT	TTTCTTTGGTACAAATCCATTTGTT	0	-2.58674	-2.6199	virus	human
331	TTTAGTTTTCTGTTCAACATTAGGG	TTTAGTTTTCTGTTCAACATTAGCG	1	-2.58703	-2.57443	virus	human
332	TTTACACCCCTCTTCGTGCTAGTGG	TTTACACCCCTCTTCGTGCTAGTTG	1	-2.6215	-2.62473	virus	human
333	TTTGAGGGACGGTTTATCACGCAAC	TTTGAGGGACGGTTTATAACGCAAC	1	-2.64235	-2.6683	virus	human
334	TTTGCAGGAAATGCATTAATGTGCC	TTTGCAGGAAATGTATTAATGTGCC	1	-2.64507	-2.67953	virus	human
335	TTTAGGTGAGTGTGATTGGCACATT	TTTAGGTGAGTGTGATTGGCACATT	0	-2.65203	-2.65458	virus	human
336	TTTCCCCCCAGGTTTTGCAGCCCAG	TTTCCCCCCAGGTTTTGCAGCCCAG	0	-2.68101	-2.73154	virus	human
337	TTTACCTTTGGGGCACCACCACTTG	TTTACCTTTGGGGCACCACCACTTG	0	-2.72042	-2.73596	virus	human
338	TTTGGTACAAATCCATTTGTTATAG	TTTGGTACAAATCCATTTGTTCTAG	1	-2.72172	-2.76271	virus	human
339	TTTGCACCAAAGGTGCCGGTCAAAC	TTTGCACCAAAGGTCCCGGTCAAAC	1	-2.72205	-2.74498	virus	human
340	TTTATAAAGGAGGGGACTTTAAAAT	TTTATAAAGGAGGGGACTTTAAAAT	0	-2.77406	-2.75444	virus	human
341	TTTGGCCCAGGTTTCCACTTTTGCC	TTTGGCCCAGATTTCCACTTTTGCC	1	-2.83621	-2.89493	virus	human
342	TTTTAAAGTCCCCTCCTTTATAAAG	TTTTAAAGTCCCCTCCTTTATAAAG	0	-2.90561	-2.87918	virus	human
343	TTTATGTATAATGCTACCATCTGTA	TTTATGTATAATGCCACCATCTGTA	1	-2.92399	-2.88433	virus	human
344	TTTATAATGGTTGGGTTGGCAATAT	TTTATAATGGTTGGGTTGGCGATAT	1	-2.92479	-2.93369	virus	human
345	TTTAACTTCTTGTTCCTTGTGCCCC	TTTAACTTCTTGTTCCTTGTGCCCG	1	-2.9556	-2.91416	virus	human
346	TTTGGAACTGTACCATCTGTCCATG	TTTGGAACTGTACCAGCTGTCCATG	1	-2.97556	-2.88717	virus	human
347	TTTGAGAAACCATCATGGACTTTAT	TTTGAGAAACCATCATGGCCTTTAT	1	-3.02198	-2.99352	virus	human
348	TTTGCAGCCCAGAATGTCTCAATAG	TTTGCAGCCCAGCATGTCTCAATAG	1	-3.12159	-3.13996	virus	human
349	TTTGGCTTTCCCGATTTAGGTGAGT	TTTGGCTTTCCCAATTTAGGTGAGT	1	-3.12329	-3.19089	virus	human
350	TTTCCACTTTTGCCCCCCATTTAGG	TTTCCACTTTTGCCCCCCATTTAGG	0	-3.16454	-3.15934	virus	human
351	TTTAAATGGGGGCCTAATTGTAAAT	TTTAAATGGGGGCGTAATTGTAAAT	1	-3.17936	-3.13903	virus	human
352	TTTGCCCCCCATTTAGGTACTATCC	TTTGCCCCCCATTTAGGTACTTTCC	1	-3.22304	-3.12151	virus	human
353	TTTATCACGCAACTGGTGGTCAAGG	TTTATAACGCAACTGGTGGTCAAGG	1	-3.22358	-3.2132	virus	human
354	TTTTATGTATAATGCTACCATCTGT	TTTTATGTATAATGCCACCATCTGT	1	-3.25864	-3.20458	virus	human
355	TTTGTTATAGCTGGTCGGGTCCTCA	TTTGTTCTAGCTGGTCGGGTCCTCA	1	-3.27522	-3.254	virus	human
356	TTTGTTTGATTTACAATTAGGCCCC	TTTGTTTGATTTACAATTACGCCCC	1	-3.29989	-3.28533	virus	human
357	TTTGTTCACTTGAGTGGCTTTCCCC	TTTGTTCACTTGAGTGGATTTCCCC	1	-3.30134	-3.28038	virus	human
358	TTTCCCCCCCAAGTGGTGGTGCCCC	TTTCCCCCCCAAGTGGTGGTGCCCC	0	-3.3234	-3.3527	virus	human
359	TTTTACAGATGGTAGCATTATACAT	TTTTACAGATGGTGGCATTATACAT	1	-3.32638	-3.30638	virus	human
360	TTTGAAAGATTTGAGGGACGGTTTA	TTTGAAAGATTTGAGGGACGGTTTA	0	-3.33056	-3.28758	virus	human
361	TTTATAAAGTCCATGATGGTTTCTC	TTTATAAAGGCCATGATGGTTTCTC	1	-3.35943	-3.35974	virus	human
362	TTTAACTGAGATTGATGGCACCCCC	TTTATCTGAGATTGATGGCACCCCC	1	-3.36097	-3.34633	virus	human
363	TTTAGGTACTATCCATTACACCAAT	TTTAGGTACTTTCCATTACACCAAT	1	-3.36934	-3.36417	virus	human
364	TTTCTGTTCAACATTAGGGGGCACA	TTTCTGTTCAACATTAGCGGGCACA	1	-3.37277	-3.33661	virus	human
365	TTTGGGTTTTGCTCGCTGGTAACGC	TTTGGGTTTTGCTCGCTGGTCACGC	1	-3.37465	-3.40419	virus	human
366	TTTCCCGATTTAGGTGAGTGTGATT	TTTCCCAATTTAGGTGAGTGTGATT	1	-3.37747	-3.35068	virus	human
367	TTTCAAAGCTGACTAGCTAAAGTGG	TTTCAAAGCTTACTAGCTAAAGTGG	1	-3.38061	-3.39836	virus	human
368	TTTCAAATGCGTGGTAGGGGGTGCC	TTTCAATTGCGTGGTAGGGGGTGCC	1	-3.3882	-3.38438	virus	human
369	TTTCTGACTTTAACTTCTTGTTCCT	TTCCTGACTTTAACTTCTTGTTCCT	1	-3.39744	-3.41707	virus	human
370	TTTGGGCTAGGTGTGATAGGAATGG	TTTGGGCTACGTGTGATAGGAATGG	1	-3.40033	-3.38015	virus	human
371	TTTGCCCGCTGTAAAGGCGTTACCA	TTTGCCCGCTGTAAAGGCGTGACCA	1	-3.40161	-3.39047	virus	human
372	TTTTGAGAAACCATCATGGACTTTA	TTTTGAGAAACCATCATGGCCTTTA	1	-3.41261	-3.39152	virus	human
373	TTTGAAAGCCCTGCCCCATTTGGCT	ATTGAAAGCCCTGCCCCATTTGGCT	1	-3.41261	-3.39775	virus	human
374	TTTACAATTAGGCCCCCATTTAAAT	TTTACAATTACGCCCCCATTTAAAT	1	-3.41554	-3.40629	virus	human
375	TTTGATTTACAATTAGGCCCCCATT	TTTGATTTACAATTACGCCCCCATT	1	-3.41848	-3.36382	virus	human
376	TTTCATATTGCCAACCCAACCATTA	TTTCATATCGCCAACCCAACCATTA	1	-3.41978	-3.41953	virus	human
377	TTTGAGTTTGATTTGCATGCTTTAC	TTTGAGTTTGATTGGCATGCTTTAC	1	-3.42274	-3.4066	virus	human
378	TTTGATTTGCATGCTTTACACCCCT	TTTGATTGGCATGCTTTACACCCCT	1	-3.42668	-3.4247	virus	human
379	TTTTGGAACTGTACCATCTGTCCAT	TTTTGGAACTGTACCAGCTGTCCAT	1	-3.43164	-3.3952	virus	human
380	TTTAAATCCATTCCTATCACACCTA	TTTAAATCCATTCCTATCACACGTA	1	-3.43397	-3.41752	virus	human
381	TTTCCCATTTCTGACTTTAACTTCT	TTTCCCATTCCTGACTTTAACTTCT	1	-3.43896	-3.40443	virus	human
382	TTTAAAATTTGAGAGAACATTGAGA	TTTAAAATTTGGGAGAACATTGAGA	1	-3.44532	-3.44419	virus	human
383	TTTTGCCCGCTGTAAAGGCGTTACC	TTTTGCCCGCTGTAAAGGCGTGACC	1	-3.44532	-3.38302	virus	human
384	TTTAGCTAGTCAGCTTTGAAAGATT	TTTAGCTAGTAAGCTTTGAAAGATT	1	-3.44835	-3.45026	virus	human
385	TTTTGCTCGCTGGTAACGCCTTTAC	TTTTGCTCGCTGGTCACGCCTTTAC	1	-3.45545	-3.39997	virus	human
386	TTTGCATGCTTTACACCCCTCTTCG	TTGGCATGCTTTACACCCCTCTTCG	1	-3.45783	-3.44954	virus	human
387	TTTGAGCTTTCCATCACCATTTTGG	TTTGAACTTTCCATCACCATTTTGG	1	-3.45783	-3.38925	virus	human
388	TTTTCCATAATAATGATTCTACCCC	TTTTCCATAATGATGATTCTACCCC	1	-3.45987	-3.4404	virus	human
389	TTTTGCAGCCCAGAATGTCTCAATA	TTTTGCAGCCCAGCATGTCTCAATA	1	-3.46637	-3.41363	virus	human
390	TTTTGTTTGATTTACAATTAGGCCC	TTTTGTTTGATTTACAATTACGCCC	1	-3.47049	-3.40982	virus	human
391	TTTGACCGGCACCTTTGGTGCAAAC	TTTGACCGGGACCTTTGGTGCAAAC	1	-3.47153	-3.47597	virus	human
392	TTTAATTTAACTGAGATTGATGGCA	TTTAATTTATCTGAGATTGATGGCA	1	-3.48472	-3.51054	virus	human
393	TTTGCTCGCTGGTAACGCCTTTACA	TTTGCTCGCTGGTCACGCCTTTACA	1	-3.48682	-3.49559	virus	human
394	TTTCTCAAAATCATGGACAGATGGT	TTTCTCAAAATCATGGACAGCTGGT	1	-3.49455	-3.46411	virus	human
395	TTTTCTGTTCAACATTAGGGGGCAC	TTTTCTGTTCAACATTAGCGGGCAC	1	-3.4949	-3.45527	virus	human
396	TTTTGCCCCCCATTTAGGTACTATC	TTTTGCCCCCCATTTAGGTACTTTC	1	-3.49561	-3.49723	virus	human
397	TTTGCATCATAATTAGCATTGGTGT	TCTGCATCATAATTAGCATTGGTGT	1	-3.51739	-3.49404	virus	human
398	TTTGAGAGAACATTGAGAGGAAGAT	TTTGGGAGAACATTGAGAGGAAGAT	1	-3.52464	-3.53998	virus	human
399	TTTCCATAATAATGATTCTACCCCA	TTTCCATAATGATGATTCTACCCCA	1	-3.52537	-3.47198	virus	human
400	TTTAAAGTCCCCTCCTTTATAAAGT	TTTAAAGTCCCCTCCTTTATAAAGT	0	-1.69141	-1.67647	virus	human
401	TTTGGGGCACCACCACTTGGGGGGG	TTTGGGGCACCACCACTTGGGGGGG	0	-1.84211	-1.88232	virus	human
402	TTTGGGGTAGAATCATTATTATGGA	TTTGGGGTAGAATCATTACTATGGA	1	-1.85433	-1.83537	virus	human
403	TTTTAAAGTCCCCTCCTTTATAAAG	TTTTAAAGTCCCCTCCTTTATAAAG	0	-1.87158	-1.87292	virus	human
404	TTTCCCATTTCTGACTTTAACTTCT	TTTCCCATTTCTGACTTTAACTCCT	1	-1.88803	-1.91081	virus	human
405	TTTGGCTTTCCCGATTTAGGTGAGT	TTTGGCTTTCCCGATTTAGATGAGT	1	-1.93443	-1.94156	virus	human
406	TTTCAAAGCTGACTAGCTAAAGTGG	TTTCAAAGCTGACTAGCTTAAGTGG	1	-1.95313	-1.96499	virus	human
407	TTTACCTTTGGGGCACCACCACTTG	TTTACCTTTGGGGCACCACCACTTG	0	-1.97944	-2.00811	virus	human
408	TTTAATTTAACTGAGATTGATGGCA	TTTAATTTAACTGAGATTGATGACA	1	-2.00273	-2.04902	virus	human
409	TTTTATGTATAATGCTACCATCTGT	TTTTATGTATAATGATACCATCTGT	1	-2.00397	-2.01007	virus	human
410	TTTACACCCCTCTTCGTGCTAGTGG	TTTACACCCCTCTTCATGCTAGTGG	1	-2.04646	-2.0906	virus	human
411	TTTCCACTTTTGCCCCCCATTTAGG	TTTCCACTTTTGCCCCCCATTTAGA	1	-2.05426	-2.07778	virus	human
412	TTTCCATCACCATTTTGGAACTGTA	TTTTCATCACCATTTTGGAACTGTA	1	-2.05491	-2.11175	virus	human
413	TTTAGTTTTCTGTTCAACATTAGGG	TTTAGTTTTCTGTACAACATTAGGG	1	-2.08475	-2.14619	virus	human
414	TTTATCACGCAACTGGTGGTCAAGG	TTTATCACGCAACTGGTGGTCGAGG	1	-2.10104	-2.12838	virus	human
415	TTTGAGGGACGGTTTATCACGCAAC	TTTGAGTGACGGTTTATCACGCAAC	1	-2.10447	-2.16693	virus	human
416	TTTCCCGATTTAGGTGAGTGTGATT	TTTCCCGATTTAGATGAGTGTGATT	1	-2.19719	-2.22158	virus	human
417	TTTGCTCGCTGGTAACGCCTTTACA	TTTGCTCGCTGGTAACGCCTGTACA	1	-2.21314	-2.26315	virus	human
418	TTTGTACCAAAGAAACTGCCACTAG	CTTGTACCAAAGAAACTGCCACTAG	1	-2.21851	-2.24606	virus	human
419	TTTCAAATGCGTGGTAGGGGGTGCC	TTTCAAATGCGTGGTAGGGGGTGTC	1	-2.25215	-2.25685	virus	human
420	TTTAGGTACTATCCATTACACCAAT	TTTAGATACTATCCATTACACCAAT	1	-2.25454	-2.25401	virus	human
421	TTTAAATGGGGGCCTAATTGTAAAT	TTTAAATGGGGGCCTAATTGTAAAC	1	-2.2804	-2.31231	virus	human
422	TTTATGTATAATGCTACCATCTGTA	TTTATGTATAATGATACCATCTGTA	1	-2.29857	-2.25743	virus	human
423	TTTGCATGCTTTACACCCCTCTTCG	TTTGCATGCTTTACACCCCTCTTCA	1	-2.34988	-2.35817	virus	human
424	TTTCATATTGCCAACCCAACCATTA	TTTCATATTGCCAACCCAACCATTA	0	-2.35454	-2.40007	virus	human
425	TTTGGGCTAGGTGTGATAGGAATGG	TTTGGGCTAGGTGTGATAGGAATAG	1	-2.37367	-2.48911	virus	human
426	TTTAACTGAGATTGATGGCACCCCC	TTTAACTGAGATTGATGACACCCCC	1	-2.37412	-2.36254	virus	human
427	TTTCCCCCCAGGTTTTGCAGCCCAG	TTTCCCCCCAGGTTTTGCAGCCCAG	0	-2.41242	-2.43448	virus	human
428	TTTGTTATAGCTGGTCGGGTCCTCA	TTTGTTATAGCTGGTCGGGTCCCCA	1	-2.43138	-2.41378	virus	human
429	TTTATAAAGGAGGGGACTTTAAAAT	TTTATAAAGGAGGGGACTTTAAAAG	1	-2.47536	-2.46368	virus	human
430	TTTAGGTGAGTGTGATTGGCACATT	TTTAGATGAGTGTGATTGGCACATT	1	-2.48044	-2.47758	virus	human
431	TTTGGAACTGTACCATCTGTCCATG	TTTGGAACTGTACCATCGGTCCATG	1	-2.48525	-2.50141	virus	human
432	TTTTGGAACTGTACCATCTGTCCAT	TTTTGGAACTGTACCATCGGTCCAT	1	-2.4914	-2.51374	virus	human
433	TTTTGCCCCCCATTTAGGTACTATC	TTTTGCCCCCCATTTAGATACTATC	1	-2.50126	-2.52288	virus	human
434	TTTCTGACTTTAACTTCTTGTTCCT	TTTCTGACTTTAACTCCTTGTTCCT	1	-2.52418	-2.4976	virus	human
435	TTTGCAGCCCAGAATGTCTCAATAG	TTTGCAGCCCAGAGTGTCTCAATAG	1	-2.54433	-2.5148	virus	human
436	TTTCCCCTAACAATACCCCCGGAGA	TTTCCCCTATCAATACCCCCGGAGA	1	-2.61326	-2.60697	virus	human
437	TTTCTCAAAATCATGGACAGATGGT	TTTCTCAAAATCATGGACCGATGGT	1	-2.61521	-2.5818	virus	human
438	TTTTGCTCGCTGGTAACGCCTTTAC	TTTTGCTCGCTGGTAACGCCTGTAC	1	-2.6183	-2.61694	virus	human
439	TTTACAATTAGGCCCCCATTTAAAT	TTTACAATTAGGCCCCCATTTAAAT	0	-2.67132	-2.7159	virus	human
440	TTTGGTACAAATCCATTTGTTATAG	TTTGGTACAAGTCCATTTGTTATAG	1	-2.86147	-2.81854	virus	human
441	TTTGAGAGAACATTGAGAGGAAGAT	GTTGAGAGAACATTGAGAGGAAGAT	1	-2.87103	-2.89828	virus	human
442	TTTATTTGGCCCAGGTTTCCACTTT	TTTATTTGGCCCCGGTTTCCACTTT	1	-2.89088	-2.88652	virus	human
443	TTTACAGATGGTAGCATTATACATA	TTTACAGATGGTATCATTATACATA	1	-2.90438	-2.86435	virus	human
444	TTTCTTTGGTACAAATCCATTTGTT	TTTCTTTGGTACAAGTCCATTTGTT	1	-2.91761	-2.89221	virus	human
445	TTTCCCCCCCAAGTGGTGGTGCCCC	TTTCCCCCCCAAGTGGTGGTGCCCC	0	-2.92273	-2.90826	virus	human
446	TTTTGCAGCCCAGAATGTCTCAATA	TTTTGCAGCCCAGAGTGTCTCAATA	1	-2.9362	-2.97471	virus	human
447	TTTGGTGCAAACCATGTTTGTTGGG	TCTGGTGCAAACCATGTTTGTTGGG	1	-2.94221	-2.97233	virus	human
448	TTTTCCATAATAATGATTCTACCCC	TTTTCCATAGTAATGATTCTACCCC	1	-2.97725	-2.96875	virus	human
449	TTTGAGAAACCATCATGGACTTTAT	TTTGAGAAACCATCATGCACTTTAT	1	-2.99048	-2.92654	virus	human
450	TTTGGCCCAGGTTTCCACTTTTGCC	TTTGGCCCCGGTTTCCACTTTTGCC	1	-3.00507	-2.93641	virus	human
451	TTTGTTTCCCCCCAGGTTTTGCAGC	TTTTTTTCCCCCCAGGTTTTGCAGC	1	-3.02022	-2.966	virus	human
452	TTTATAATGGTTGGGTTGGCAATAT	TTTTTAATGGTTGGGTTGGCAATAT	1	-3.07323	-3.06003	virus	human
453	TTTGCAGGAAATGCATTAATGTGCC	TTTGCAGGACATGCATTAATGTGCC	1	-3.14892	-3.08086	virus	human
454	TTTATAAAGTCCATGATGGTTTCTC	TTTATAAAGTGCATGATGGTTTCTC	1	-3.18527	-3.14585	virus	human
455	TTTTACAGATGGTAGCATTATACAT	TTTTACAGATGGTATCATTATACAT	1	-3.19462	-3.13591	virus	human
456	TTTAGCTAGTCAGCTTTGAAAGATT	TTAAGCTAGTCAGCTTTGAAAGATT	1	-3.24187	-3.14319	virus	human
457	TTTGGGTTTTGCTCGCTGGTAACGC	CTTGGGTTTTGCTCGCTGGTAACGC	1	-3.24638	-3.18892	virus	human
458	TTTGATTTGCATGCTTTACACCCCT	TTAGATTTGCATGCTTTACACCCCT	1	-3.25502	-3.16943	virus	human
459	TTTGACCGGCACCTTTGGTGCAAAC	TTTGACCGGCACCTCTGGTGCAAAC	1	-3.26944	-3.272	virus	human
460	TTTTGAGAAACCATCATGGACTTTA	TTTTGAGAAACCATCATGCACTTTA	1	-3.27983	-3.20332	virus	human
461	TTTCCTGCAAATGCTTTTACAGATG	TGTCCTGCAAATGCTTTTACAGATG	1	-3.29824	-3.30804	virus	human
462	TTTGTTTGATTTACAATTAGGCCCC	TTTGTTTGGTTTACAATTAGGCCCC	1	-3.30096	-3.21316	virus	human
463	TTTAGTGTGCCCAATCTTCCTCTCA	TTTAGTGTGCGCAATCTTCCTCTCA	1	-3.32277	-3.28528	virus	human
464	TTTAACTTCTTGTTCCTTGTGCCCC	TTTAACTCCTTGTTCCTTGTGCCCC	1	-3.33609	-3.1987	virus	human
465	TTTGCCCCCCATTTAGGTACTATCC	TTTGCCCCCCATTTAGATACTATCC	1	-3.34365	-3.28092	virus	human
466	TTTGCCCGCTGTAAAGGCGTTACCA	TTTGCCCGCTGTACAGGCGTTACCA	1	-3.36618	-3.38469	virus	human
467	TTTGTTCACTTGAGTGGCTTTCCCC	TTTGTTGACTTGAGTGGCTTTCCCC	1	-3.36788	-3.28327	virus	human
468	TTTGCACCAAAGGTGCCGGTCAAAC	TTTGCACCAGAGGTGCCGGTCAAAC	1	-3.38379	-3.28411	virus	human
469	TTTCTGTTCAACATTAGGGGGCACA	TTTCTGTACAACATTAGGGGGCACA	1	-3.3875	-3.32762	virus	human
470	TTTGAGCTTTCCATCACCATTTTGG	TTTGAGCTTTTCATCACCATTTTGG	1	-3.38973	-3.34375	virus	human
471	TTTAAATCCATTCCTATCACACCTA	TTTAAATCTATTCCTATCACACCTA	1	-3.39271	-3.36399	virus	human
472	TTTCCATAATAATGATTCTACCCCA	TTTCCATAGTAATGATTCTACCCCA	1	-3.40297	-3.36453	virus	human
473	TTTGAAAGATTTGAGGGACGGTTTA	TTTGAAAGATTTGAGTGACGGTTTA	1	-3.41512	-3.39046	virus	human
474	TTTTGCCCGCTGTAAAGGCGTTACC	TTTTGCCCGCTGTACAGGCGTTACC	1	-3.42845	-3.39211	virus	human
475	TTTGAAAGCCCTGCCCCATTTGGCT	TTTGAAAGCCGTGCCCCATTTGGCT	1	-3.43804	-3.41072	virus	human
476	TTTGCATCATAATTAGCATTGGTGT	TTTGCATCAGAATTAGCATTGGTGT	1	-3.44117	-3.38845	virus	human
477	TTTGAGTTTGATTTGCATGCTTTAC	TTTGAGTTAGATTTGCATGCTTTAC	1	-3.44195	-3.40595	virus	human
478	TTTAAAATTTGAGAGAACATTGAGA	TTTAAAAGTTGAGAGAACATTGAGA	1	-3.44588	-3.4576	virus	human
479	TTTTGTTTGATTTACAATTAGGCCC	TTTTGTTTGGTTTACAATTAGGCCC	1	-3.46176	-3.4415	virus	human
480	TTTTCTGTTCAACATTAGGGGGCAC	TTTTCTGTACAACATTAGGGGGCAC	1	-3.47817	-3.42091	virus	human
481	TTTGATTTACAATTAGGCCCCCATT	TTTGGTTTACAATTAGGCCCCCATT	1	-3.5001	-3.42103	virus	human
482	TTTACAGCGGGCAAAATAATAATCA	TGTACAGCGGGCAAAATAATAATCA	1	-3.52735	-3.47014	virus	human
483	TTTGGGGCACCACCACTTGGGGGGG	TTTGGGGCACCACCACTTGGGGGGG	0	-2.20386	-2.22132	virus	human
484	TTTACCTTTGGGGCACCACCACTTG	TTTACCTTTGGGGCACCACCACTTG	0	-2.31632	-2.32795	virus	human
485	TTTATTTGGCCCAGGTTTCCACTTT	TTTATTTGGCCCAGATTTCCACTTT	1	-2.37537	-2.41433	virus	human
486	TTTAATTTAACTGAGATTGATGGCA	TTTAATTTAACTGAGATTGATGGCT	1	-2.44455	-2.47714	virus	human
487	TTTCCTGCAAATGCTTTTACAGATG	TTTACTGCAAATGCTTTTACAGATG	1	-2.45287	-2.47793	virus	human
488	TTTGGGGTAGAATCATTATTATGGA	TTTGGGGTAGAATCATCATTATGGA	1	-2.49146	-2.50784	virus	human
489	TTTGGCCCAGGTTTCCACTTTTGCC	TTTGGCCCAGATTTCCACTTTTGCC	1	-2.5415	-2.54054	virus	human
490	TTTACACCCCTCTTCGTGCTAGTGG	TTTACACCCCTCTTCGTACTAGTGG	1	-2.54614	-2.57002	virus	human
491	TTTGCATGCTTTACACCCCTCTTCG	TTTGCATGCTTTACACCCCTCTTCG	0	-2.55043	-2.58269	virus	human
492	TTTCAAATGCGTGGTAGGGGGTGCC	TTTCAAATGCGTGGTAGGGGGAGCC	1	-2.57501	-2.57705	virus	human
493	TTTCCCGATTTAGGTGAGTGTGATT	TTTCCCGATTTAGGTTAGTGTGATT	1	-2.57795	-2.6026	virus	human
494	TTTGGCTTTCCCGATTTAGGTGAGT	TTTGGCTTTCCCGATTTAGGTTAGT	1	-2.57955	-2.61889	virus	human
495	TTTATCACGCAACTGGTGGTCAAGG	TTTATCACGCAACTGGTGGTCAATG	1	-2.59319	-2.55849	virus	human
496	TTTCCCCTAACAATACCCCCGGAGA	TTTCCCCTAACCATACCCCCGGAGA	1	-2.59957	-2.61315	virus	human
497	TTTCAAAGCTGACTAGCTAAAGTGG	TTTCAAAGCTGACTAGTTAAAGTGG	1	-2.60335	-2.62107	virus	human
498	TTTGTACCAAAGAAACTGCCACTAG	TTTGTACCAAAGAAACTGCCACTAG	0	-2.60372	-2.61491	virus	human
499	TTTGGGCTAGGTGTGATAGGAATGG	TTTGGGCTAGGTGTGATAGGACTGG	1	-2.62475	-2.64183	virus	human
500	TTTCCCATTTCTGACTTTAACTTCT	TTTCCCATTTCTGACTTTAACTTCC	1	-2.63018	-2.66648	virus	human
501	TTTGGAACTGTACCATCTGTCCATG	TTTGGAACTGTACCACCTGTCCATG	1	-2.64676	-2.63207	virus	human
502	TTTGCAGCCCAGAATGTCTCAATAG	TTTGCAGCCCAGAATATCTCAATAG	1	-2.66456	-2.65608	virus	human
503	TTTGGTGCAAACCATGTTTGTTGGG	TTTGGTGCAAACCATGTTTGTTGGG	0	-2.66604	-2.73355	virus	human
504	TTTAGCTAGTCAGCTTTGAAAGATT	TTTAACTAGTCAGCTTTGAAAGATT	1	-2.67223	-2.70818	virus	human
505	TTTAAAGTCCCCTCCTTTATAAAGT	GTTAAAGTCCCCTCCTTTATAAAGT	1	-2.69174	-2.69912	virus	human
506	TTTAGTTTTCTGTTCAACATTAGGG	TTTAGTTTTCTATTCAACATTAGGG	1	-2.70742	-2.74955	virus	human
507	TTTACAGATGGTAGCATTATACATA	TTTACAGATGGTAGCCTTATACATA	1	-2.71247	-2.71957	virus	human
508	TTTGTTATAGCTGGTCGGGTCCTCA	TTTGTTATAGCTGGTCGGGTCCTCT	1	-2.71769	-2.71005	virus	human
509	TTTACAGCGGGCAAAATAATAATCA	TTTTCAGCGGGCAAAATAATAATCA	1	-2.74447	-2.7877	virus	human
510	TTTGCAGGAAATGCATTAATGTGCC	TTTGCAGTAAATGCATTAATGTGCC	1	-2.7563	-2.73017	virus	human
511	TTTCTCAAAATCATGGACAGATGGT	TTTCTCAAAATCATGGACAGGTGGT	1	-2.7951	-2.78565	virus	human
512	TTTCCACTTTTGCCCCCCATTTAGG	TTTCCACTTTTGCCCCCCATTTAGG	0	-2.80276	-2.82354	virus	human
513	TTTCATATTGCCAACCCAACCATTA	TTTCATATTGCCAACCCAACCATAA	1	-2.81406	-2.84157	virus	human
514	TTTCTGTTCAACATTAGGGGGCACA	TTTCTATTCAACATTAGGGGGCACA	1	-2.82533	-2.8318	virus	human
515	TTTTCCATAATAATGATTCTACCCC	TTTTCCATAATGATGATTCTACCCC	1	-2.83165	-2.83494	virus	human
516	TTTAACTGAGATTGATGGCACCCCC	TTTAACTGAGATTGATGGCTCCCCC	1	-2.8481	-2.80809	virus	human
517	TTTGCACCAAAGGTGCCGGTCAAAC	TTTGCACCAAATGTGCCGGTCAAAC	1	-2.84923	-2.84003	virus	human
518	TTTGAGGGACGGTTTATCACGCAAC	TTTGAGGGCCGGTTTATCACGCAAC	1	-2.85084	-2.83877	virus	human
519	TTTTAAAGTCCCCTCCTTTATAAAG	TGTTAAAGTCCCCTCCTTTATAAAG	1	-2.851	-2.85878	virus	human
520	TTTTGGAACTGTACCATCTGTCCAT	TTTTGGAACTGTACCACCTGTCCAT	1	-2.85375	-2.86759	virus	human
521	TTTTATGTATAATGCTACCATCTGT	TTTTATGTATAAGGCTACCATCTGT	1	-2.85667	-2.84686	virus	human
522	TTTGTTTGATTTACAATTAGGCCCC	TTTGTTTGATATACAATTAGGCCCC	1	-2.885	-2.83313	virus	human
523	TTTCTGACTTTAACTTCTTGTTCCT	TTTCTGACTTTAACTTCCTGTTCCT	1	-2.88718	-2.93167	virus	human
524	TTTATGTATAATGCTACCATCTGTA	TTTATGTATAAGGCTACCATCTGTA	1	-2.95328	-2.96951	virus	human
525	TTTTGTTTGATTTACAATTAGGCCC	TTTTGTTTGATATACAATTAGGCCC	1	-3.0285	-3.00194	virus	human
526	TTTTGCTCGCTGGTAACGCCTTTAC	TTTTGCTCGCTGGTAACGCCTTTTC	1	-3.04053	-2.9916	virus	human
527	TTTGATTTACAATTAGGCCCCCATT	TTTGATATACAATTAGGCCCCCATT	1	-3.04758	-2.99946	virus	human
528	TTTCCCCCCCAAGTGGTGGTGCCCC	TTTCCCCCCCAAGTGGTGGTGCCCC	0	-3.04994	-3.04233	virus	human
529	TTTGAGAGAACATTGAGAGGAAGAT	TTTGAGAGAACATTGAGAGGAAGAT	0	-3.05666	-3.08967	virus	human
530	TTTATAAAGTCCATGATGGTTTCTC	TTTATAAAGTCCTTGATGGTTTCTC	1	-3.07226	-3.09289	virus	human
531	TTTGAGCTTTCCATCACCATTTTGG	TTTGAGCTATCCATCACCATTTTGG	1	-3.07569	-3.08478	virus	human
532	TTTTGCCCCCCATTTAGGTACTATC	TTTTGCCCCCCATTTAGGTTCTATC	1	-3.11213	-3.05134	virus	human
533	TTTAGGTGAGTGTGATTGGCACATT	TTTAGGTTAGTGTGATTGGCACATT	1	-3.11213	-3.12028	virus	human
534	TTTAGGTACTATCCATTACACCAAT	TTTAGGTTCTATCCATTACACCAAT	1	-3.15236	-3.14343	virus	human
535	TTTGGTACAAATCCATTTGTTATAG	TTTGGTACAAATGCATTTGTTATAG	1	-3.15695	-3.11737	virus	human
536	TTTGAGAAACCATCATGGACTTTAT	TTTGAGAAACCATCAAGGACTTTAT	1	-3.16311	-3.14111	virus	human
537	TTTAGTGTGCCCAATCTTCCTCTCA	TTTAGTGTGCCCTATCTTCCTCTCA	1	-3.1816	-3.18771	virus	human
538	TTTGTTTCCCCCCAGGTTTTGCAGC	TTTGTGTCCCCCCAGGTTTTGCAGC	1	-3.22736	-3.1935	virus	human
539	TTTCCATCACCATTTTGGAACTGTA	TATCCATCACCATTTTGGAACTGTA	1	-3.24253	-3.25199	virus	human
540	TTTCCATAATAATGATTCTACCCCA	TTTCCATAATGATGATTCTACCCCA	1	-3.24925	-3.24418	virus	human
541	TTTGCCCGCTGTAAAGGCGTTACCA	TTTGCCCGCTGAAAAGGCGTTACCA	1	-3.25286	-3.14892	virus	human
542	TTTTGAGAAACCATCATGGACTTTA	TTTTGAGAAACCATCAAGGACTTTA	1	-3.26622	-3.25175	virus	human
543	TTTAAATGGGGGCCTAATTGTAAAT	TTTAAATGGGGGCCTAATTGTATAT	1	-3.26941	-3.30853	virus	human
544	TTTCCCCCCAGGTTTTGCAGCCCAG	TGTCCCCCCAGGTTTTGCAGCCCAG	1	-3.27285	-3.24383	virus	human
545	TTTTCTGTTCAACATTAGGGGGCAC	TTTTCTATTCAACATTAGGGGGCAC	1	-3.28674	-3.22568	virus	human
546	TTTATAAAGGAGGGGACTTTAAAAT	TTTATAAAGGAGGGGACTTTAACAT	1	-3.292	-3.24921	virus	human
547	TTTGCATCATAATTAGCATTGGTGT	TTTGCATAATAATTAGCATTGGTGT	1	-3.29779	-3.2968	virus	human
548	TTTAAATCCATTCCTATCACACCTA	TTTAAATCCAGTCCTATCACACCTA	1	-3.2993	-3.27865	virus	human
549	TTTTACAGATGGTAGCATTATACAT	TTTTACAGATGGTAGCCTTATACAT	1	-3.30107	-3.24459	virus	human
550	TTTGAAAGCCCTGCCCCATTTGGCT	TTTGAAAGCCCTACCCCATTTGGCT	1	-3.30463	-3.25932	virus	human
551	TTTACAATTAGGCCCCCATTTAAAT	TATACAATTAGGCCCCCATTTAAAT	1	-3.30972	-3.31677	virus	human
552	TTTGAGTTTGATTTGCATGCTTTAC	TTTGAGTTTGGTTTGCATGCTTTAC	1	-3.31203	-3.3288	virus	human
553	TTTAACTTCTTGTTCCTTGTGCCCC	TTTAACTTCCTGTTCCTTGTGCCCC	1	-3.32803	-3.32535	virus	human
554	TTTTGCCCGCTGTAAAGGCGTTACC	TTTTGCCCGCTGAAAAGGCGTTACC	1	-3.33955	-3.34763	virus	human
555	TTTGATTTGCATGCTTTACACCCCT	TTTGGTTTGCATGCTTTACACCCCT	1	-3.34403	-3.26702	virus	human
556	TTTTGCAGCCCAGAATGTCTCAATA	TTTTGCAGCCCAGAATATCTCAATA	1	-3.34615	-3.31235	virus	human
557	TTTGCTCGCTGGTAACGCCTTTACA	TTTGCTCGCTGGTAACGCCTTTTCA	1	-3.34774	-3.30535	virus	human
558	TTTAAAATTTGAGAGAACATTGAGA	TTTAACATTTGAGAGAACATTGAGA	1	-3.35681	-3.27386	virus	human
559	TTTCTTTGGTACAAATCCATTTGTT	TTTCTTTGGTACAAATGCATTTGTT	1	-3.36785	-3.34216	virus	human
560	TTTGGGTTTTGCTCGCTGGTAACGC	TTCGGGTTTTGCTCGCTGGTAACGC	1	-3.40088	-3.34863	virus	human
561	TTTGACCGGCACCTTTGGTGCAAAC	TTTGACCGGCACATTTGGTGCAAAC	1	-3.41271	-3.42761	virus	human
562	TTTGTTCACTTGAGTGGCTTTCCCC	TTTGTTCATTTGAGTGGCTTTCCCC	1	-3.42382	-3.36695	virus	human
563	TTTGCCCCCCATTTAGGTACTATCC	TTTGCCCCCCATTTAGGTTCTATCC	1	-3.4394	-3.43613	virus	human
564	TTTGAAAGATTTGAGGGACGGTTTA	TTTGAAAGATTTGAGGGCCGGTTTA	1	-3.4429	-3.44735	virus	human
565	TTTATAATGGTTGGGTTGGCAATAT	TTTATTATGGTTGGGTTGGCAATAT	1	-3.46176	-3.48093	virus	human
566	TTTGGGGCACCACCACTTGGGGGGG	TTTGGGGCACCACCACTTGGGGGGG	0	-1.75558	-1.78296	virus	human
567	TTTACCTTTGGGGCACCACCACTTG	TTTACCTTTGGGGCACCACCACTTG	0	-1.84423	-1.8659	virus	human
568	TTTCCATCACCATTTTGGAACTGTA	TTTCCATCACCATTTTGGAACTGTA	0	-1.98006	-1.99119	virus	human
569	TTTGCAGGAAATGCATTAATGTGCC	TTTGCAGGAAATGCATTAATGTGCC	0	-2.04928	-2.08974	virus	human
570	TTTGCATCATAATTAGCATTGGTGT	TTTGCATCATAATTAGCATTGGTGT	0	-2.07019	-2.11266	virus	human
571	TTTGTTATAGCTGGTCGGGTCCTCA	TTTGTTATAGCTGGTCGGGTCCTCA	0	-2.07019	-2.12963	virus	human
572	TTTCAAAGCTGACTAGCTAAAGTGG	TTTCAAAGCTGACTAGCTAAAGTGG	0	-2.08005	-2.11306	virus	human
573	TTTATCACGCAACTGGTGGTCAAGG	TTTATCACGCAACTGGTGGTCAAGG	0	-2.08157	-2.10314	virus	human
574	TTTGAGCTTTCCATCACCATTTTGG	TTTGAGCTTTCCATCACCATTTTGG	0	-2.14133	-2.15362	virus	human
575	TTTTGAGAAACCATCATGGACTTTA	TTTTGAGAAACCATCATGGACTTTA	0	-2.14295	-2.13719	virus	human
576	TTTTATGTATAATGCTACCATCTGT	TTTTATGTATAATGCTACCATCTGT	0	-2.18099	-2.20239	virus	human
577	TTTAGCTAGTCAGCTTTGAAAGATT	TTTAGCTAGTCAGCTTTGAAAGATT	0	-2.198	-2.19448	virus	human
578	TTTAAAATTTGAGAGAACATTGAGA	TTTAAAATTTGAGAGAACATTGAGA	0	-2.23289	-2.2459	virus	human
579	TTTCCACTTTTGCCCCCCATTTAGG	TTTCCACTTTTGCCCCCCATTTAGG	0	-2.24029	-2.26194	virus	human
580	TTTATGTATAATGCTACCATCTGTA	TTTATGTATAATGCTACCATCTGTA	0	-2.25579	-2.24558	virus	human
581	TTTGTTTCCCCCCAGGTTTTGCAGC	TTTGTTTCCCCCCAGGTTTTGCAGC	0	-2.26199	-2.27827	virus	human
582	TTTCTGACTTTAACTTCTTGTTCCT	TTTCTGACTTTAACTTCTTGTTCCT	0	-2.27422	-2.29353	virus	human
583	TTTGTACCAAAGAAACTGCCACTAG	TTTGTACCAAAGAAACTGCCACTAG	0	-2.30342	-2.27152	virus	human
584	TTTGGTGCAAACCATGTTTGTTGGG	TTTGGTGCAAACCATGTTTGTTGGG	0	-2.31012	-2.30529	virus	human
585	TTTAACTGAGATTGATGGCACCCCC	TTTAACTGAGATTGATGGCACCCCC	0	-2.33951	-2.30716	virus	human
586	TTTGAGTTTGATTTGCATGCTTTAC	TTTGAGTTTGATTTGCATGCTTTAC	0	-2.34565	-2.38424	virus	human
587	TTTGCTCGCTGGTAACGCCTTTACA	TTTGCTCGCTGGTAACGCCTTTACA	0	-2.38643	-2.40858	virus	human
588	TTTGCACCAAAGGTGCCGGTCAAAC	TTTGCACCAAAGGTGCCGGTCAAAC	0	-2.41627	-2.44296	virus	human
589	TTTAAATCCATTCCTATCACACCTA	TTTAAATCCATTCCTATCACACCTA	0	-2.44505	-2.49724	virus	human
590	TTTGACCGGCACCTTTGGTGCAAAC	TTTGACCGGCACCTTTGGTGCAAAC	0	-2.4532	-2.44358	virus	human
591	TTTAACTTCTTGTTCCTTGTGCCCC	TTTAACTTCTTGTTCCTTGTGCCCC	0	-2.45931	-2.4779	virus	human
592	TTTGCCCCCCATTTAGGTACTATCC	TTTGCCCCCCATTTAGGTACTATCC	0	-2.47479	-2.48666	virus	human
593	TTTTGCTCGCTGGTAACGCCTTTAC	TTTTGCTCGCTGGTAACGCCTTTAC	0	-2.47491	-2.47791	virus	human
594	TTTGTTCACTTGAGTGGCTTTCCCC	TTTGTTCACTTGAGTGGCTTTCCCC	0	-2.50277	-2.50418	virus	human
595	TTTCATATTGCCAACCCAACCATTA	TTTCATATTGCCAACCCAACCATTA	0	-2.52619	-2.5762	virus	human
596	TTTTGCCCCCCATTTAGGTACTATC	TTTTGCCCCCCATTTAGGTACTATC	0	-2.55849	-2.56731	virus	human
597	TTTGAGAAACCATCATGGACTTTAT	TTTGAGAAACCATCATGGACTTTAT	0	-2.59086	-2.57352	virus	human
598	TTTATAATGGTTGGGTTGGCAATAT	TTTATAATGGTTGGGTTGGCAATAT	0	-2.65551	-2.65582	virus	human
599	TTTCCCCCCCAAGTGGTGGTGCCCC	TTTCCCCCCCAAGTGGTGGTGCCCC	0	-2.7672	-2.74052	virus	human
600	TTTGGGGCACCACCACTTGGGGGGG	TTTGGGGCACCACCACTTGGGGGGG	0	-2.00433	-2.02347	virus	human
601	TTTACCTTTGGGGCACCACCACTTG	TTTACCTTTGGGGCACCACCACTTG	0	-2.13034	-2.17245	virus	human
602	TTTTATGTATAATGCTACCATCTGT	TTTCATGTATAATGCTACCATCTGT	1	-2.22557	-2.24437	virus	human
603	TTTGAGCTTTCCATCACCATTTTGG	TTTGAGCTTTCCATCACCATTTTAG	1	-2.25239	-2.25132	virus	human
604	TTTGGCTTTCCCGATTTAGGTGAGT	TTTGGCTTTCCCCATTTAGGTGAGT	1	-2.26209	-2.35324	virus	human
605	TTTGGGGTAGAATCATTATTATGGA	TTTGGGGTAGAATCATTATTATCGA	1	-2.29568	-2.26927	virus	human
606	TTTATCACGCAACTGGTGGTCAAGG	TTTATCACGCAACTGGTGGTCAACG	1	-2.30682	-2.34677	virus	human
607	TTTAGTGTGCCCAATCTTCCTCTCA	TTTAGTGTGTCCAATCTTCCTCTCA	1	-2.31193	-2.32667	virus	human
608	TTTATAAAGTCCATGATGGTTTCTC	TTTCTAAAGTCCATGATGGTTTCTC	1	-2.32543	-2.35083	virus	human
609	TTTGGAACTGTACCATCTGTCCATG	TTTAGAACTGTACCATCTGTCCATG	1	-2.34438	-2.3836	virus	human
610	TTTAATTTAACTGAGATTGATGGCA	TTTAATTTAACTGAGATTGATTGCA	1	-2.38551	-2.43004	virus	human
611	TTTGAGGGACGGTTTATCACGCAAC	TTTGAGGGACGCTTTATCACGCAAC	1	-2.41582	-2.42854	virus	human
612	TTTCCCCTAACAATACCCCCGGAGA	TTTCCTCTAACAATACCCCCGGAGA	1	-2.43353	-2.40769	virus	human
613	TTTGCAGGAAATGCATTAATGTGCC	TTTGCAGGAAATGCATTAAGGTGCC	1	-2.46406	-2.48925	virus	human
614	TTTGGTACAAATCCATTTGTTATAG	TTTGGTACAAATCCATTTGTTCTAG	1	-2.46765	-2.47883	virus	human
615	TTTTGGAACTGTACCATCTGTCCAT	TTTTAGAACTGTACCATCTGTCCAT	1	-2.48775	-2.457	virus	human
616	TTTATGTATAATGCTACCATCTGTA	TTCATGTATAATGCTACCATCTGTA	1	-2.49846	-2.5333	virus	human
617	TTTACAGCGGGCAAAATAATAATCA	TTTACACCGGGCAAAATAATAATCA	1	-2.52772	-2.41409	virus	human
618	TTTCAAAGCTGACTAGCTAAAGTGG	TTTCAAAGCTTACTAGCTAAAGTGG	1	-2.52899	-2.57623	virus	human
619	TTTAAATGGGGGCCTAATTGTAAAT	TTTAAATAGGGGCCTAATTGTAAAT	1	-2.57333	-2.54371	virus	human
620	TTTGGTGCAAACCATGTTTGTTGGG	TTCGGTGCAAACCATGTTTGTTGGG	1	-2.57854	-2.63716	virus	human
621	TTTAGTTTTCTGTTCAACATTAGGG	TTTAGTTTTCTTTTCAACATTAGGG	1	-2.58427	-2.55815	virus	human
622	TTTACAGATGGTAGCATTATACATA	ATTACAGATGGTAGCATTATACATG	2	-2.59274	-2.59799	virus	human
623	TTTATAATGGTTGGGTTGGCAATAT	TTTATAATGGTTGGATTGGCAATAT	1	-2.6148	-2.63403	virus	human
624	TTTAAAGTCCCCTCCTTTATAAAGT	TTTAAAGTCCCCTCCTTTCTAAAGT	1	-2.638	-2.65653	virus	human
625	TTTGTACCAAAGAAACTGCCACTAG	TTTGTACCAAAGAGACTGCCACTAG	1	-2.64473	-2.65629	virus	human
626	TTTAACTTCTTGTTCCTTGTGCCCC	TTTAACTTCTTGCTCCTTGTGCCCC	1	-2.64681	-2.65443	virus	human
627	TTTGGGCTAGGTGTGATAGGAATGG	TTTGGGCTACGTGTGATAGGAATGG	1	-2.66242	-2.70319	virus	human
628	TTTCCATCACCATTTTGGAACTGTA	TTTCCATCACCATTTTAGAACTGTA	1	-2.66334	-2.74165	virus	human
629	TTTCCCATTTCTGACTTTAACTTCT	TTTTCCATTTCTGACTTTAACTTCT	1	-2.67787	-2.72925	virus	human
630	TTTTAAAGTCCCCTCCTTTATAAAG	TTTTAAAGTCCCCTCCTTTCTAAAG	1	-2.6907	-2.73018	virus	human
631	TTTCTGACTTTAACTTCTTGTTCCT	TTTCTGACTTTAACTTCTTGCTCCT	1	-2.6926	-2.70819	virus	human
632	TTTAAAATTTGAGAGAACATTGAGA	TTTAAAATTTGTGAGAACATTGAGA	1	-2.71506	-2.70962	virus	human
633	TTTCTTTGGTACAAATCCATTTGTT	TCTCTTTGGTACAAATCCATTTGTT	1	-2.76387	-2.77946	virus	human
634	TTTACAATTAGGCCCCCATTTAAAT	TTTACAATTAGGCCCCTATTTAAAT	1	-2.76886	-2.79778	virus	human
635	TTTGGCCCAGGTTTCCACTTTTGCC	TTTGGCCCAGGTTTCCGCTTTTGCC	1	-2.82261	-2.77114	virus	human
636	TTTCCCCCCCAAGTGGTGGTGCCCC	TTTCCCCCCCAAGTGGTGGTGCCCC	0	-2.84046	-2.88103	virus	human
637	TTTGTTTGATTTACAATTAGGCCCC	TCTGTTTGATTTACAATTAGGCCCC	1	-2.86589	-2.81743	virus	human
638	TTTGATTTACAATTAGGCCCCCATT	TTTGATTTACAATTAGGCCCCTATT	1	-2.87304	-2.84301	virus	human
639	TTTCCTGCAAATGCTTTTACAGATG	TTTCCTGCAAATGCTATTACAGATG	1	-2.87647	-2.88828	virus	human
640	TTTCATATTGCCAACCCAACCATTA	TTTCATATTGCCAATCCAACCATTA	1	-2.888	-2.89672	virus	human
641	TTTGTTATAGCTGGTCGGGTCCTCA	TTTGTTCTAGCTGGTCGGGTCCTCA	1	-2.90335	-2.87544	virus	human
642	TTTGATTTGCATGCTTTACACCCCT	TTTGATTTGCATGCTTTACTCCCCT	1	-2.93097	-2.99757	virus	human
643	TTTAGGTACTATCCATTACACCAAT	TTTAGGTACTGTCCATTACACCAAT	1	-2.95973	-2.95191	virus	human
644	TTTGCCCCCCATTTAGGTACTATCC	TTTGCCCCCCATTTAGGTACTGTCC	1	-2.99026	-2.99178	virus	human
645	TTTGAGAGAACATTGAGAGGAAGAT	TTTGTGAGAACATTGAGAGGAAGAT	1	-2.9921	-2.96396	virus	human
646	TTTCAAATGCGTGGTAGGGGGTGCC	ATTCAAATGCGTGGTAGGGGGTGCA	2	-3.03108	-3.04168	virus	human
647	TTTGCAGCCCAGAATGTCTCAATAG	TTTGCAGCCCAGCATGTCTCAATAG	1	-3.0328	-3.07191	virus	human
648	TTTTCCATAATAATGATTCTACCCC	TTTTCGATAATAATGATTCTACCCC	1	-3.04532	-3.05473	virus	human
649	TTTAGCTAGTCAGCTTTGAAAGATT	TTTAGCTAGTAAGCTTTGAAAGATT	1	-3.07183	-3.05792	virus	human
650	TTTAACTGAGATTGATGGCACCCCC	TTTAACTGAGATTGATTGCACCCCC	1	-3.09743	-3.06633	virus	human
651	TTTACACCCCTCTTCGTGCTAGTGG	TTTACTCCCCTCTTCGTGCTAGTGG	1	-3.09825	-3.07781	virus	human
652	TTTGCATGCTTTACACCCCTCTTCG	TTTGCATGCTTTACTCCCCTCTTCG	1	-3.09907	-3.06555	virus	human
653	TTTCCATAATAATGATTCTACCCCA	TTTCGATAATAATGATTCTACCCCA	1	-3.10317	-3.0648	virus	human
654	TTTAGGTGAGTGTGATTGGCACATT	TTTAGGTGAGTGTGATTGGCACCTT	1	-3.15804	-3.11222	virus	human
655	TTTGCATCATAATTAGCATTGGTGT	TTTGCATTATAATTAGCATTGGTGT	1	-3.15934	-3.10117	virus	human
656	TTTTGTTTGATTTACAATTAGGCCC	TTCTGTTTGATTTACAATTAGGCCC	1	-3.17643	-3.15869	virus	human
657	TTTGTTCACTTGAGTGGCTTTCCCC	TTTGTACACTTGAGTGGCTTTCCCC	1	-3.19001	-3.15413	virus	human
658	TTTATAAAGGAGGGGACTTTAAAAT	TTTAGAAAGGAGGGGACTTTAAAAT	1	-3.20649	-3.19881	virus	human
659	TTTATTTGGCCCAGGTTTCCACTTT	TTTATTTGGCCCAGGTTTCCGCTTT	1	-3.2184	-3.1986	virus	human
660	TTTGTTTCCCCCCAGGTTTTGCAGC	TTTGTGTCCCCCCAGGTTTTGCAGC	1	-3.24266	-3.20996	virus	human
661	TTTCCCCCCAGGTTTTGCAGCCCAG	TGTCCCCCCAGGTTTTGCAGCCCAG	1	-3.24906	-3.17312	virus	human
662	TTTCCCGATTTAGGTGAGTGTGATT	TTTCCCCATTTAGGTGAGTGTGATT	1	-3.27848	-3.23486	virus	human
663	TTTCTGTTCAACATTAGGGGGCACA	TTTCTTTTCAACATTAGGGGGCACA	1	-3.2797	-3.25015	virus	human
664	TTTCCACTTTTGCCCCCCATTTAGG	TTTCCGCTTTTGCCCCCCATTTAGG	1	-3.28117	-3.26944	virus	human
665	TTTTGCTCGCTGGTAACGCCTTTAC	TTGTGCTCGCTGGTAACGCCTTTAC	1	-3.28807	-3.21409	virus	human
666	TTTGAAAGATTTGAGGGACGGTTTA	TTTGAAAGATTTGAGGGACGCTTTA	1	-3.29327	-3.24696	virus	human
667	TTTGAGAAACCATCATGGACTTTAT	GTTGAGAAACCATCATGGACTTTAG	2	-3.29725	-3.20063	virus	human
668	TTTCTCAAAATCATGGACAGATGGT	TTTCTCAACATCATGGACAGATGGT	1	-3.30602	-3.22186	virus	human
669	TTTTACAGATGGTAGCATTATACAT	TATTACAGATGGTAGCATTATACAT	1	-3.32404	-3.33485	virus	human
670	TTTAAATCCATTCCTATCACACCTA	TTTAAATCCATTCCTATCACACGTA	1	-3.33485	-3.29732	virus	human
671	TTTGAGTTTGATTTGCATGCTTTAC	TCTGAGTTTGATTTGCATGCTTTAC	1	-3.34736	-3.32231	virus	human
672	TTTTGCCCCCCATTTAGGTACTATC	TTTTGCCCCCCATTTAGGTACTGTC	1	-3.34893	-3.36769	virus	human
673	TTTTGCCCGCTGTAAAGGCGTTACC	TTTTGCCCGGTGTAAAGGCGTTACC	1	-3.35526	-3.31876	virus	human
674	TTTTGCAGCCCAGAATGTCTCAATA	TTTTGCAGCCCAGCATGTCTCAATA	1	-3.36481	-3.26989	virus	human
675	TTTGACCGGCACCTTTGGTGCAAAC	TTTGACCGGCACCTTCGGTGCAAAC	1	-3.38068	-3.4024	virus	human
676	TTTGAAAGCCCTGCCCCATTTGGCT	TTTGAATGCCCTGCCCCATTTGGCT	1	-3.39708	-3.38014	virus	human
677	TTTGCTCGCTGGTAACGCCTTTACA	TGTGCTCGCTGGTAACGCCTTTACA	1	-3.39901	-3.3877	virus	human
678	TTTGGGTTTTGCTCGCTGGTAACGC	TTTGGGTTGTGCTCGCTGGTAACGC	1	-3.40538	-3.37996	virus	human
679	TTTGCACCAAAGGTGCCGGTCAAAC	TTTGCACCGAAGGTGCCGGTCAAAC	1	-3.41123	-3.33885	virus	human
680	TTTTCTGTTCAACATTAGGGGGCAC	TTTTCTTTTCAACATTAGGGGGCAC	1	-3.41347	-3.42418	virus	human
681	TTTGCCCGCTGTAAAGGCGTTACCA	TTTGCCCGGTGTAAAGGCGTTACCA	1	-3.41993	-3.38917	virus	human
682	TTTTGAGAAACCATCATGGACTTTA	TGTTGAGAAACCATCATGGACTTTA	1	-3.43042	-3.41331	virus	human
683	TTTGTTTGATTTACAATTAGGCCCC	TTTGTTTGATTTACAATTAGGCCGC	1	-1.76938	-1.804	virus	human
684	TTTGGGGCACCACCACTTGGGGGGG	TTTGGGGCACCACCACTTAGGGGGG	1	-1.92666	-2.00102	virus	human
685	TTTACCTTTGGGGCACCACCACTTG	TTTACCTTTGGGGCACCACCACTTA	1	-2.0044	-2.01482	virus	human
686	TTTCCCCTAACAATACCCCCGGAGA	TTTACCCTAACAATACCCCCGGAGA	1	-2.00712	-2.01498	virus	human
687	TTTTGAGAAACCATCATGGACTTTA	TTTCGAGAAACCATCATGGACTTTA	1	-2.06532	-2.13771	virus	human
688	TTTGGTACAAATCCATTTGTTATAG	TTTGGTACAAATCCATTTGCTATAG	1	-2.18237	-2.22404	virus	human
689	TTTAAAGTCCCCTCCTTTATAAAGT	TTTAAAGTCCCCTCCTATATAAAGT	1	-2.18237	-2.19899	virus	human
690	TTTCAAAGCTGACTAGCTAAAGTGG	TTTCAAAGCTGATTAGCTAAAGTGG	1	-2.1938	-2.21539	virus	human
691	TTTCCACTTTTGCCCCCCATTTAGG	TTTGCACTTTTGCCCCCCATTTAGG	1	-2.2179	-2.25754	virus	human
692	TTTATCACGCAACTGGTGGTCAAGG	TTTATCACGCAACTGGTGGTCGAGG	1	-2.21958	-2.28061	virus	human
693	TTTTAAAGTCCCCTCCTTTATAAAG	TTTTAAAGTCCCCTCCTATATAAAG	1	-2.24345	-2.29032	virus	human
694	TTTGGGGTAGAATCATTATTATGGA	ATTGGGGTAGAATCATTATTATGGG	2	-2.26879	-2.34878	virus	human
695	TTTTCCATAATAATGATTCTACCCC	TTTCCCATAATAATGATTCTACCCC	1	-2.27234	-2.22038	virus	human
696	TTTAGGTGAGTGTGATTGGCACATT	TTTAGGTGAGTGTGATTGGCTCATT	1	-2.30501	-2.31625	virus	human
697	TTTATGTATAATGCTACCATCTGTA	TTTACGTATAATGCTACCATCTGTA	1	-2.32559	-2.34001	virus	human
698	TTTCCTGCAAATGCTTTTACAGATG	TTTCCTGCAAATGTTTTTACAGATG	1	-2.32981	-2.41136	virus	human
699	TTTGTTCACTTGAGTGGCTTTCCCC	TTTATTCACTTGAGTGGCTTTCCCC	1	-2.33898	-2.37967	virus	human
700	TTTCTTTGGTACAAATCCATTTGTT	TTTCTTTGGTACAAATCCATTTGCT	1	-2.34107	-2.36529	virus	human
701	TTTGCAGGAAATGCATTAATGTGCC	TTTGCAGGAAATGCATTAATGAGCC	1	-2.39591	-2.41891	virus	human
702	TTTAAATCCATTCCTATCACACCTA	TTTAAATCCATTCCTATCACCCCTA	1	-2.45075	-2.50864	virus	human
703	TTTCCATAATAATGATTCTACCCCA	TTCCCATAATAATGATTCTACCCCA	1	-2.47166	-2.46745	virus	human
704	TTTCCATCACCATTTTGGAACTGTA	TTTCCATCACCATTTTGGTACTGTA	1	-2.47579	-2.51858	virus	human
705	TTTGTACCAAAGAAACTGCCACTAG	TTTGTACCAAAGAAATTGCCACTAG	1	-2.51	-2.51543	virus	human
706	TTTAATTTAACTGAGATTGATGGCA	TTTAATTTAACTGAGATTGGTGGCA	1	-2.51068	-2.5119	virus	human
707	TTTACAGCGGGCAAAATAATAATCA	TTTATAGCGGGCAAAATAATAATCA	1	-2.51339	-2.3397	virus	human
708	TTTGGGCTAGGTGTGATAGGAATGG	TTTGGGCTAGGGGTGATAGGAATGG	1	-2.51633	-2.52693	virus	human
709	TTTAGTTTTCTGTTCAACATTAGGG	TTTAGTTTTCTGTCCAACATTAGGG	1	-2.52076	-2.52592	virus	human
710	TTTACACCCCTCTTCGTGCTAGTGG	TTTTCACCCCTCTTCGTGCTAGTGG	1	-2.54007	-2.5374	virus	human
711	TTTTGGAACTGTACCATCTGTCCAT	TTTTGGTACTGTACCATCTGTCCAT	1	-2.5985	-2.56844	virus	human
712	TTTAAAATTTGAGAGAACATTGAGA	TTTAAAATTTGAGGGAACATTGAGA	1	-2.60753	-2.60897	virus	human
713	TTTAGTGTGCCCAATCTTCCTCTCA	TTTAGTGAGCCCAATCTTCCTCTCA	1	-2.62002	-2.59824	virus	human
714	TTTTATGTATAATGCTACCATCTGT	TTTTACGTATAATGCTACCATCTGT	1	-2.66805	-2.66165	virus	human
715	TTTAACTGAGATTGATGGCACCCCC	TTTAACTGAGATTGGTGGCACCCCC	1	-2.67733	-2.67088	virus	human
716	TTTAGGTACTATCCATTACACCAAT	TTTAGGTATTATCCATTACACCAAT	1	-2.69006	-2.70631	virus	human
717	TTTTGCCCCCCATTTAGGTACTATC	TTTTGCCCCCCATTTAGGTATTATC	1	-2.69913	-2.72564	virus	human
718	TTTCCCCCCAGGTTTTGCAGCCCAG	TTTCCCCCCAGGTTTTGCAGCCCCG	1	-2.70009	-2.73656	virus	human
719	TTTGCCCGCTGTAAAGGCGTTACCA	TTTGCCCGCTATAAAGGCGTTACCA	1	-2.72715	-2.6712	virus	human
720	TTTCTGACTTTAACTTCTTGTTCCT	TTTCTGACTTTAACTTCTAGTTCCT	1	-2.74337	-2.72342	virus	human
721	TTTGGTGCAAACCATGTTTGTTGGG	TTTGCTGCAAACCATGTTTGTTGGG	1	-2.80512	-2.81691	virus	human
722	TTTGTTATAGCTGGTCGGGTCCTCA	TTTGCTATAGCTGGTCGGGTCCTCA	1	-2.8077	-2.79912	virus	human
723	TTTGAGTTTGATTTGCATGCTTTAC	TTTGAGTTTGATTTGCATGCTTTTC	1	-2.81089	-2.81453	virus	human
724	TTTAGCTAGTCAGCTTTGAAAGATT	TTTAGCTAATCAGCTTTGAAAGATT	1	-2.84825	-2.83234	virus	human
725	TTTGAGGGACGGTTTATCACGCAAC	TTTGAGGGAGGGTTTATCACGCAAC	1	-2.88362	-2.90434	virus	human
726	TTTGTTTCCCCCCAGGTTTTGCAGC	TTTTTTTCCCCCCAGGTTTTGCAGC	1	-2.89896	-2.88322	virus	human
727	TTTGCCCCCCATTTAGGTACTATCC	TTTGCCCCCCATTTAGGTATTATCC	1	-2.94573	-2.96603	virus	human
728	TTTTGCCCGCTGTAAAGGCGTTACC	TTTTGCCCGCTATAAAGGCGTTACC	1	-2.96082	-2.84973	virus	human
729	TTTATAAAGGAGGGGACTTTAAAAT	TTTATATAGGAGGGGACTTTAAAAT	1	-2.96756	-2.9659	virus	human
730	TTTACAATTAGGCCCCCATTTAAAT	TTTACAATTAGGCCGCCATTTAAAT	1	-2.98172	-2.96964	virus	human
731	TTTGCAGCCCAGAATGTCTCAATAG	TTTGCAGCCCCGAATGTCTCAATAG	1	-2.99115	-2.98443	virus	human
732	TTTAACTTCTTGTTCCTTGTGCCCC	TTTAACTTCTAGTTCCTTGTGCCCC	1	-3.01419	-2.9668	virus	human
733	TTTGAGAAACCATCATGGACTTTAT	TTCGAGAAACCATCATGGACTTTAT	1	-3.03207	-3.06093	virus	human
734	TTTGCATGCTTTACACCCCTCTTCG	TTTGCATGCTTTTCACCCCTCTTCG	1	-3.05104	-3.03098	virus	human
735	TTTATAATGGTTGGGTTGGCAATAT	TTTATAATGGTTCGGTTGGCAATAT	1	-3.07513	-2.99058	virus	human
736	TTTGGAACTGTACCATCTGTCCATG	TTTGGTACTGTACCATCTGTCCATG	1	-3.10449	-2.99237	virus	human
737	TTTGAGAGAACATTGAGAGGAAGAT	TTTGAGGGAACATTGAGAGGAAGAT	1	-3.11372	-3.09467	virus	human
738	TTTACAGATGGTAGCATTATACATA	TTTACAGATGGTAGCATTATACGTA	1	-3.1297	-3.15371	virus	human
739	TTTTACAGATGGTAGCATTATACAT	TTTTACAGATGGTAGCATTATACGT	1	-3.13327	-3.14052	virus	human
740	TTTATTTGGCCCAGGTTTCCACTTT	TTTATTTGGCCCAGGTTTGCACTTT	1	-3.14702	-3.05311	virus	human
741	TTTTGTTTGATTTACAATTAGGCCC	CTTTGTTTGATTTACAATTAGGCCG	2	-3.16333	-3.11388	virus	human
742	TTTAAATGGGGGCCTAATTGTAAAT	TTTAAATGGCGGCCTAATTGTAAAT	1	-3.18943	-3.07042	virus	human
743	TTTGAGCTTTCCATCACCATTTTGG	TCTGAGCTTTCCATCACCATTTTGG	1	-3.19523	-3.15356	virus	human
744	TTTGCATCATAATTAGCATTGGTGT	TTTGCATCACAATTAGCATTGGTGT	1	-3.19612	-3.1812	virus	human
745	TTTCTGTTCAACATTAGGGGGCACA	TTTCTGTCCAACATTAGGGGGCACA	1	-3.20128	-3.18959	virus	human
746	TTTATAAAGTCCATGATGGTTTCTC	TATATAAAGTCCATGATGGTTTCTC	1	-3.21714	-3.17149	virus	human
747	TTTGGCCCAGGTTTCCACTTTTGCC	TTTGGCCCAGGTTTGCACTTTTGCC	1	-3.21897	-3.19102	virus	human
748	TTTCAAATGCGTGGTAGGGGGTGCC	TTACAAATGCGTGGTAGGGGGTGCC	1	-3.22794	-3.16973	virus	human
749	TTTGCTCGCTGGTAACGCCTTTACA	TTTGCTCGCTGGTAACGCCTTTATA	1	-3.26271	-3.23511	virus	human
750	TTTCCCATTTCTGACTTTAACTTCT	TGTCCCATTTCTGACTTTAACTTCT	1	-3.29552	-3.25943	virus	human
751	TTTGATTTACAATTAGGCCCCCATT	TTTGATTTACAATTAGGCCGCCATT	1	-3.30221	-3.18265	virus	human
752	TTTCCCCCCCAAGTGGTGGTGCCCC	TTTCCCCCCTAAGTGGTGGTGCCCC	1	-3.30845	-3.27061	virus	human
753	TTTTGCTCGCTGGTAACGCCTTTAC	ATTTGCTCGCTGGTAACGCCTTTAT	2	-3.32485	-3.25339	virus	human
754	TTTGGCTTTCCCGATTTAGGTGAGT	TTTGGCTTTCGCGATTTAGGTGAGT	1	-3.33328	-3.32085	virus	human
755	TTTGGGTTTTGCTCGCTGGTAACGC	TTTGGGATTTGCTCGCTGGTAACGC	1	-3.34567	-3.30802	virus	human
756	TTTCATATTGCCAACCCAACCATTA	TTTCATATTGCCAACCGAACCATTA	1	-3.35638	-3.3083	virus	human
757	TTTTCTGTTCAACATTAGGGGGCAC	TTTTCTGTCCAACATTAGGGGGCAC	1	-3.3598	-3.29213	virus	human
758	TTTGAAAGATTTGAGGGACGGTTTA	TTTGAAAGATTTGAGGGAGGGTTTA	1	-3.3598	-3.35901	virus	human
759	TTTTGCAGCCCAGAATGTCTCAATA	TTTTGCAGCCCCGAATGTCTCAATA	1	-3.39165	-3.1667	virus	human
760	TTTCTCAAAATCATGGACAGATGGT	TTTCTCGAAATCATGGACAGATGGT	1	-3.39574	-3.35141	virus	human
761	TTTGAAAGCCCTGCCCCATTTGGCT	TTTGTAAGCCCTGCCCCATTTGGCT	1	-3.4106	-3.40451	virus	human
762	TTTCCCGATTTAGGTGAGTGTGATT	TTTCGCGATTTAGGTGAGTGTGATT	1	-3.42568	-3.36896	virus	human
763	TTTGATTTGCATGCTTTACACCCCT	TTTGATTTGCATGCTTTTCACCCCT	1	-3.45538	-3.49341	virus	human
764	TTTGCACCAAAGGTGCCGGTCAAAC	TTTGCAGCAAAGGTGCCGGTCAAAC	1	-3.4577	-3.42721	virus	human
765	TTTGACCGGCACCTTTGGTGCAAAC	TTTGACCGGCACCTTTGCTGCAAAC	1	-3.47766	-3.43822	virus	human
766	TTTCCATCACCATTTTGGAACTGTA	TTTCCATCACCATTTTGGAACTGTA	0	-2.40193	-2.42554	virus	human
767	TTTGGGGCACCACCACTTGGGGGGG	TTTGGGGCACCACCACTTGGGGGGG	0	-2.43709	-2.53986	virus	human
768	TTTGTTTCCCCCCAGGTTTTGCAGC	TTTGTTTCCCCCCAGGTTTTGCAGC	0	-2.49809	-2.52946	virus	human
769	TTTCAAAGCTGACTAGCTAAAGTGG	TTTCAAAGCTGACTAGCTAAAGTGG	0	-2.51887	-2.57185	virus	human
770	TTTACCTTTGGGGCACCACCACTTG	TTTACCTTTGGGGCACCACCACTTG	0	-2.54402	-2.58601	virus	human
771	TTTGCATCATAATTAGCATTGGTGT	TTTGCATCATAATTAGCATTGGTGT	0	-2.6188	-2.65391	virus	human
772	TTTATCACGCAACTGGTGGTCAAGG	TTTATCACGCAACTGGTGGTCAAGG	0	-2.64913	-2.72076	virus	human
773	TTTACAGATGGTAGCATTATACATA	TTTACAGATGGTAGCATTATACATA	0	-2.66902	-2.7147	virus	human
774	TTTGTTATAGCTGGTCGGGTCCTCA	TTTGTTATAGCTGGTCGGGTCCTCA	0	-2.68607	-2.60887	virus	human
775	TTTGTACCAAAGAAACTGCCACTAG	TTTGTACCAAAGAAACTGCCACTAG	0	-2.70341	-2.77926	virus	human
776	TTTAAATCCATTCCTATCACACCTA	TTTAAATCCATTCCTATCACACCT-	1	-2.70572	-2.68354	virus	human
777	TTTGGTGCAAACCATGTTTGTTGGG	TTTGGTGCAAACCATGTTTGTTGGG	0	-2.71469	-2.79057	virus	human
778	TTTGCAGGAAATGCATTAATGTGCC	TTTGCAGGAAATGCATTAATGTGCC	0	-2.72983	-2.77758	virus	human
779	TTTAACTGAGATTGATGGCACCCCC	TTTAACTGAGATTGATGGCACCCCC	0	-2.73527	-2.74309	virus	human
780	TTTGAGCTTTCCATCACCATTTTGG	TTTGAGCTTTCCATCACCATTTTGG	0	-2.73834	-2.79037	virus	human
781	TTTAGCTAGTCAGCTTTGAAAGATT	TTTAGCTAGTCAGCTTTGAAAGATT	0	-2.74916	-2.80217	virus	human
782	TTTTATGTATAATGCTACCATCTGT	TTTTATGTATAATGCTACCATCTGT	0	-2.80457	-2.82832	virus	human
783	TTTAAAATTTGAGAGAACATTGAGA	TTTAAAATTTGAGAGAACATTGAGA	0	-2.8064	-2.81571	virus	human
784	TTTTGAGAAACCATCATGGACTTTA	TTTTGAGAAACCATCATGGACTTTA	0	-2.81559	-2.82829	virus	human
785	TTTGCCCCCCATTTAGGTACTATCC	TTTGCCCCCCATTTAGGTACTATCC	0	-2.8513	-2.8983	virus	human
786	TTTTGGAACTGTACCATCTGTCCAT	TTTTGGAACTGTACCA-CTGTCCAT	1	-2.86091	-2.84174	virus	human
787	TTTGAGTTTGATTTGCATGCTTTAC	TTTGAGTTTGATTTGCATGCTTTAC	0	-2.8613	-2.82913	virus	human
788	TTTGCTCGCTGGTAACGCCTTTACA	TTTGCTCGCTGGTAACGCCTTTACA	0	-2.86847	-2.89791	virus	human
789	TTTAACTTCTTGTTCCTTGTGCCCC	TTTAACTTCTTGTTCCTTGTGCCCC	0	-2.8712	-2.79014	virus	human
790	TTTGCACCAAAGGTGCCGGTCAAAC	TTTGCACCAAAGGTGCCGGTCAAAC	0	-2.87531	-2.89852	virus	human
791	TTTATGTATAATGCTACCATCTGTA	TTTATGTATAATGCTACCATCTGTA	0	-2.8818	-2.92889	virus	human
792	TTTCATATTGCCAACCCAACCATTA	TTTCATATTGCCAACCCAACCATTA	0	-2.8937	-2.75292	virus	human
793	TTTCCACTTTTGCCCCCCATTTAGG	TTTCCACTTTTGCCCCCCATTTAGG	0	-2.9272	-2.96984	virus	human
794	TTTTGCCCCCCATTTAGGTACTATC	TTTTGCCCCCCATTTAGGTACTATC	0	-2.93611	-2.92544	virus	human
795	TTTGACCGGCACCTTTGGTGCAAAC	TTTGACCGGCACCTTTGGTGCAAAC	0	-2.94532	-2.91483	virus	human
796	TTTTGCTCGCTGGTAACGCCTTTAC	TTTTGCTCGCTGGTAACGCCTTTAC	0	-3.0343	-2.99406	virus	human
797	TTTCCATAATAATGATTCTACCCCA	TTTCCATAATAATG-TTCTACCCCA	1	-3.03913	-3.0415	virus	human
798	TTTGAGAGAACATTGAGAGGAAGAT	TTTGAGAGAACATTGAGAGGA-GAT	1	-3.06628	-2.99477	virus	human
799	TTTATAATGGTTGGGTTGGCAATAT	TTTATAATGGTTGGGTTGGCAATAT	0	-3.06699	-3.05542	virus	human
800	TTTGAGAAACCATCATGGACTTTAT	TTTGAGAAACCATCATGGACTTTAT	0	-3.0823	-3.09267	virus	human
801	TTTGTTCACTTGAGTGGCTTTCCCC	TTTGTTCACTTGAGTGGCTTTCCCC	0	-3.10079	-3.05655	virus	human
802	TTTGGCTTTCCCGATTTAGGTGAGT	TTTGGCTTTCCCGATTTAGGTG-GT	1	-3.10473	-3.10363	virus	human
803	TTTCCCCCCCAAGTGGTGGTGCCCC	TTTCCCCCCCAAGTGGTGGTGCCCC	0	-3.11165	-3.14677	virus	human
804	TTTGCCCGCTGTAAAGGCGTTACCA	TTTGCCCGCTGTAAAGGCGTTACCA	0	-3.11439	-2.99189	virus	human
805	TTTACAATTAGGCCCCCATTTAAAT	TTTA-AATTAGGCCCCCATTTAAAT	1	-3.12289	-3.09976	virus	human
806	TTTCCCCCCAGGTTTTGCAGCCCAG	TTTCCCCCCAGGTTTTGCAGCC-AG	1	-3.14138	-3.09634	virus	human
807	TTTGGGCTAGGTGTGATAGGAATGG	TTTGGGC-AGGTGTGATAGGAATGG	1	-3.16258	-3.01341	virus	human
808	TTTGGGGTAGAATCATTATTATGGA	TTTGGGGTAGAA-CATTATTATGGA	1	-3.20663	-3.21412	virus	human
809	TTTCTCAAAATCATGGACAGATGGT	TTTCTCAAAATCATGGACAG-TGGT	1	-3.25788	-3.21753	virus	human
810	TTTAAAGTCCCCTCCTTTATAAAGT	TTTAAAGTCCCCTCCTT-ATAAAGT	1	-3.26133	-3.21572	virus	human
811	TTTCCCCTAACAATACCCCCGGAGA	TTTCCC-TAACAATACCCCCGGAGA	1	-3.27148	-3.21452	virus	human
812	TTTATAAAGTCCATGATGGTTTCTC	TT-ATAAAGTCCATGATGGTTTCTC	1	-3.2782	-3.29769	virus	human
813	TTTAGTTTTCTGTTCAACATTAGGG	TTTAGTTTTCTGTTCAA-ATTAGGG	1	-3.32348	-3.31191	virus	human
814	TTTTACAGATGGTAGCATTATACAT	TTT-ACAGATGGTAGCATTATACAT	1	-3.33801	-3.28341	virus	human
815	TTTCCTGCAAATGCTTTTACAGATG	TTTCCTGCAAATGCTTT-ACAGATG	1	-3.34081	-3.33651	virus	human
816	TTTGAGGGACGGTTTATCACGCAAC	TTT-AGGGACGGTTTATCACGCAAC	1	-3.35972	-3.40742	virus	human
817	TTTAGGTACTATCCATTACACCAAT	TTTAGGTACTATCC-TTACACCAAT	1	-3.36355	-3.3204	virus	human
818	TTTGGTACAAATCCATTTGTTATAG	TTTGGTACAAA-CCATTTGTTATAG	1	-3.36643	-3.40119	virus	human
819	TTTACACCCCTCTTCGTGCTAGTGG	TTTAC-CCCCTCTTCGTGCTAGTGG	1	-3.37414	-3.33821	virus	human
820	TTTCTTTGGTACAAATCCATTTGTT	TTTCTTTGGTACAAA-CCATTTGTT	1	-3.37997	-3.36985	virus	human
821	TTTAATTTAACTGAGATTGATGGCA	TTTA-TTTAACTGAGATTGATGGCA	1	-3.38127	-3.38564	virus	human
822	TTTCTGACTTTAACTTCTTGTTCCT	TT-CTGACTTTAACTTCTTGTTCCT	1	-3.38387	-3.35872	virus	human
823	TTTGAAAGCCCTGCCCCATTTGGCT	TT-GAAAGCCCTGCCCCATTTGGCT	1	-3.39107	-3.39396	virus	human
824	TTTAGTGTGCCCAATCTTCCTCTCA	TTTAGTGTGCCCAATCT-CCTCTCA	1	-3.39469	-3.35734	virus	human
825	TTTCCCGATTTAGGTGAGTGTGATT	TTTCCCGATTTAGGTG-GTGTGATT	1	-3.39765	-3.38746	virus	human
826	TTTGATTTACAATTAGGCCCCCATT	TTTGATTTA-AATTAGGCCCCCATT	1	-3.40329	-3.30884	virus	human
827	TTTTGTTTGATTTACAATTAGGCCC	TTTTGTTTGATTTA-AATTAGGCCC	1	-3.40495	-3.42898	virus	human
828	TTTCCCATTTCTGACTTTAACTTCT	TTTCCCATT-CTGACTTTAACTTCT	1	-3.41364	-3.42693	virus	human
829	TTTATAAAGGAGGGGACTTTAAAAT	TTTATAA-GGAGGGGACTTTAAAAT	1	-3.41835	-3.44743	virus	human
830	TTTTAAAGTCCCCTCCTTTATAAAG	TTTTAAAGTCCCCTCCTT-ATAAAG	1	-3.41937	-3.41394	virus	human
831	TTTGGCCCAGGTTTCCACTTTTGCC	TTTGGCC-AGGTTTCCACTTTTGCC	1	-3.42445	-3.39132	virus	human
832	TTTGGAACTGTACCATCTGTCCATG	TTTGGAACTGTACCA-CTGTCCATG	1	-3.42682	-3.36552	virus	human
833	TTTGCAGCCCAGAATGTCTCAATAG	TTTGCAGCC-AGAATGTCTCAATAG	1	-3.43194	-3.40488	virus	human
834	TTTGTTTGATTTACAATTAGGCCCC	TTTGTTTGATTTA-AATTAGGCCCC	1	-3.43674	-3.43243	virus	human
835	TTTGATTTGCATGCTTTACACCCCT	TTTGATTTGCATGCTTTAC-CCCCT	1	-3.43811	-3.45267	virus	human
836	TTTCAAATGCGTGGTAGGGGGTGCC	TTTCAA-TGCGTGGTAGGGGGTGCC	1	-3.44745	-3.3884	virus	human
837	TTTACAGCGGGCAAAATAATAATCA	TTTACAGCGGGCAAA-TAATAATCA	1	-3.45757	-3.40837	virus	human
838	TTTCTGTTCAACATTAGGGGGCACA	TTTCTGTTCAA-ATTAGGGGGCACA	1	-3.46249	-3.46109	virus	human
839	TTTAGGTGAGTGTGATTGGCACATT	TTTAGGTG-GTGTGATTGGCACATT	1	-3.46285	-3.41731	virus	human
840	TTTATTTGGCCCAGGTTTCCACTTT	TTTATTTGGCC-AGGTTTCCACTTT	1	-3.46461	-3.4044	virus	human
841	TTTGGGTTTTGCTCGCTGGTAACGC	TT-GGGTTTTGCTCGCTGGTAACGC	1	-3.47064	-3.44355	virus	human
842	TTTGAAAGATTTGAGGGACGGTTTA	TTTGAAAGATTT-AGGGACGGTTTA	1	-3.4742	-3.46764	virus	human
843	TTTGCATGCTTTACACCCCTCTTCG	TTTGCATGCTTTAC-CCCCTCTTCG	1	-3.48388	-3.46172	virus	human
844	TTTTCCATAATAATGATTCTACCCC	TTTTCCATAATAATG-TTCTACCCC	1	-3.50132	-3.51063	virus	human
845	TTTTCTGTTCAACATTAGGGGGCAC	TTTTCTGTTCAA-ATTAGGGGGCAC	1	-3.50315	-3.50083	virus	human
846	TTTTGCCCGCTGTAAAGGCGTTACC	TTT-GCCCGCTGTAAAGGCGTTACC	1	-3.5146	-3.42944	virus	human
847	TTTAAATGGGGGCCTAATTGTAAAT	TTTAAATGGGGGCCTAATT-TAAAT	1	-3.53904	-3.46615	virus	human
848	TTTTGCAGCCCAGAATGTCTCAATA	TTTTGCAGCC-AGAATGTCTCAATA	1	-3.54285	-3.50459	virus	human
849	TTTAAGTGACTGCAAGTCCATTGTG	TTTAAGTGACTGCAAGTCTATTGTG	1	-1.3348	-1.39991	virus	animal
850	TTTTGTTTGGCACACATCCCATTGA	TTTGGTTTGGCACACATCCCATTGA	1	-1.3455	-1.38683	virus	animal
851	TTTGCCAATTCAACCAATCTGTACG	TTTGCCAATTCAACCAATCTGTACT	1	-1.34823	-1.39023	virus	animal
852	TTTGCCGGCTCCTCTGCATCAGTTG	TTTGCCGGCTCCTCTGCATCAGTTC	1	-1.51447	-1.50852	virus	animal
853	TTTGCGTAATCCCCACTGATGTTGT	TTTGCGTAATCCCCACTGGTGTTGT	1	-1.53895	-1.58545	virus	animal
854	TTTAGTAGCAATACAGTGGGCCTCT	TTTAGTAGCAATACAATGGGCCTCT	1	-1.53909	-1.5633	virus	animal
855	TTTACAGTTTTAATTGTCTGGGAAT	TTTACAGTTTTAATTGTCTGGGAAT	0	-1.54595	-1.59406	virus	animal
856	TTTGGGTGGACTTTGTGCTAGAAAG	TTTGGGTGGACTTTGTGATAGAAAG	1	-1.64868	-1.63631	virus	animal
857	TTTGCTAGTCCTACAAAGGGCATGG	TTTGCTAGTCCTACAAAGGGCATGG	0	-1.72887	-1.76355	virus	animal
858	TTTGTAGGACTAGCAAAGCGAGGGG	TTTGTAGGACTAGCAAAGTGAGGGG	1	-1.77605	-1.79133	virus	animal
859	TTTGGCACACATCCCATTGAATAAA	TTTGGCACACATCCCATTGAATAAA	0	-1.7785	-1.79181	virus	animal
860	TTTGTTTGGACCGACACGGATCTCC	TTTGTTTGGACCGACACGGATCTCC	0	-1.80734	-1.81888	virus	animal
861	TTTGGCCTAGGAAACGAATCCTCCT	TTTGGCCTAGGAAACGAATCCACCT	1	-1.80951	-1.79784	virus	animal
862	TTTTGGCTATCTCACCACAATGGAC	TTTTGGCTATCTCACCACAATAGAC	1	-1.82981	-1.84831	virus	animal
863	TTTATTCAATGGGATGTGTGCCAAA	TTTATTCAATGGGATGTGTGCCAAA	0	-1.83499	-1.82339	virus	animal
864	TTTACCATCCTCCTGCTGTTGGTCG	TTTGCCATCCTCCTGCTGTTGGTCG	1	-1.86956	-1.90416	virus	animal
865	TTTCGTTTGATGGCTTTAGCCCTGA	TTTAGTTTGATGGCTTTAGCCCTGA	1	-1.90378	-1.92116	virus	animal
866	TTTTTAGTAGCAATACAGTGGGCCT	TTTTTAGTAGCAATACAATGGGCCT	1	-1.91147	-1.96362	virus	animal
867	TTTGTTTATTCAATGGGATGTGTGC	TTTATTTATTCAATGGGATGTGTGC	1	-1.94458	-1.98344	virus	animal
868	TTTAATTGCCCAATGTGTATACGAG	TTTAATTGCCCAATGTGTATACGAA	1	-1.97241	-1.97096	virus	animal
869	TTTATCTAACTCTCGTATACGACGT	TTTATCTAACTCTCGTATACGAAGT	1	-1.98431	-1.96711	virus	animal
870	TTTGATGGCTTTAGCCCTGAGTAAA	TTTGATGGCTTTAGCCCTGAGTAAA	0	-1.99984	-2.02587	virus	animal
871	TTTGGCTATCTCACCACAATGGACT	TTTGGCTATCTCACCACAATAGACT	1	-2.01462	-1.98952	virus	animal
872	TTTGAGAGAGCAATGATTGCAGCAA	TTTGAGAGAGCAATGATTGCAGGAA	1	-2.03403	-2.02334	virus	animal
873	TTTATGATCCATTTCTCAGTTTTCA	TTTACGATCCATTTCTCAGTTTTCA	1	-2.04108	-2.09061	virus	animal
874	TTTTGAGAAAATACAACATCAGTGG	TTTTGAGAAAATACAACACCAGTGG	1	-2.09258	-2.14391	virus	animal
875	TTTGAGAAAATACAACATCAGTGGG	TTTGAGAAAATACAACACCAGTGGG	1	-2.1227	-2.16596	virus	animal
876	TTTGGGCGTGCCCTCGTCCACGTGG	TTTGGGCGTGCCCTCGTACACGTGG	1	-2.1248	-2.20339	virus	animal
877	TTTACTCAGGGCTAAAGCCATCAAA	TTTACTCAGGGCTAAAGCCATCAAA	0	-2.13315	-2.12482	virus	animal
878	TTTGGACCGACACGGATCTCCTGCT	TTTGGACCGACACGGATCTCCTGCT	0	-2.15631	-2.13526	virus	animal
879	TTTGTCGTTTGCCATGATTGTCAAG	TTTGTCGTTTGCCACGATTGTCAAG	1	-2.15643	-2.22248	virus	animal
880	TTTTTGGCTATCTCACCACAATGGA	TTTTTGGCTATCTCACCACAATAGA	1	-2.16505	-2.19327	virus	animal
881	TTTTATCTAACTCTCGTATACGACG	TTTTATCTAACTCTCGTATACGAAG	1	-2.23706	-2.25156	virus	animal
882	TTTCCTGGCGGCGGTACTTGGCTGG	TTTCCTGACGGCGGTACTTGGCTGG	1	-2.28758	-2.33506	virus	animal
883	TTTCAAAGAAAGAGCCAGTGGAGCC	TTTCAAAGAAAGAGCCTGTGGAGCC	1	-2.29491	-2.27378	virus	animal
884	TTTTTGAGAAAATACAACATCAGTG	TTTTTGAGAAAATACAACACCAGTG	1	-2.31661	-2.33833	virus	animal
885	TTTCTGCAAAGCATCCAGCCAAGTA	TTTCCGCAAAGCATCCAGCCAAGTA	1	-2.33145	-2.33521	virus	animal
886	TTTGGTATTTTTAGTAGCAATACAG	TTTGGTATTTTTAGTAGCAATACAA	1	-2.34172	-2.37078	virus	animal
887	TTTCTAGCACAAAGTCCACCCAAAT	TTTCTATCACAAAGTCCACCCAAAT	1	-2.34868	-2.37661	virus	animal
888	TTTTGAGAGAGCAATGATTGCAGCA	TTTTGAGAGAGCAATGATTGCAGGA	1	-2.35522	-2.33875	virus	animal
889	TTTCCTAGGCCAAATTATTTCTTTT	TTTCCTAGGCCAAATTATTGCTTTT	1	-2.3751	-2.39474	virus	animal
890	TTTTTTGGCTATCTCACCACAATGG	TTTTTTGGCTATCTCACCACAATAG	1	-2.45846	-2.48153	virus	animal
891	TTTCTCAGTTTTCATGAGATATCGT	TTTCTCAGTTTTCATGAGATTTCGT	1	-2.46141	-2.46339	virus	animal
892	TTTTAATTGCCCAATGTGTATACGA	TTTTAATTGCCCAATGTGTATACGA	0	-2.48283	-2.53672	virus	animal
893	TTTCGGCCTTCGCGGAGGAGGATTC	TTTCGGCCTTCGCGGAGGTGGATTC	1	-2.49156	-2.52438	virus	animal
894	TTTTAATTGTCTGGGAATGGGCAAT	TTTTAATTGTCTGGGAATGCGCAAT	1	-2.49569	-2.48576	virus	animal
895	TTTATTCACTAGTGAACTCTCCCCA	TTTATTCACTAGTGAACACTCCCCA	1	-2.5411	-2.52163	virus	animal
896	TTTCGAAATGCCACGTGGACGAGGG	TTTCGAAATGCCACGTGTACGAGGG	1	-2.57127	-2.5522	virus	animal
897	TTTCTTTGAAATCACGATTGCCCAT	TTTCTTTGAAATCACGATTGCGCAT	1	-2.69954	-2.67342	virus	animal
898	TTTTAGTAGCAATACAGTGGGCCTC	TTTTAGTAGCAATACAATGGGCCTC	1	-2.70352	-2.66285	virus	animal
899	TTTTTATCTAACTCTCGTATACGAC	TTTTTATCTAACTCTCGTATACGAA	1	-2.79474	-2.80772	virus	animal
900	TTTAATTGTCTGGGAATGGGCAATC	TTTAATTGTCTGGGAATGCGCAATC	1	-2.81878	-2.81745	virus	animal
901	TTTGTGCTAGAAAGAGACAGCTGCT	TTTGTGATAGAAAGAGACAGCTGCT	1	-2.82276	-2.82058	virus	animal
902	TTTGATCAACTGCTACGAATACAGC	TTTGATCAACTGCTACGAATACTGC	1	-2.86476	-2.82731	virus	animal
903	TTTTATTCACTAGTGAACTCTCCCC	TTTTATTCACTAGTGAACACTCCCC	1	-2.97312	-2.93333	virus	animal
904	TTTGGACGTCGTATACGAGAGTTAG	TTTGGACTTCGTATACGAGAGTTAG	1	-2.99747	-3.00308	virus	animal
905	TTTCTCAAAAAGCGCTCCATGTTTG	TTTCTCAAAAAGCGCTCCTTGTTTG	1	-3.00611	-2.94714	virus	animal
906	TTTTTATTCACTAGTGAACTCTCCC	TTTTTATTCACTAGTGAACACTCCC	1	-3.01847	-2.97512	virus	animal
907	TTTGCTTTGGGCGTGCCCTCGTCCA	TTTGCTTTGGGCGTGCCCTCGTACA	1	-3.03899	-2.96922	virus	animal
908	TTTGAAATCACGATTGCCCATTCCC	TTTGAAATCACGATTGCGCATTCCC	1	-3.09663	-3.05592	virus	animal
909	TTTCTTTATGATCCATTTCTCAGTT	TTTCTTTACGATCCATTTCTCAGTT	1	-3.10718	-3.04501	virus	animal
910	TTTAGCCCTGAGTAAAGGGTAGTCG	TTTAGCCCTGAGTAAATGGTAGTCG	1	-3.12119	-3.05721	virus	animal
911	TTTCGACGCCTTTACATAAAGGTTT	TTTCGACGCCTTAACATAAAGGTTT	1	-3.13609	-3.1131	virus	animal
912	TTTCGTTGAATCCAGCCAAGCCTCT	TTTCGTTGAATCCAGCCCAGCCTCT	1	-3.1592	-3.12152	virus	animal
913	TTTGCTTTCCTGGCGGCGGTACTTG	TTTGCTTTCCTGACGGCGGTACTTG	1	-3.19111	-3.10856	virus	animal
914	TTTCGTCCGAGCGACCCCCGCTCGG	CTTCGTCCGAGCGACCCCCGCTCGG	1	-3.19944	-3.1543	virus	animal
915	TTTGCCATGATTGTCAAGCAGCTGT	TTTGCCACGATTGTCAAGCAGCTGT	1	-3.20856	-3.12477	virus	animal
916	TTTCAGGCTGTATTCGTAGCAGTTG	TTTCAGGCAGTATTCGTAGCAGTTG	1	-3.28988	-3.22615	virus	animal
917	TTTGACCTTTGTTTCTGCAAAGCAT	TTTGACCTTTGTTTCCGCAAAGCAT	1	-3.33088	-3.25641	virus	animal
918	TTTCATGAGATATCGTGTGGCTTTC	TTTCATGAGATTTCGTGTGGCTTTC	1	-3.33545	-3.27095	virus	animal
919	TTTTCTCAAAAAGCGCTCCATGTTT	TTTTCTCAAAAAGCGCTCCTTGTTT	1	-3.33669	-3.29842	virus	animal
920	TTTCTACCCCCCTCGCTTTGCTAGT	TTTCTACCCCCCTCACTTTGCTAGT	1	-3.37449	-3.32064	virus	animal
921	TTTGCCCGAGCGGGGGTCGCTCGGA	TTCGCCCGAGCGGGGGTCGCTCGGA	1	-3.38014	-3.32812	virus	animal
922	TTTTGCCGGCTCCTCTGCATCAGTT	TTTTGCCGGCTCCTCTGCATCAGTT	0	-3.39152	-3.32637	virus	animal
923	TTTGCAGAAACAAAGGTCAAAGCGT	TTTGCGGAAACAAAGGTCAAAGCGT	1	-3.40392	-3.34623	virus	animal
924	TTTTCATGAGATATCGTGTGGCTTT	TTTTCATGAGATTTCGTGTGGCTTT	1	-3.42966	-3.35505	virus	animal
925	TTTCGTGGCATTTGCGTAATCCCCA	TGTCGTGGCATTTGCGTAATCCCCA	1	-3.44999	-3.40226	virus	animal
926	TTTTCGTGGCATTTGCGTAATCCCC	TTGTCGTGGCATTTGCGTAATCCCC	1	-3.45843	-3.40845	virus	animal
927	TTTCTTTTAATTGCCCAATGTGTAT	TTGCTTTTAATTGCCCAATGTGTAT	1	-3.47552	-3.41093	virus	animal
928	TTTACATAAAGGTTTCGAAATGCCA	TTAACATAAAGGTTTCGAAATGCCA	1	-3.48369	-3.43457	virus	animal
929	TTTATGTAAAGGCGTCGAAACACTG	TTTATGTTAAGGCGTCGAAACACTG	1	-3.49194	-3.43076	virus	animal
930	TTTGTTTCTGCAAAGCATCCAGCCA	TTTGTTTCCGCAAAGCATCCAGCCA	1	-3.51359	-3.4681	virus	animal
931	TTTTTTATTCACTAGTGAACTCTCC	TTTTTTATTCACTAGTGAACACTCC	1	-3.53318	-3.49509	virus	animal
932	TTTTCGGCCTTCGCGGAGGAGGATT	TTTTCGGCCTTCGCGGAGGTGGATT	1	-3.53673	-3.47861	virus	animal
933	TTTTCGTCCGAGCGACCCCCGCTCG	TCTTCGTCCGAGCGACCCCCGCTCG	1	-3.54286	-3.49298	virus	animal
934	TTTGTTTGGCACACATCCCATTGAA	TTGGTTTGGCACACATCCCATTGAA	1	-3.55212	-3.50023	virus	animal
935	TTTCGAAACCTTTATGTAAAGGCGT	TTTCGAAACCTTTATGTTAAGGCGT	1	-3.59328	-3.56415	virus	animal
936	TTTCTTTATGATCCATTTCTCAGTT	TTTCTTTATGATCCATTTCTCAGTT	0	-1.39583	-1.40168	virus	animal
937	TTTATGATCCATTTCTCAGTTTTCA	TTTATGATCCATTTCTCAGTTTTCA	0	-1.53119	-1.53837	virus	animal
938	TTTGGGTGGACTTTGTGCTAGAAAG	TTTGGGTGGACTTTGTGCTAGAAAG	0	-1.53593	-1.54617	virus	animal
939	TTTGTAGGACTAGCAAAGCGAGGGG	TTTGTAGGACTAGCAAAGCGAGGGG	0	-1.59696	-1.60296	virus	animal
940	TTTCCTGGCGGCGGTACTTGGCTGG	TTTCCTGGCGGCGGTACTTGGCTGG	0	-1.60526	-1.67313	virus	animal
941	TTTCGTTTGATGGCTTTAGCCCTGA	TTTCGTTTGATGGCTTTAGCCCTGA	0	-1.65755	-1.66337	virus	animal
942	TTTCCTAGGCCAAATTATTTCTTTT	TTTCCTAGGCCAAATTATTTCTTTT	0	-1.66244	-1.67955	virus	animal
943	TTTGCCGGCTCCTCTGCATCAGTTG	TTTGCCGGCTCCTCTGCATCAGTTG	0	-1.66785	-1.677	virus	animal
944	TTTGGGCGTGCCCTCGTCCACGTGG	TTTGGGCGTGCCCTCGTCCACGTGG	0	-1.68175	-1.74355	virus	animal
945	TTTGTTTGGACCGACACGGATCTCC	TTTGTTTGGACCGACACGGATCTCC	0	-1.6989	-1.69533	virus	animal
946	TTTAGTAGCAATACAGTGGGCCTCT	TTTAGTAGCAATACAGTGGGCCTCT	0	-1.71842	-1.7297	virus	animal
947	TTTCTAGCACAAAGTCCACCCAAAT	TTTCTAGCACAAAGTCCACCCAAAT	0	-1.72989	-1.75548	virus	animal
948	TTTCGTTGAATCCAGCCAAGCCTCT	TTTCGTTGAATCCAGCCAAGCCTCT	0	-1.78378	-1.82582	virus	animal
949	TTTATGTAAAGGCGTCGAAACACTG	TTTATGTAAAGGCGTCGAAACACTG	0	-1.79101	-1.79423	virus	animal
950	TTTGGTATTTTTAGTAGCAATACAG	TTTGGTATTTTTAGTAGCAATACAG	0	-1.84662	-1.86932	virus	animal
951	TTTGTCGTTTGCCATGATTGTCAAG	TTTGTCGTTTGCCATGATTGTCAAG	0	-1.90927	-1.96076	virus	animal
952	TTTATTCACTAGTGAACTCTCCCCA	TTTATTCACTAGTGAACTCTCCCCA	0	-1.91747	-1.96398	virus	animal
953	TTTGATGGCTTTAGCCCTGAGTAAA	TTTGATGGCTTTAGCCCTGAGTAAA	0	-1.91873	-1.94736	virus	animal
954	TTTGAGAAAATACAACATCAGTGGG	TTTGAGAAAATACAACATCAGTGGG	0	-1.97678	-2.02149	virus	animal
955	TTTTTAGTAGCAATACAGTGGGCCT	TTTTTAGTAGCAATACAGTGGGCCT	0	-2.01931	-2.0597	virus	animal
956	TTTTAGTAGCAATACAGTGGGCCTC	TTTTAGTAGCAATACAGTGGGCCTC	0	-2.05208	-2.07014	virus	animal
957	TTTTTGAGAAAATACAACATCAGTG	TTTTTGAGAAAATACAACATCAGTG	0	-2.0608	-2.08168	virus	animal
958	TTTTGAGAAAATACAACATCAGTGG	TTTTGAGAAAATACAACATCAGTGG	0	-2.077	-2.13135	virus	animal
959	TTTACTCAGGGCTAAAGCCATCAAA	TTTACTCAGGGCTAAAGCCATCAAA	0	-2.12179	-2.12744	virus	animal
960	TTTGGACCGACACGGATCTCCTGCT	TTTGGACCGACACGGATCTCCTGCT	0	-2.17767	-2.24631	virus	animal
961	TTTCTTTGAAATCACGATTGCCCAT	TTTCTTTGAAATCACGATTGCCCAT	0	-2.18096	-2.15997	virus	animal
962	TTTCAGGCTGTATTCGTAGCAGTTG	TTTCAGGCTGTATTCGTAGCAGTTG	0	-2.26413	-2.24796	virus	animal
963	TTTTTATCTAACTCTCGTATACGAC	TTTTTATCTAACTCTCGTATACGAC	0	-2.3367	-2.38673	virus	animal
964	TTTCTACCCCCCTCGCTTTGCTAGT	TTTCTACCCCCCTCGCTTTGCTAGT	0	-2.36878	-2.29557	virus	animal
965	TTTCGGCCTTCGCGGAGGAGGATTC	TTTCGGCCTTCGCGGAGGAGGATTC	0	-2.40069	-2.41697	virus	animal
966	TTTTTATTCACTAGTGAACTCTCCC	TTTTTATTCACTAGTGAACTCTCCC	0	-2.45206	-2.47048	virus	animal
967	TTTGCTTTCCTGGCGGCGGTACTTG	TTTGCTTTCCTGGCGGCGGTACTTG	0	-2.49872	-2.45431	virus	animal
968	TTTGCTTTGGGCGTGCCCTCGTCCA	TTTGCTTTGGGCGTGCCCTCGTCCA	0	-2.63698	-2.6321	virus	animal
969	TTTTATTCACTAGTGAACTCTCCCC	TTTTATTCACTAGTGAACTCTCCCC	0	-2.78294	-2.82408	virus	animal
970	TTTCGTCCGAGCGACCCCCGCTCGG	TTTCGTCCGAGCGACCCCCGCTCGG	0	-3.13385	-3.13033	virus	animal
971	TTTGCCCGAGCGGGGGTCGCTCGGA	TTTGCCCGAGCGGGGGTCGCTCGGA	0	-3.19643	-3.1502	virus	animal
972	TTTTGCCGGCTCCTCTGCATCAGTT	TTTTGCCGGCTCCTCTGCATCAGTT	0	-3.31866	-3.26352	virus	animal
973	TTTTCGGCCTTCGCGGAGGAGGATT	TTTTCGGCCTTCGCGGAGGAGGATT	0	-3.4547	-3.37154	virus	animal
974	TTTTCGTCCGAGCGACCCCCGCTCG	TTTTCGTCCGAGCGACCCCCGCTCG	0	-3.5204	-3.52382	virus	animal
975	TTTGCCGGCTCCTCTGCATCAGTTG	TTTACCGGCTCCTCTGCATCAGTTG	1	-1.33674	-1.37497	virus	animal
976	TTTTGGCTATCTCACCACAATGGAC	TTTGGGCTATCTCACCACAATGGAC	1	-1.43135	-1.46835	virus	animal
977	TTTGCCAATTCAACCAATCTGTACG	TTTGCCAATTCAACCAATCTGTACG	0	-1.43799	-1.53633	virus	animal
978	TTTTGTTTGGCACACATCCCATTGA	TTTCGTTTGGCACACATCCCATTGA	1	-1.55685	-1.62129	virus	animal
979	TTTTAGTAGCAATACAGTGGGCCTC	TTTTAGTAGCAATACAGTGGGCATC	1	-1.72085	-1.78584	virus	animal
980	TTTAATTGCCCAATGTGTATACGAG	TTTAATTGCCCAATGTGTGTACGAG	1	-1.77781	-1.85936	virus	animal
981	TTTGGCCTAGGAAACGAATCCTCCT	TTTGGCCTAGGAAACGAATCCCCCT	1	-1.78271	-1.81703	virus	animal
982	TTTGATCAACTGCTACGAATACAGC	TTTGATCAACTGCTACGAACACAGC	1	-1.79733	-1.82586	virus	animal
983	TTTGAAATCACGATTGCCCATTCCC	TTTGAAATCACGATTGCCCACTCCC	1	-1.86062	-1.89923	virus	animal
984	TTTGCCATGATTGTCAAGCAGCTGT	TTTGCCATGATTGTCAAGCGGCTGT	1	-1.88185	-1.94035	virus	animal
985	TTTCTAGCACAAAGTCCACCCAAAT	TTTCTAGCACAAAGTACACCCAAAT	1	-1.88728	-1.89019	virus	animal
986	TTTGTGCTAGAAAGAGACAGCTGCT	TTTGTGCTAGAAAGAGACAGCCGCT	1	-1.89847	-1.92016	virus	animal
987	TTTGTTTGGACCGACACGGATCTCC	TTTGTTTGGACCGACACGGATCTCC	0	-1.95176	-1.97238	virus	animal
988	TTTTATCTAACTCTCGTATACGACG	TTTTATCTAACTCTTGTATACGACG	1	-1.97219	-2.03067	virus	animal
989	TTTGGACGTCGTATACGAGAGTTAG	TTTGGACGTCGTATACAAGAGTTAG	1	-2.01112	-2.02372	virus	animal
990	TTTCGTTTGATGGCTTTAGCCCTGA	TTTCGTTTGATGGCTTTAACCCTGA	1	-2.01938	-2.06812	virus	animal
991	TTTGGACCGACACGGATCTCCTGCT	TTTGGACCGACACGGATCTCCTGCT	0	-2.02875	-2.05843	virus	animal
992	TTTACAGTTTTAATTGTCTGGGAAT	TTTACAGTTTTAATTGTCTGGGAGT	1	-2.06769	-2.09024	virus	animal
993	TTTAGTAGCAATACAGTGGGCCTCT	TTTAGTAGCAATACAGTGGGCATCT	1	-2.11346	-2.10981	virus	animal
994	TTTCTCAAAAAGCGCTCCATGTTTG	TTTATCAAAAAGCGCTCCATGTTTG	1	-2.23564	-2.27943	virus	animal
995	TTTCGACGCCTTTACATAAAGGTTT	TTTCGACGCCTTTACATAAAGATTT	1	-2.25022	-2.28613	virus	animal
996	TTTTTATTCACTAGTGAACTCTCCC	TTTTTATTCACTAGTGAACTCTACC	1	-2.26105	-2.3052	virus	animal
997	TTTGGGTGGACTTTGTGCTAGAAAG	TTTGGGTGTACTTTGTGCTAGAAAG	1	-2.26138	-2.27365	virus	animal
998	TTTGATGGCTTTAGCCCTGAGTAAA	TTTGATGGCTTTAACCCTGAGTAAA	1	-2.28357	-2.34494	virus	animal
999	TTTATGTAAAGGCGTCGAAACACTG	TTTATGTAAAGGCGTCGAAACATTG	1	-2.31633	-2.30463	virus	animal
1000	TTTTTAGTAGCAATACAGTGGGCCT	TTTTTAGTAGCAATACAGTGGGCAT	1	-2.32246	-2.33931	virus	animal
1001	TTTGTTTGGCACACATCCCATTGAA	TTCGTTTGGCACACATCCCATTGAA	1	-2.34822	-2.36311	virus	animal
1002	TTTGTAGGACTAGCAAAGCGAGGGG	TTTGTAGGACTACCAAAGCGAGGGG	1	-2.41253	-2.44785	virus	animal
1003	TTTAAGTGACTGCAAGTCCATTGTG	TTTAAGTGACTGGAAGTCCATTGTG	1	-2.43544	-2.47159	virus	animal
1004	TTTACATAAAGGTTTCGAAATGCCA	TTTACATAAAGATTTCGAAATGCCA	1	-2.48126	-2.50661	virus	animal
1005	TTTCGGCCTTCGCGGAGGAGGATTC	TTTCGGCCTTCGCGGAGGGGGATTC	1	-2.486	-2.54712	virus	animal
1006	TTTCCTGGCGGCGGTACTTGGCTGG	TTTCCTGGCGGCGGTATTTGGCTGG	1	-2.50582	-2.52964	virus	animal
1007	TTTACTCAGGGCTAAAGCCATCAAA	TTTACTCAGGGTTAAAGCCATCAAA	1	-2.53968	-2.54673	virus	animal
1008	TTTCTTTTAATTGCCCAATGTGTAT	TTTCTTTTAATTGCCCAATGTGTGT	1	-2.56395	-2.5459	virus	animal
1009	TTTCTGCAAAGCATCCAGCCAAGTA	TTTCTGCAAAGCATCCAGCCAAATA	1	-2.60499	-2.59171	virus	animal
1010	TTTCGTCCGAGCGACCCCCGCTCGG	CTTCGTCCGAGCGACCCCCGCTCGT	2	-2.6141	-2.62353	virus	animal
1011	TTTAATTGTCTGGGAATGGGCAATC	TTTAATTGTCTGGGAGTGGGCAATC	1	-2.65362	-2.60539	virus	animal
1012	TTTTAATTGCCCAATGTGTATACGA	TTTTAATTGCCCAATGTGTGTACGA	1	-2.74301	-2.7135	virus	animal
1013	TTTTAATTGTCTGGGAATGGGCAAT	TTTTAATTGTCTGGGAGTGGGCAAT	1	-2.79792	-2.75373	virus	animal
1014	TTTCAAAGAAAGAGCCAGTGGAGCC	TTTCAAAGAAGGAGCCAGTGGAGCC	1	-2.81385	-2.7663	virus	animal
1015	TTTCGTTGAATCCAGCCAAGCCTCT	TTTCGTTGAATCCAGCCAAGCCTTT	1	-2.85542	-2.84829	virus	animal
1016	TTTGAGAGAGCAATGATTGCAGCAA	TTTGAGAGAGCAATGATTGGAGCAA	1	-2.85961	-2.80663	virus	animal
1017	TTTCGAAATGCCACGTGGACGAGGG	TTTCGAAATGCCACGTGGACGAGTG	1	-2.87657	-2.83376	virus	animal
1018	TTTATCTAACTCTCGTATACGACGT	TTTATCTAACTCTTGTATACGACGT	1	-2.87993	-2.85536	virus	animal
1019	TTTTATTCACTAGTGAACTCTCCCC	TTTTATTCACTAGTGAACTCTACCC	1	-2.91041	-2.89174	virus	animal
1020	TTTCTTTGAAATCACGATTGCCCAT	CTTCTTTGAAATCACGATTGCCCAC	2	-2.91041	-2.89135	virus	animal
1021	TTTGGCACACATCCCATTGAATAAA	TTTGGCACACATCCCATTGAATTAA	1	-2.93051	-2.89515	virus	animal
1022	TTTCATGAGATATCGTGTGGCTTTC	TTTCATGAGATATCGTGTGGTTTTC	1	-2.93374	-2.91682	virus	animal
1023	TTTATTCACTAGTGAACTCTCCCCA	TTTATTCACTAGTGAACTCTACCCA	1	-2.94675	-2.92594	virus	animal
1024	TTTGGCTATCTCACCACAATGGACT	TTGGGCTATCTCACCACAATGGACT	1	-2.9553	-2.87585	virus	animal
1025	TTTGCAGAAACAAAGGTCAAAGCGT	TTTGCAGAAACCAAGGTCAAAGCGT	1	-2.96593	-2.93936	virus	animal
1026	TTTGTCGTTTGCCATGATTGTCAAG	TTCGTCGTTTGCCATGATTGTCAAG	1	-3.03432	-2.9509	virus	animal
1027	TTTGCTTTCCTGGCGGCGGTACTTG	TTTGCTTTCCTGGCGGCGGTATTTG	1	-3.03539	-2.95587	virus	animal
1028	TTTTTATCTAACTCTCGTATACGAC	TTTTTATCTAACTCTTGTATACGAC	1	-3.10889	-3.05787	virus	animal
1029	TTTTTTATTCACTAGTGAACTCTCC	TTTTTTATTCACTAGTGAACTCTAC	1	-3.155	-3.12445	virus	animal
1030	TTTGCGTAATCCCCACTGATGTTGT	TTTGCGAAATCCCCACTGATGTTGT	1	-3.17373	-3.11248	virus	animal
1031	TTTTCATGAGATATCGTGTGGCTTT	TTTTCATGAGATATCGTGTGGTTTT	1	-3.19954	-3.15069	virus	animal
1032	TTTGGGCGTGCCCTCGTCCACGTGG	TTTGGGCGTGCACTCGTCCACGTGG	1	-3.21913	-3.21848	virus	animal
1033	TTTGCCCGAGCGGGGGTCGCTCGGA	TTTGCACGAGCGGGGGTCGCTCGGA	1	-3.2256	-3.17523	virus	animal
1034	TTTGCTAGTCCTACAAAGGGCATGG	TTTGGTAGTCCTACAAAGGGCATGG	1	-3.25058	-3.1856	virus	animal
1035	TTTTTTGGCTATCTCACCACAATGG	TTTTTGGGCTATCTCACCACAATGG	1	-3.25815	-3.2072	virus	animal
1036	TTTTTGGCTATCTCACCACAATGGA	TTTTGGGCTATCTCACCACAATGGA	1	-3.27347	-3.2543	virus	animal
1037	TTTGGTATTTTTAGTAGCAATACAG	TTTGGTGTTTTTAGTAGCAATACAG	1	-3.27848	-3.24021	virus	animal
1038	TTTCGTGGCATTTGCGTAATCCCCA	TTTCGTGGCATTTGCGAAATCCCCA	1	-3.28443	-3.2495	virus	animal
1039	TTTCAGGCTGTATTCGTAGCAGTTG	TTTCAGGCTGTGTTCGTAGCAGTTG	1	-3.28535	-3.23356	virus	animal
1040	TTTTGAGAGAGCAATGATTGCAGCA	TTTTGAGAGAGCAATGATTGGAGCA	1	-3.28995	-3.2376	virus	animal
1041	TTTTGCCGGCTCCTCTGCATCAGTT	TTTTACCGGCTCCTCTGCATCAGTT	1	-3.2997	-3.2755	virus	animal
1042	TTTATGATCCATTTCTCAGTTTTCA	TTTATGATCCATTTCTGAGTTTTCA	1	-3.30718	-3.25377	virus	animal
1043	TTTGAGAAAATACAACATCAGTGGG	TTTGATAAAATACAACATCAGTGGG	1	-3.31047	-3.24539	virus	animal
1044	TTTCTTTATGATCCATTTCTCAGTT	TTTCTTTATGATCCATTTCTGAGTT	1	-3.33287	-3.30515	virus	animal
1045	TTTTCGTCCGAGCGACCCCCGCTCG	TCTTCGTCCGAGCGACCCCCGCTCG	1	-3.34694	-3.29451	virus	animal
1046	TTTCTCAGTTTTCATGAGATATCGT	TTTCTGAGTTTTCATGAGATATCGT	1	-3.36171	-3.32276	virus	animal
1047	TTTTGAGAAAATACAACATCAGTGG	TTTTGATAAAATACAACATCAGTGG	1	-3.3853	-3.35513	virus	animal
1048	TTTATTCAATGGGATGTGTGCCAAA	TTAATTCAATGGGATGTGTGCCAAA	1	-3.39807	-3.36005	virus	animal
1049	TTTCCTAGGCCAAATTATTTCTTTT	TTTCCTAGGCCAAATTCTTTCTTTT	1	-3.40168	-3.36833	virus	animal
1050	TTTGACCTTTGTTTCTGCAAAGCAT	TTTGACCTTGGTTTCTGCAAAGCAT	1	-3.40478	-3.37503	virus	animal
1051	TTTAGCCCTGAGTAAAGGGTAGTCG	TTTAACCCTGAGTAAAGGGTAGTCG	1	-3.41991	-3.36882	virus	animal
1052	TTTGCTTTGGGCGTGCCCTCGTCCA	TTTGCTTTGGGCGTGCACTCGTCCA	1	-3.43048	-3.38442	virus	animal
1053	TTTTCGTGGCATTTGCGTAATCCCC	TTTTCGTGGCATTTGCGAAATCCCC	1	-3.44277	-3.38591	virus	animal
1054	TTTCGAAACCTTTATGTAAAGGCGT	TTTCGAAATCTTTATGTAAAGGCGT	1	-3.44817	-3.40177	virus	animal
1055	TTTGTTTATTCAATGGGATGTGTGC	TTTGTTAATTCAATGGGATGTGTGC	1	-3.45087	-3.40393	virus	animal
1056	TTTTTGAGAAAATACAACATCAGTG	TTTTTGATAAAATACAACATCAGTG	1	-3.46948	-3.42523	virus	animal
1057	TTTTCTCAAAAAGCGCTCCATGTTT	TTTTATCAAAAAGCGCTCCATGTTT	1	-3.47114	-3.4097	virus	animal
1058	TTTTCGGCCTTCGCGGAGGAGGATT	TTTTCGGCCTTCGCGGAGGGGGATT	1	-3.47169	-3.43214	virus	animal
1059	TTTCTACCCCCCTCGCTTTGCTAGT	TTTCTACCCCCCTCGCTTTGGTAGT	1	-3.48788	-3.46007	virus	animal
1060	TTTGTTTCTGCAAAGCATCCAGCCA	TTGGTTTCTGCAAAGCATCCAGCCA	1	-3.48788	-3.43717	virus	animal
1061	TTTACCATCCTCCTGCTGTTGGTCG	TTTACCGTCCTCCTGCTGTTGGTCG	1	-3.54519	-3.49677	virus	animal
1062	TTTGCCAATTCAACCAATCTGTACG	TTTGCCAATTCAACCAATCTGTACG	0	-1.57777	-1.57812	virus	animal
1063	TTTAAGTGACTGCAAGTCCATTGTG	TTTAAGTGACTGCAAGTCCAGTGTG	1	-1.59833	-1.65054	virus	animal
1064	TTTCTTTATGATCCATTTCTCAGTT	TTTCTTTATGATCCATTTCTCAGTT	0	-1.60853	-1.60827	virus	animal
1065	TTTAGTAGCAATACAGTGGGCCTCT	TTTAGTAGCAATACAGTGGGCCTCT	0	-1.67151	-1.69884	virus	animal
1066	TTTAATTGCCCAATGTGTATACGAG	TTTAATTGCCCAATATGTATACGAG	1	-1.68301	-1.72359	virus	animal
1067	TTTGCAGAAACAAAGGTCAAAGCGT	TTTGCAGAAACAAAGGTCAAACCGT	1	-1.69572	-1.76094	virus	animal
1068	TTTGTTTGGCACACATCCCATTGAA	TTTGTTTGGCACACATCCCATTGAA	0	-1.71617	-1.71036	virus	animal
1069	TTTCAGGCTGTATTCGTAGCAGTTG	TTTCAGGCTGTATTCGTAGCAGTTG	0	-1.7178	-1.76875	virus	animal
1070	TTTACAGTTTTAATTGTCTGGGAAT	TTTACAGTTTTAATTGTCTGGTAAT	1	-1.7578	-1.84707	virus	animal
1071	TTTGAAATCACGATTGCCCATTCCC	TTTGAAATCACGATTGCCCATTACC	1	-1.76007	-1.78236	virus	animal
1072	TTTGCGTAATCCCCACTGATGTTGT	TTTGCGTAATCCCCACTGATGTTGT	0	-1.79416	-1.76196	virus	animal
1073	TTTCGTTTGATGGCTTTAGCCCTGA	TTTCGTTTGATGGCTTTAGCCCTGA	0	-1.80956	-1.83028	virus	animal
1074	TTTGCCATGATTGTCAAGCAGCTGT	TTTACCATGATTGTCAAGCAGCTGT	1	-1.8246	-1.87552	virus	animal
1075	TTTATGATCCATTTCTCAGTTTTCA	TTTATGATCCATTTCTCAGTTTTCC	1	-1.87112	-1.91669	virus	animal
1076	TTTGGCTATCTCACCACAATGGACT	TTTGGCTATCTCACCACACTGGACT	1	-1.88518	-1.88487	virus	animal
1077	TTTGGGTGGACTTTGTGCTAGAAAG	TTTGGGTGGACTTTGTGCGAGAAAG	1	-1.9179	-1.92161	virus	animal
1078	TTTGTTTGGACCGACACGGATCTCC	TTTGTTTGGACCGACACGGATCTCC	0	-1.92928	-1.95518	virus	animal
1079	TTTACCATCCTCCTGCTGTTGGTCG	TTTACCATCCTCCTGCTGTTGGGCG	1	-1.93738	-1.79522	virus	animal
1080	TTTACATAAAGGTTTCGAAATGCCA	TTTGCATAAAGGTTTCGAAATGCCA	1	-1.95035	-1.98488	virus	animal
1081	TTTGTTTCTGCAAAGCATCCAGCCA	TTTGTTTCTGCAAAGCATCCAGACA	1	-2.00617	-2.06823	virus	animal
1082	TTTCGAAATGCCACGTGGACGAGGG	TTTCGAAATGCCACGTGGACGCGGG	1	-2.02821	-2.07919	virus	animal
1083	TTTTGTTTGGCACACATCCCATTGA	TTTTGTTTGGCACACATCCCATTGA	0	-2.03193	-2.12527	virus	animal
1084	TTTTATCTAACTCTCGTATACGACG	TTTTATCTAACTCTCGCATACGACG	1	-2.04923	-2.11656	virus	animal
1085	TTTTGGCTATCTCACCACAATGGAC	TTTTGGCTATCTCACCACACTGGAC	1	-2.0998	-2.17241	virus	animal
1086	TTTGTCGTTTGCCATGATTGTCAAG	TTTGTCGTTTACCATGATTGTCAAG	1	-2.1046	-2.19031	virus	animal
1087	TTTGGACCGACACGGATCTCCTGCT	TTTGGACCGACACGGATCTCCTGCT	0	-2.10862	-2.10442	virus	animal
1088	TTTCAAAGAAAGAGCCAGTGGAGCC	TTTCAAAGAAAGAGACAGTGGAGCC	1	-2.12403	-2.14906	virus	animal
1089	TTTGAGAGAGCAATGATTGCAGCAA	TTTGAGAGAGCAATGATTGCAGCAA	0	-2.14551	-2.12879	virus	animal
1090	TTTCTTTGAAATCACGATTGCCCAT	TTTCTTTGAAATCACGATTGCCCAT	0	-2.16066	-2.21044	virus	animal
1091	TTTGGACGTCGTATACGAGAGTTAG	TTTGGACGTCGTATGCGAGAGTTAG	1	-2.25934	-2.29626	virus	animal
1092	TTTCTGCAAAGCATCCAGCCAAGTA	TTTCTGCAAAGCATCCAGACAAGTA	1	-2.27957	-2.27361	virus	animal
1093	TTTCTCAAAAAGCGCTCCATGTTTG	TTTCTCAAAAAGCGCTCCATGTTTG	0	-2.34072	-2.37472	virus	animal
1094	TTTGGCACACATCCCATTGAATAAA	TTTGGCACACATCCCATTGAATAAC	1	-2.39689	-2.38392	virus	animal
1095	TTTGATCAACTGCTACGAATACAGC	TTTGACCAACTGCTACGAATACAGC	1	-2.41641	-2.4692	virus	animal
1096	TTTTAATTGCCCAATGTGTATACGA	TTTTAATTGCCCAATATGTATACGA	1	-2.43153	-2.40327	virus	animal
1097	TTTGCCGGCTCCTCTGCATCAGTTG	TTTGCCGGCTCCTCTGCGTCAGTTG	1	-2.43979	-2.42144	virus	animal
1098	TTTCGAAACCTTTATGTAAAGGCGT	TTTCGAAACCTTTATGCAAAGGCGT	1	-2.51292	-2.53918	virus	animal
1099	TTTCGACGCCTTTACATAAAGGTTT	TTTCGACGCCTTTGCATAAAGGTTT	1	-2.62742	-2.64164	virus	animal
1100	TTTGACCTTTGTTTCTGCAAAGCAT	TTTGACCTTTGTTTCTGCAAAGCAT	0	-2.63434	-2.65453	virus	animal
1101	TTTATCTAACTCTCGTATACGACGT	TTTATCTAACTCTCGCATACGACGT	1	-2.66856	-2.66538	virus	animal
1102	TTTCTTTTAATTGCCCAATGTGTAT	TTTCTTTTAATTGCCCAATATGTAT	1	-2.73242	-2.75513	virus	animal
1103	TTTTCGGCCTTCGCGGAGGAGGATT	TTTCCGGCCTTCGCGGAGGAGGATT	1	-2.77305	-2.73842	virus	animal
1104	TTTGCTTTCCTGGCGGCGGTACTTG	TTTGCTTTCCTGGCGGCGGTACTTG	0	-2.7839	-2.77444	virus	animal
1105	TTTCCTGGCGGCGGTACTTGGCTGG	TTTCCTGGCGGCGGTACTTGTCTGG	1	-2.78453	-2.71979	virus	animal
1106	TTTTTTGGCTATCTCACCACAATGG	TTTTTTGGCTATCTCACCACACTGG	1	-2.79888	-2.7434	virus	animal
1107	TTTTGAGAGAGCAATGATTGCAGCA	ATTTGAGAGAGCAATGATTGCAGCA	1	-2.95231	-2.94491	virus	animal
1108	TTTTAATTGTCTGGGAATGGGCAAT	TTTTAATTGTCTGGTAATGGGCAAT	1	-2.98561	-2.76644	virus	animal
1109	TTTCCTAGGCCAAATTATTTCTTTT	TTTCCTCGGCCAAATTATTTCTTTT	1	-2.99729	-2.95322	virus	animal
1110	TTTATGTAAAGGCGTCGAAACACTG	TTTATGCAAAGGCGTCGAAACACTG	1	-3.05636	-2.97761	virus	animal
1111	TTTGGGCGTGCCCTCGTCCACGTGG	TTTGGGCGTGCCCGCGTCCACGTGG	1	-3.06659	-2.93575	virus	animal
1112	TTTGGTATTTTTAGTAGCAATACAG	TTTGGTATATTTAGTAGCAATACAG	1	-3.08609	-3.03444	virus	animal
1113	TTTCGTCCGAGCGACCCCCGCTCGG	TTTCGTCCGAGCGACCCCCGATCGG	1	-3.10859	-2.97423	virus	animal
1114	TTTTTGGCTATCTCACCACAATGGA	TTTTTGGCTATCTCACCACACTGGA	1	-3.12669	-3.13714	virus	animal
1115	TTTAATTGTCTGGGAATGGGCAATC	TTTAATTGTCTGGTAATGGGCAATC	1	-3.1465	-2.88666	virus	animal
1116	TTTGATGGCTTTAGCCCTGAGTAAA	TTTGATGGCTTTAGCCCTGAGTATA	1	-3.1554	-3.1933	virus	animal
1117	TTTATTCAATGGGATGTGTGCCAAA	GTTATTCAATGGGATGTGTGCCAAA	1	-3.22471	-3.17538	virus	animal
1118	TTTTTATCTAACTCTCGTATACGAC	TTTTTATCTAACTCTCGCATACGAC	1	-3.22791	-3.09517	virus	animal
1119	TTTGGCCTAGGAAACGAATCCTCCT	TTTGGCCGAGGAAACGAATCCTCCT	1	-3.24156	-3.21712	virus	animal
1120	TTTAGCCCTGAGTAAAGGGTAGTCG	TTTAGCCCTGAGTATAGGGTAGTCG	1	-3.24884	-3.17572	virus	animal
1121	TTTCGTGGCATTTGCGTAATCCCCA	TTTCGTTGCATTTGCGTAATCCCCA	1	-3.2715	-3.21591	virus	animal
1122	TTTCGGCCTTCGCGGAGGAGGATTC	TTCCGGCCTTCGCGGAGGAGGATTC	1	-3.27796	-3.17979	virus	animal
1123	TTTCTCAGTTTTCATGAGATATCGT	TTTCTCAGTTTTCCTGAGATATCGT	1	-3.35835	-3.31492	virus	animal
1124	TTTTTGAGAAAATACAACATCAGTG	TTTTTGAGAAATTACAACATCAGTG	1	-3.35975	-3.26069	virus	animal
1125	TTTGAGAAAATACAACATCAGTGGG	TTTGAGAAATTACAACATCAGTGGG	1	-3.38108	-3.24995	virus	animal
1126	TTTCGTTGAATCCAGCCAAGCCTCT	TTTCGTTGAATCCTGCCAAGCCTCT	1	-3.3909	-3.39931	virus	animal
1127	TTTCATGAGATATCGTGTGGCTTTC	TTTCCTGAGATATCGTGTGGCTTTC	1	-3.40758	-3.34757	virus	animal
1128	TTTGCTTTGGGCGTGCCCTCGTCCA	TTTGCTTTGGGCGTGCCCGCGTCCA	1	-3.40964	-3.41695	virus	animal
1129	TTTATTCACTAGTGAACTCTCCCCA	TTTATTCACTAGTGAAGTCTCCCCA	1	-3.41557	-3.40607	virus	animal
1130	TTTTTATTCACTAGTGAACTCTCCC	TTTTTATTCACTAGTGAAGTCTCCC	1	-3.41915	-3.40956	virus	animal
1131	TTTACTCAGGGCTAAAGCCATCAAA	TATACTCAGGGCTAAAGCCATCAAA	1	-3.43026	-3.41535	virus	animal
1132	TTTGCTAGTCCTACAAAGGGCATGG	TTTGCTCGTCCTACAAAGGGCATGG	1	-3.43207	-3.34865	virus	animal
1133	TTTTATTCACTAGTGAACTCTCCCC	TTTTATTCACTAGTGAAGTCTCCCC	1	-3.43601	-3.38849	virus	animal
1134	TTTGTAGGACTAGCAAAGCGAGGGG	TTTGTAGGACGAGCAAAGCGAGGGG	1	-3.44271	-3.44646	virus	animal
1135	TTTCTAGCACAAAGTCCACCCAAAT	TTTCTCGCACAAAGTCCACCCAAAT	1	-3.45069	-3.46045	virus	animal
1136	TTTGCCCGAGCGGGGGTCGCTCGGA	TTTGCCCGATCGGGGGTCGCTCGGA	1	-3.46872	-3.46226	virus	animal
1137	TTTTAGTAGCAATACAGTGGGCCTC	ATTTAGTAGCAATACAGTGGGCCTC	1	-3.47155	-3.50139	virus	animal
1138	TTTGTGCTAGAAAGAGACAGCTGCT	TTTGTGCGAGAAAGAGACAGCTGCT	1	-3.47407	-3.44441	virus	animal
1139	TTTCTACCCCCCTCGCTTTGCTAGT	TTTCTACCCCCCTCGCTTTGCTCGT	1	-3.48198	-3.47302	virus	animal
1140	TTTTTAGTAGCAATACAGTGGGCCT	TATTTAGTAGCAATACAGTGGGCCT	1	-3.49703	-3.47488	virus	animal
1141	TTTTGAGAAAATACAACATCAGTGG	TTTTGAGAAATTACAACATCAGTGG	1	-3.49994	-3.35654	virus	animal
1142	TTTTCATGAGATATCGTGTGGCTTT	TTTTCCTGAGATATCGTGTGGCTTT	1	-3.50027	-3.39656	virus	animal
1143	TTTTTTATTCACTAGTGAACTCTCC	TTTTTTATTCACTAGTGAAGTCTCC	1	-3.50774	-3.48366	virus	animal
1144	TTTTCTCAAAAAGCGCTCCATGTTT	ATTTCTCAAAAAGCGCTCCATGTTT	1	-3.53485	-3.49105	virus	animal
1145	TTTTGCCGGCTCCTCTGCATCAGTT	TTTTGCCGGCTCCTCTGCGTCAGTT	1	-3.53653	-3.52034	virus	animal
1146	TTTTCGTGGCATTTGCGTAATCCCC	TTTTCGTTGCATTTGCGTAATCCCC	1	-3.5409	-3.50319	virus	animal
1147	TTTGTTTATTCAATGGGATGTGTGC	TTTGGTTATTCAATGGGATGTGTGC	1	-3.54293	-3.50914	virus	animal
1148	TTTTCGTCCGAGCGACCCCCGCTCG	TTTTCGTCCGAGCGACCCCCGATCG	1	-3.60603	-3.5335	virus	animal
1149	TTTGCCAATTCAACCAATCTGTACG	TTTGCCAATTCAACCAATCTGTACG	0	-1.90666	-2.06014	virus	animal
1150	TTTAGTAGCAATACAGTGGGCCTCT	TTTAGTAGCAATACAGTGGGCCTCT	0	-1.956	-2.05714	virus	animal
1151	TTTGGGTGGACTTTGTGCTAGAAAG	TTTGGGTGGACTTTGTGCTAGAAAG	0	-2.12816	-2.24542	virus	animal
1152	TTTAAGTGACTGCAAGTCCATTGTG	TTTAAGTGACTGCAAGTCCATTGTG	0	-2.13996	-2.26458	virus	animal
1153	TTTGCCGGCTCCTCTGCATCAGTTG	TTTGCCGGCTCCTCTGCATCAGTTG	0	-2.15107	-2.27171	virus	animal
1154	TTTGTTTGGCACACATCCCATTGAA	TTTGTTTGGCACACATCCCATTGAA	0	-2.24017	-2.32861	virus	animal
1155	TTTGGCACACATCCCATTGAATAAA	TTTGGCACACATCCCATTGAATAAA	0	-2.24953	-2.32874	virus	animal
1156	TTTCGTGGCATTTGCGTAATCCCCA	TTTCGTGGCATTTGCGTAATCCCCA	0	-2.25471	-2.34094	virus	animal
1157	TTTGTTTGGACCGACACGGATCTCC	TTTGTTTGGACCGACACGGATCTCC	0	-2.36588	-2.36182	virus	animal
1158	TTTCCTGGCGGCGGTACTTGGCTGG	TTTCCTGGCGGCGGTACTTGGCTGG	0	-2.40891	-2.49608	virus	animal
1159	TTTGGCTATCTCACCACAATGGACT	TTTGGCTATCTCACCACAATGGACT	0	-2.45599	-2.47514	virus	animal
1160	TTTTGGCTATCTCACCACAATGGAC	TTTTGGCTATCTCACCACAATGGAC	0	-2.46155	-2.49299	virus	animal
1161	TTTGGACGTCGTATACGAGAGTTAG	TTTGGACGTCGTATACGAGAGTTAG	0	-2.4706	-2.56418	virus	animal
1162	TTTACAGTTTTAATTGTCTGGGAAT	TTTACAGTTTTAATTGTCTGGGAAT	0	-2.4754	-2.52071	virus	animal
1163	TTTCAAAGAAAGAGCCAGTGGAGCC	TTTCAAAGAAAGAGCCAGTGGAGCC	0	-2.47973	-2.5255	virus	animal
1164	TTTGATCAACTGCTACGAATACAGC	TTTGATCAACTGCTACGAATACAGC	0	-2.51521	-2.5153	virus	animal
1165	TTTGTGCTAGAAAGAGACAGCTGCT	TTTGTGCTAGAAAGAGACAGCTGCT	0	-2.51763	-2.57692	virus	animal
1166	TTTACCATCCTCCTGCTGTTGGTCG	TTTACCATCCTCCTGCTGTTGGTCG	0	-2.52214	-2.63403	virus	animal
1167	TTTGCAGAAACAAAGGTCAAAGCGT	TTTGCAGAAACAAAGGTCAAAGCGT	0	-2.52983	-2.59562	virus	animal
1168	TTTCTTTATGATCCATTTCTCAGTT	TTTCTTTATGATCCATTTCTCAGTT	0	-2.52983	-2.5469	virus	animal
1169	TTTATGATCCATTTCTCAGTTTTCA	TTTATGATCCATTTCTCAGTTTTCA	0	-2.53246	-2.54022	virus	animal
1170	TTTGGTATTTTTAGTAGCAATACAG	TTTGGTATTTTTAGTAGCAATACAG	0	-2.55937	-2.60638	virus	animal
1171	TTTATTCAATGGGATGTGTGCCAAA	TTTATTCAATGGGATGTGTGCCAAA	0	-2.57741	-2.59081	virus	animal
1172	TTTGCGTAATCCCCACTGATGTTGT	TTTGCGTAATCCCCACTGATGTTGT	0	-2.61909	-2.69025	virus	animal
1173	TTTCCTAGGCCAAATTATTTCTTTT	TTTCCTAGGCCAAATTATTTCTTTT	0	-2.62313	-2.62039	virus	animal
1174	TTTGAGAGAGCAATGATTGCAGCAA	TTTGAGAGAGCAATGATTGCAGCAA	0	-2.62911	-2.6521	virus	animal
1175	TTTCTAGCACAAAGTCCACCCAAAT	TTTCTAGCACAAAGTCCACCCAAAT	0	-2.63572	-2.61254	virus	animal
1176	TTTGGACCGACACGGATCTCCTGCT	TTTGGACCGACACGGATCTCCTGCT	0	-2.63943	-2.62562	virus	animal
1177	TTTCGACGCCTTTACATAAAGGTTT	TTTCGACGCCTTTACATAAAGGTTT	0	-2.63963	-2.65411	virus	animal
1178	TTTCGTTGAATCCAGCCAAGCCTCT	TTTCGTTGAATCCAGCCAAGCCTCT	0	-2.65999	-2.64585	virus	animal
1179	TTTGTAGGACTAGCAAAGCGAGGGG	TTTGTAGGACTAGCAAAGCGAGGGG	0	-2.67955	-2.70022	virus	animal
1180	TTTCTGCAAAGCATCCAGCCAAGTA	TTTCTGCAAAGCATCCAGCCAAGTA	0	-2.68445	-2.69372	virus	animal
1181	TTTGTCGTTTGCCATGATTGTCAAG	TTTGTCGTTTGCCATGATTGTCAAG	0	-2.68938	-2.72419	virus	animal
1182	TTTGGCCTAGGAAACGAATCCTCCT	TTTGGCCTAGGAAACGAATCCTCCT	0	-2.69598	-2.71195	virus	animal
1183	TTTGCCATGATTGTCAAGCAGCTGT	TTTGCCATGATTGTCAAGCAGCTGT	0	-2.70827	-2.70433	virus	animal
1184	TTTTATCTAACTCTCGTATACGACG	TTTTATCTAACTCTCGTATACGACG	0	-2.73762	-2.78139	virus	animal
1185	TTTATTCACTAGTGAACTCTCCCCA	TTTATTCACTAGTGAACTCTCCCCA	0	-2.74217	-2.72828	virus	animal
1186	TTTAATTGCCCAATGTGTATACGAG	TTTAATTGCCCAATGTGTATACGAG	0	-2.74477	-2.77135	virus	animal
1187	TTTACTCAGGGCTAAAGCCATCAAA	TTTACTCAGGGCTAAAGCCATCAAA	0	-2.77568	-2.79182	virus	animal
1188	TTTGTTTATTCAATGGGATGTGTGC	TTTGTTTATTCAATGGGATGTGTGC	0	-2.78696	-2.7787	virus	animal
1189	TTTTTGGCTATCTCACCACAATGGA	TTTTTGGCTATCTCACCACAATGGA	0	-2.82816	-2.81003	virus	animal
1190	TTTTAGTAGCAATACAGTGGGCCTC	TTTTAGTAGCAATACAGTGGGCCTC	0	-2.85425	-2.85745	virus	animal
1191	TTTCGTTTGATGGCTTTAGCCCTGA	TTTCGTTTGATGGCTTTAGCCCTGA	0	-2.85571	-2.87101	virus	animal
1192	TTTCTCAGTTTTCATGAGATATCGT	TTTCTCAGTTTTCATGAGATATCGT	0	-2.86523	-2.84703	virus	animal
1193	TTTGCTAGTCCTACAAAGGGCATGG	TTTGCTAGTCCTACAAAGGGCATGG	0	-2.86547	-2.84885	virus	animal
1194	TTTATGTAAAGGCGTCGAAACACTG	TTTATGTAAAGGCGTCGAAACACTG	0	-2.86891	-2.87257	virus	animal
1195	TTTGATGGCTTTAGCCCTGAGTAAA	TTTGATGGCTTTAGCCCTGAGTAAA	0	-2.87212	-2.82112	virus	animal
1196	TTTCTTTGAAATCACGATTGCCCAT	TTTCTTTGAAATCACGATTGCCCAT	0	-2.87756	-2.87273	virus	animal
1197	TTTTTAGTAGCAATACAGTGGGCCT	TTTTTAGTAGCAATACAGTGGGCCT	0	-2.90093	-2.80145	virus	animal
1198	TTTCAGGCTGTATTCGTAGCAGTTG	TTTCAGGCTGTATTCGTAGCAGTTG	0	-2.90271	-2.84713	virus	animal
1199	TTTATCTAACTCTCGTATACGACGT	TTTATCTAACTCTCGTATACGACGT	0	-2.91577	-2.92177	virus	animal
1200	TTTCATGAGATATCGTGTGGCTTTC	TTTCATGAGATATCGTGTGGCTTTC	0	-2.92693	-2.91078	virus	animal
1201	TTTTGAGAGAGCAATGATTGCAGCA	TTTTGAGAGAGCAATGATTGCAGCA	0	-2.93373	-2.90935	virus	animal
1202	TTTCGAAATGCCACGTGGACGAGGG	TTTCGAAATGCCACGTGGACGAGGG	0	-2.94962	-2.88346	virus	animal
1203	TTTTCATGAGATATCGTGTGGCTTT	TTTTCATGAGATATCGTGTGGCTTT	0	-2.94962	-2.88946	virus	animal
1204	TTTGAAATCACGATTGCCCATTCCC	TTTGAAATCACGATTGCCCATTCCC	0	-2.95497	-2.93422	virus	animal
1205	TTTAATTGTCTGGGAATGGGCAATC	TTTAATTGTCTGGGAATGGGCAATC	0	-2.97913	-2.92126	virus	animal
1206	TTTTCGTGGCATTTGCGTAATCCCC	TTTTCGTGGCATTTGCGTAATCCCC	0	-3.00446	-2.94813	virus	animal
1207	TTTACATAAAGGTTTCGAAATGCCA	TTTACATAAAGGTTTCGAAATGCCA	0	-3.02352	-2.98201	virus	animal
1208	TTTTGTTTGGCACACATCCCATTGA	TTTTGTTTGGCACACATCCCATTGA	0	-3.03131	-3.00637	virus	animal
1209	TTTGGGCGTGCCCTCGTCCACGTGG	TTTGGGCGTGCCCTCGTCCACGTGG	0	-3.04619	-3.06108	virus	animal
1210	TTTCTCAAAAAGCGCTCCATGTTTG	TTTCTCAAAAAGCGCTCCATGTTTG	0	-3.06457	-2.98599	virus	animal
1211	TTTTTATTCACTAGTGAACTCTCCC	TTTTTATTCACTAGTGAACTCTCCC	0	-3.10895	-3.04231	virus	animal
1212	TTTCGAAACCTTTATGTAAAGGCGT	TTTCGAAACCTTTATGTAAAGGCGT	0	-3.11334	-3.02922	virus	animal
1213	TTTCTACCCCCCTCGCTTTGCTAGT	TTTCTACCCCCCTCGCTTTGCTAGT	0	-3.12091	-3.14576	virus	animal
1214	TTTCGGCCTTCGCGGAGGAGGATTC	TTTCGGCCTTCGCGGAGGAGGATTC	0	-3.1343	-3.04262	virus	animal
1215	TTTTATTCACTAGTGAACTCTCCCC	TTTTATTCACTAGTGAACTCTCCCC	0	-3.14138	-3.0625	virus	animal
1216	TTTTAATTGTCTGGGAATGGGCAAT	TTTTAATTGTCTGGGAATGGGCAAT	0	-3.17725	-3.05489	virus	animal
1217	TTTTTGAGAAAATACAACATCAGTG	TTTTTGAGAAAATACAACATCAGTG	0	-3.1833	-3.10611	virus	animal
1218	TTTGTTTCTGCAAAGCATCCAGCCA	TTTGTTTCTGCAAAGCATCCAGCCA	0	-3.18465	-3.12116	virus	animal
1219	TTTCGTCCGAGCGACCCCCGCTCGG	TTTCGTCCGAGCGACCCCCGCTCGG	0	-3.19278	-3.129	virus	animal
1220	TTTTGAGAAAATACAACATCAGTGG	TTTTGAGAAAATACAACATCAGTGG	0	-3.22318	-3.19865	virus	animal
1221	TTTGAGAAAATACAACATCAGTGGG	TTTGAGAAAATACAACATCAGTGGG	0	-3.23803	-3.21111	virus	animal
1222	TTTCTTTTAATTGCCCAATGTGTAT	TTTCTTTTAATTGCCCAATGTGTAT	0	-3.23874	-3.12527	virus	animal
1223	TTTTAATTGCCCAATGTGTATACGA	TTTTAATTGCCCAATGTGTATACGA	0	-3.27798	-3.11403	virus	animal
1224	TTTTTATCTAACTCTCGTATACGAC	TTTTTATCTAACTCTCGTATACGAC	0	-3.3073	-3.19074	virus	animal
1225	TTTAGCCCTGAGTAAAGGGTAGTCG	TTTAGCCCTGAGTAAAGGGTAGTCG	0	-3.35858	-3.28643	virus	animal
1226	TTTGACCTTTGTTTCTGCAAAGCAT	TTTGACCTTTGTTTCTGCAAAGCAT	0	-3.35858	-3.25474	virus	animal
1227	TTTTTTGGCTATCTCACCACAATGG	TTTTTTGGCTATCTCACCACAATGG	0	-3.3838	-3.30388	virus	animal
1228	TTTGCTTTCCTGGCGGCGGTACTTG	TTTGCTTTCCTGGCGGCGGTACTTG	0	-3.38792	-3.28895	virus	animal
1229	TTTTTTATTCACTAGTGAACTCTCC	TTTTTTATTCACTAGTGAACTCTCC	0	-3.39498	-3.32022	virus	animal
1230	TTTGCTTTGGGCGTGCCCTCGTCCA	TTTGCTTTGGGCGTGCCCTCGTCCA	0	-3.40377	-3.31395	virus	animal
1231	TTTTCTCAAAAAGCGCTCCATGTTT	TTTTCTCAAAAAGCGCTCCATGTTT	0	-3.47788	-3.40053	virus	animal
1232	TTTGCCCGAGCGGGGGTCGCTCGGA	TTTGCCCGAGCGGGGGTCGCTCGGA	0	-3.48971	-3.44144	virus	animal
1233	TTTTGCCGGCTCCTCTGCATCAGTT	TTTTGCCGGCTCCTCTGCATCAGTT	0	-3.49476	-3.46991	virus	animal
1234	TTTTCGTCCGAGCGACCCCCGCTCG	TTTTCGTCCGAGCGACCCCCGCTCG	0	-3.53228	-3.47956	virus	animal
1235	TTTTCGGCCTTCGCGGAGGAGGATT	TTTTCGGCCTTCGCGGAGGAGGATT	0	-3.54914	-3.50906	virus	animal
1236	TTTCTTTATGATCCATTTCTCAGTT	TTTCTTTATGATCCATTTCTCAGTT	0	-1.4668	-1.51707	virus	animal
1237	TTTGCGTAATCCCCACTGATGTTGT	TTTGCGTAATCCCCACTGATGTTGG	1	-1.52535	-1.58991	virus	animal
1238	TTTAAGTGACTGCAAGTCCATTGTG	TTTAAGTGACTGCAAGTCTATTGTG	1	-1.536	-1.58347	virus	animal
1239	TTTACCATCCTCCTGCTGTTGGTCG	TTTACCATCCTCCTGCTGTTGGTCA	1	-1.53926	-1.50523	virus	animal
1240	TTTGTTTGGCACACATCCCATTGAA	TTTGTTTGGCACACATCCCATTGAA	0	-1.55953	-1.58162	virus	animal
1241	TTTCAGGCTGTATTCGTAGCAGTTG	TTTCAGGCTGTATTCGTAGCAGTGG	1	-1.60634	-1.66619	virus	animal
1242	TTTGCCAATTCAACCAATCTGTACG	TTTGCCAATTCAACCAATCTGTACG	0	-1.62193	-1.69378	virus	animal
1243	TTTGCAGAAACAAAGGTCAAAGCGT	TTTGCAGAAACAAAGGTCAAAGCCT	1	-1.64917	-1.67113	virus	animal
1244	TTTAGTAGCAATACAGTGGGCCTCT	TTTAGTAGCAATACAGTGGGCCTCT	0	-1.6713	-1.65885	virus	animal
1245	TTTCCTGGCGGCGGTACTTGGCTGG	TTTCCTGGCGGCGGTACTTGGCAGG	1	-1.71875	-1.64292	virus	animal
1246	TTTGGGTGGACTTTGTGCTAGAAAG	TTTGGGTGGACTTTGTGCTAAAAAG	1	-1.73337	-1.80866	virus	animal
1247	TTTGCCGGCTCCTCTGCATCAGTTG	TTTGCCGGCTCCTCTCCATCAGTTG	1	-1.73906	-1.76603	virus	animal
1248	TTTGGACGTCGTATACGAGAGTTAG	TTTGGACGTCGTATACTAGAGTTAG	1	-1.7442	-1.73649	virus	animal
1249	TTTTGGCTATCTCACCACAATGGAC	TTTTGGCTATCTCACCACAATAGAC	1	-1.75921	-1.78979	virus	animal
1250	TTTAATTGCCCAATGTGTATACGAG	TTTAATTGCCCATTGTGTATACGAG	1	-1.76154	-1.74326	virus	animal
1251	TTTATGATCCATTTCTCAGTTTTCA	TTTATGATCCATTTCTCAGTTTCCA	1	-1.76329	-1.78282	virus	animal
1252	TTTGAAATCACGATTGCCCATTCCC	TTTGAAATCACGATTGCCCAATCCC	1	-1.77504	-1.80127	virus	animal
1253	TTTTTAGTAGCAATACAGTGGGCCT	TTTTTAGTAGCAATACAGTGGGCCT	0	-1.79594	-1.84424	virus	animal
1254	TTTGTTTGGACCGACACGGATCTCC	TTTGTTTGGACCGACACGGATCTCC	0	-1.8093	-1.82485	virus	animal
1255	TTTTGTTTGGCACACATCCCATTGA	TTTTGTTTGGCACACATCCCATTGA	0	-1.81482	-1.89363	virus	animal
1256	TTTTCATGAGATATCGTGTGGCTTT	TTTCCATGAGATATCGTGTGGCTTT	1	-1.84414	-1.72819	virus	animal
1257	TTTGATGGCTTTAGCCCTGAGTAAA	TTTGATGGCTTTAGCCCTGAGTAAA	0	-1.86396	-1.92237	virus	animal
1258	TTTGTGCTAGAAAGAGACAGCTGCT	TTTGTGCTAAAAAGAGACAGCTGCT	1	-1.89946	-1.91456	virus	animal
1259	TTTTATCTAACTCTCGTATACGACG	TTTTATCTAACTCTAGTATACGACG	1	-1.9259	-1.94205	virus	animal
1260	TTTTAGTAGCAATACAGTGGGCCTC	TTTTAGTAGCAATACAGTGGGCCTC	0	-1.92866	-1.94572	virus	animal
1261	TTTGGCTATCTCACCACAATGGACT	TTTGGCTATCTCACCACAATAGACT	1	-1.95377	-1.98328	virus	animal
1262	TTTGGACCGACACGGATCTCCTGCT	TTTGGACCGACACGGATCTCCTGCT	0	-1.96729	-1.87565	virus	animal
1263	TTTGTAGGACTAGCAAAGCGAGGGG	TTTGTAGGACTACCAAAGCGAGGGG	1	-1.97954	-2.00676	virus	animal
1264	TTTTGAGAGAGCAATGATTGCAGCA	TTCTGAGAGAGCAATGATTGCAGCA	1	-1.98901	-2.021	virus	animal
1265	TTTCTAGCACAAAGTCCACCCAAAT	TTTTTAGCACAAAGTCCACCCAAAT	1	-2.01872	-2.09583	virus	animal
1266	TTTCGAAATGCCACGTGGACGAGGG	TTTCGAAATGCCACGTGGACGAGCG	1	-2.03851	-2.08176	virus	animal
1267	TTTGTTTCTGCAAAGCATCCAGCCA	TTTGTTTCTGCAAAGCATCCTGCCA	1	-2.05558	-2.09221	virus	animal
1268	TTTACTCAGGGCTAAAGCCATCAAA	TTTACTCAGGGCTAAAGCCATCAAA	0	-2.06264	-2.05767	virus	animal
1269	TTTTTTGGCTATCTCACCACAATGG	TTTTTTGGCTATCTCACCACAATAG	1	-2.08979	-2.14132	virus	animal
1270	TTTCTTTGAAATCACGATTGCCCAT	TTTCTTTGAAATCACGATTGCCCAA	1	-2.12942	-2.17464	virus	animal
1271	TTTTTGGCTATCTCACCACAATGGA	TTTTTGGCTATCTCACCACAATAGA	1	-2.16981	-2.21822	virus	animal
1272	TTTCAAAGAAAGAGCCAGTGGAGCC	TTTCAAAGAAAGAGCCCGTGGAGCC	1	-2.17596	-2.19634	virus	animal
1273	TTTCTCAAAAAGCGCTCCATGTTTG	TTTCTCAAAAAGCGCTCCATGTTTG	0	-2.28797	-2.37432	virus	animal
1274	TTTACAGTTTTAATTGTCTGGGAAT	TTTACAGTTTTAATTGTCTGGGATT	1	-2.3073	-2.28744	virus	animal
1275	TTTCATGAGATATCGTGTGGCTTTC	TTCCATGAGATATCGTGTGGCTTTC	1	-2.43724	-2.36714	virus	animal
1276	TTTGCTTTCCTGGCGGCGGTACTTG	TTTGCTTTCCTGGCGGCGGTACTTG	0	-2.48415	-2.45557	virus	animal
1277	TTTGAGAGAGCAATGATTGCAGCAA	TCTGAGAGAGCAATGATTGCAGCAA	1	-2.53362	-2.51699	virus	animal
1278	TTTCGAAACCTTTATGTAAAGGCGT	TTTCGAAACCTTTAAGTAAAGGCGT	1	-2.59408	-2.5841	virus	animal
1279	TTTAATTGTCTGGGAATGGGCAATC	TTTAATTGTCTGGGATTGGGCAATC	1	-2.60635	-2.41729	virus	animal
1280	TTTGACCTTTGTTTCTGCAAAGCAT	TTTGACCTTTGTTTCTGCAAAGCAT	0	-2.70855	-2.6675	virus	animal
1281	TTTATCTAACTCTCGTATACGACGT	TTTATCTAACTCTAGTATACGACGT	1	-2.73166	-2.651	virus	animal
1282	TTTGGCCTAGGAAACGAATCCTCCT	TTTGGCCTACGAAACGAATCCTCCT	1	-2.75343	-2.73959	virus	animal
1283	TTTCTGCAAAGCATCCAGCCAAGTA	TTTCTGCAAAGCATCCTGCCAAGTA	1	-2.81837	-2.84398	virus	animal
1284	TTTGCCATGATTGTCAAGCAGCTGT	TCTGCCATGATTGTCAAGCAGCTGT	1	-2.87549	-2.79808	virus	animal
1285	TTTTTATCTAACTCTCGTATACGAC	TTTTTATCTAACTCTAGTATACGAC	1	-2.89196	-2.81304	virus	animal
1286	TTTCCTAGGCCAAATTATTTCTTTT	TTTCGTAGGCCAAATTATTTCTTTT	1	-2.94555	-2.94331	virus	animal
1287	TTTCGTGGCATTTGCGTAATCCCCA	TTTCTTGGCATTTGCGTAATCCCCA	1	-2.97925	-2.95345	virus	animal
1288	TTTATGTAAAGGCGTCGAAACACTG	TTTAAGTAAAGGCGTCGAAACACTG	1	-3.00196	-2.98636	virus	animal
1289	TTTAGCCCTGAGTAAAGGGTAGTCG	TTTAGCCCTGAGTAAATGGTAGTCG	1	-3.02171	-3.05238	virus	animal
1290	TTTATTCACTAGTGAACTCTCCCCA	TTTATTCACTAGTGTACTCTCCCCA	1	-3.02171	-2.91751	virus	animal
1291	TTTTAATTGCCCAATGTGTATACGA	TTTTAATTGCCCATTGTGTATACGA	1	-3.05302	-3.06021	virus	animal
1292	TTTCGACGCCTTTACATAAAGGTTT	TTTCGACGCCTTTACTTAAAGGTTT	1	-3.06497	-2.99632	virus	animal
1293	TTTCTCAGTTTTCATGAGATATCGT	TTTCTCAGTTTCCATGAGATATCGT	1	-3.08755	-3.05118	virus	animal
1294	TTTTAATTGTCTGGGAATGGGCAAT	TTTTAATTGTCTGGGATTGGGCAAT	1	-3.09925	-2.96775	virus	animal
1295	TTTCGTTTGATGGCTTTAGCCCTGA	GTTCGTTTGATGGCTTTAGCCCTGA	1	-3.10326	-3.00599	virus	animal
1296	TTTGCTAGTCCTACAAAGGGCATGG	TTTGGTAGTCCTACAAAGGGCATGG	1	-3.11605	-3.04555	virus	animal
1297	TTTGGCACACATCCCATTGAATAAA	TTTGGCACACATCCCATTGAATCAA	1	-3.12878	-3.10102	virus	animal
1298	TTTCTTTTAATTGCCCAATGTGTAT	TTTCTTTTAATTGCCCATTGTGTAT	1	-3.13751	-3.09302	virus	animal
1299	TTTATTCAATGGGATGTGTGCCAAA	TTGATTCAATGGGATGTGTGCCAAA	1	-3.20333	-3.12484	virus	animal
1300	TTTCGTTGAATCCAGCCAAGCCTCT	TTTCGTTGAATGCAGCCAAGCCTCT	1	-3.25622	-3.23467	virus	animal
1301	TTTTGCCGGCTCCTCTGCATCAGTT	TTTTGCCGGCTCCTCTCCATCAGTT	1	-3.28496	-3.28357	virus	animal
1302	TTTTGAGAAAATACAACATCAGTGG	TTTTGAGAAAATCCAACATCAGTGG	1	-3.29978	-3.33028	virus	animal
1303	TTTGATCAACTGCTACGAATACAGC	TTTGATCCACTGCTACGAATACAGC	1	-3.31372	-3.32255	virus	animal
1304	TTTTATTCACTAGTGAACTCTCCCC	TTTTATTCACTAGTGTACTCTCCCC	1	-3.32646	-3.24678	virus	animal
1305	TTTGTCGTTTGCCATGATTGTCAAG	TTTGTCGTCTGCCATGATTGTCAAG	1	-3.32813	-3.31413	virus	animal
1306	TTTGCCCGAGCGGGGGTCGCTCGGA	TTTGCCCGAGCCGGGGTCGCTCGGA	1	-3.33037	-3.27524	virus	animal
1307	TTTGAGAAAATACAACATCAGTGGG	TTTGAGAAAATCCAACATCAGTGGG	1	-3.33093	-3.30645	virus	animal
1308	TTTTTATTCACTAGTGAACTCTCCC	TTTTTATTCACTAGTGTACTCTCCC	1	-3.34958	-3.28521	virus	animal
1309	TTTTCTCAAAAAGCGCTCCATGTTT	TTTTCTCAAAAAGCGCTCCATGTTT	0	-3.36714	-3.33194	virus	animal
1310	TTTTCGTGGCATTTGCGTAATCCCC	TTTTCTTGGCATTTGCGTAATCCCC	1	-3.39452	-3.36424	virus	animal
1311	TTTCGGCCTTCGCGGAGGAGGATTC	CTTCGGCCTTCGCGGAGGAGGATTC	1	-3.4002	-3.37246	virus	animal
1312	TTTACATAAAGGTTTCGAAATGCCA	TTTACTTAAAGGTTTCGAAATGCCA	1	-3.40351	-3.36153	virus	animal
1313	TTTGGGCGTGCCCTCGTCCACGTGG	TTTGGGCGTGCGCTCGTCCACGTGG	1	-3.40955	-3.38821	virus	animal
1314	TTTCGTCCGAGCGACCCCCGCTCGG	TTTCGTCCGAGCGACCCCGGCTCGG	1	-3.41016	-3.40272	virus	animal
1315	TTTTTGAGAAAATACAACATCAGTG	TTTTTGAGAAAATCCAACATCAGTG	1	-3.41563	-3.37608	virus	animal
1316	TTTGCTTTGGGCGTGCCCTCGTCCA	TTTGCTTTGGGCGTGCGCTCGTCCA	1	-3.43067	-3.39107	virus	animal
1317	TTTTCGGCCTTCGCGGAGGAGGATT	TCTTCGGCCTTCGCGGAGGAGGATT	1	-3.44595	-3.38483	virus	animal
1318	TTTGTTTATTCAATGGGATGTGTGC	TTTGTTGATTCAATGGGATGTGTGC	1	-3.45955	-3.4163	virus	animal
1319	TTTCTACCCCCCTCGCTTTGCTAGT	TTTCTACCCCCCTCGCTTTGGTAGT	1	-3.46338	-3.4081	virus	animal
1320	TTTGGTATTTTTAGTAGCAATACAG	TTTGGTTTTTTTAGTAGCAATACAG	1	-3.48863	-3.47596	virus	animal
1321	TTTTTTATTCACTAGTGAACTCTCC	TTTTTTATTCACTAGTGTACTCTCC	1	-3.48929	-3.41576	virus	animal
1322	TTTTCGTCCGAGCGACCCCCGCTCG	TTTTCGTCCGAGCGACCCCGGCTCG	1	-3.5298	-3.43941	virus	animal
1323	TTTGCCAATTCAACCAATCTGTACG	TTTGCCAATTCAACCAATCTGTACG	0	-1.79187	-1.86177	virus	animal
1324	TTTACAGTTTTAATTGTCTGGGAAT	TTTACAGTTTTAATTGTCTGGCAAT	1	-1.81345	-1.89955	virus	animal
1325	TTTCAGGCTGTATTCGTAGCAGTTG	TTTCAGGCTGTATACGTAGCAGTTG	1	-2.11768	-2.16471	virus	animal
1326	TTTGTGCTAGAAAGAGACAGCTGCT	TTTGTGCTAGAAAGAGACAACTGCT	1	-2.21545	-2.22753	virus	animal
1327	TTTTTTGGCTATCTCACCACAATGG	TTTGTTGGCTATCTCACCACAATGG	1	-2.23436	-2.27815	virus	animal
1328	TTTGAAATCACGATTGCCCATTCCC	TTTGAAATCACGATTGCCCATTGCC	1	-2.3473	-2.35161	virus	animal
1329	TTTAAGTGACTGCAAGTCCATTGTG	TTTAAGTGACTGCATGTCCATTGTG	1	-2.35525	-2.41585	virus	animal
1330	TTTCGAAATGCCACGTGGACGAGGG	TTTCGAAATGCCACGTGGACGCGGG	1	-2.43929	-2.49574	virus	animal
1331	TTTGAGAGAGCAATGATTGCAGCAA	TTTGAGAGAGCAATGATAGCAGCAA	1	-2.532	-2.55715	virus	animal
1332	TTTGTAGGACTAGCAAAGCGAGGGG	TTTGTAGGACCAGCAAAGCGAGGGG	1	-2.55834	-2.60066	virus	animal
1333	TTTAGTAGCAATACAGTGGGCCTCT	TTTAGTAGCAATACAGTGGGCCTAT	1	-2.56344	-2.57279	virus	animal
1334	TTTCTAGCACAAAGTCCACCCAAAT	TTTCTAGCACAAAGTCCGCCCAAAT	1	-2.57322	-2.6186	virus	animal
1335	TTTGAGAAAATACAACATCAGTGGG	TTTCAGAAAATACAACATCAGTGGG	1	-2.61352	-2.62543	virus	animal
1336	TTTGTTTGGCACACATCCCATTGAA	TTTGATTGGCACACATCCCATTGAA	1	-2.61984	-2.6548	virus	animal
1337	TTTCCTGGCGGCGGTACTTGGCTGG	TTTCCTGGCGGCGGAACTTGGCTGG	1	-2.63863	-2.7182	virus	animal
1338	TTTAATTGCCCAATGTGTATACGAG	TTTAATTGCCCAATGTGTATGCGAG	1	-2.63938	-2.68369	virus	animal
1339	TTTCCTAGGCCAAATTATTTCTTTT	TTTCCTAGGCCAAATTATGTCTTTT	1	-2.63938	-2.67142	virus	animal
1340	TTTGGGTGGACTTTGTGCTAGAAAG	TTTGGGCGGACTTTGTGCTAGAAAG	1	-2.67477	-2.679	virus	animal
1341	TTTGGACGTCGTATACGAGAGTTAG	TTTGGACGTCGTATCCGAGAGTTAG	1	-2.68649	-2.68445	virus	animal
1342	TTTGTTTGGACCGACACGGATCTCC	TTTGTTTGGACCGACACGGATCTCC	0	-2.77147	-2.7559	virus	animal
1343	TTTGGCCTAGGAAACGAATCCTCCT	TTTGGCCTAGGAAACGAATGCTCCT	1	-2.77596	-2.78406	virus	animal
1344	TTTGGACCGACACGGATCTCCTGCT	TTTGGACCGACACGGATCTCCTGCT	0	-2.79139	-2.79236	virus	animal
1345	TTTCGTTTGATGGCTTTAGCCCTGA	TTTCGTTTGATGGCTTCAGCCCTGA	1	-2.81677	-2.79505	virus	animal
1346	TTTCTTTATGATCCATTTCTCAGTT	TTTCTTTATGATCCATTTCTCACTT	1	-2.84177	-2.85261	virus	animal
1347	TTTGCGTAATCCCCACTGATGTTGT	TTTGCGTATTCCCCACTGATGTTGT	1	-2.85602	-2.89027	virus	animal
1348	TTTTGAGAGAGCAATGATTGCAGCA	TTTTGAGAGAGCAATGATAGCAGCA	1	-2.85629	-2.8565	virus	animal
1349	TTTTCATGAGATATCGTGTGGCTTT	TTTTCATGAGATATCGTGTGGCTGT	1	-2.87504	-2.95108	virus	animal
1350	TTTCTGCAAAGCATCCAGCCAAGTA	ATTCTGCAAAGCATCCAGCCAAGTT	2	-2.90404	-2.9262	virus	animal
1351	TTTGATCAACTGCTACGAATACAGC	TTTGATCAACTGCTACGTATACAGC	1	-2.9057	-2.86908	virus	animal
1352	TTTGCCATGATTGTCAAGCAGCTGT	TTTGCCATGATTGTCAAGCAGTTGT	1	-2.93036	-2.93514	virus	animal
1353	TTTTAATTGCCCAATGTGTATACGA	TTTTAATTGCCCAATGTGTATGCGA	1	-2.93719	-2.93524	virus	animal
1354	TTTCGACGCCTTTACATAAAGGTTT	TTTCGACGCCTTTACATAATGGTTT	1	-2.94594	-2.9434	virus	animal
1355	TTTCGGCCTTCGCGGAGGAGGATTC	TTTCGGCCTTCGCGGAGGAGCATTC	1	-2.96749	-2.93435	virus	animal
1356	TTTCGTGGCATTTGCGTAATCCCCA	TTTCGTGGCATTTGCGTATTCCCCA	1	-3.01869	-2.97766	virus	animal
1357	TTTGGCTATCTCACCACAATGGACT	GTTGGCTATCTCACCACAATGGACA	2	-3.0948	-3.0688	virus	animal
1358	TTTCGAAACCTTTATGTAAAGGCGT	TTTCGAAACCATTATGTAAAGGCGT	1	-3.1161	-3.10585	virus	animal
1359	TTTGGTATTTTTAGTAGCAATACAG	TTTGGTATCTTTAGTAGCAATACAG	1	-3.1335	-3.11993	virus	animal
1360	TTTTATCTAACTCTCGTATACGACG	TTTTATCTAACTCTCGGATACGACG	1	-3.15475	-3.12272	virus	animal
1361	TTTGGCACACATCCCATTGAATAAA	ATTGGCACACATCCCATTGAATAAT	2	-3.15493	-3.1702	virus	animal
1362	TTTATTCACTAGTGAACTCTCCCCA	TTTATTCACTAGTGAACTCTCCGCA	1	-3.16277	-3.14073	virus	animal
1363	TTTGCTTTCCTGGCGGCGGTACTTG	TTTGCTTTCCTGGCGGCGGAACTTG	1	-3.16762	-3.0925	virus	animal
1364	TTTCAAAGAAAGAGCCAGTGGAGCC	TTTCAAAGCAAGAGCCAGTGGAGCC	1	-3.18485	-3.1682	virus	animal
1365	TTTTCGTCCGAGCGACCCCCGCTCG	TTTACGTCCGAGCGACCCCCGCTCG	1	-3.18631	-3.1871	virus	animal
1366	TTTGGGCGTGCCCTCGTCCACGTGG	TTTGGGCGTGCCCGCGTCCACGTGG	1	-3.19792	-3.17568	virus	animal
1367	TTTCGTCCGAGCGACCCCCGCTCGG	TTACGTCCGAGCGACCCCCGCTCGG	1	-3.20536	-3.18661	virus	animal
1368	TTTGCCGGCTCCTCTGCATCAGTTG	TTTGCGGGCTCCTCTGCATCAGTTG	1	-3.27656	-3.27873	virus	animal
1369	TTTAATTGTCTGGGAATGGGCAATC	TTTAATTGTCTGGCAATGGGCAATC	1	-3.28038	-3.33385	virus	animal
1370	TTTCTTTGAAATCACGATTGCCCAT	TTGCTTTGAAATCACGATTGCCCAT	1	-3.28684	-3.28122	virus	animal
1371	TTTTAATTGTCTGGGAATGGGCAAT	TTTTAATTGTCTGGCAATGGGCAAT	1	-3.31687	-3.32016	virus	animal
1372	TTTGCTAGTCCTACAAAGGGCATGG	TTTGCTGGTCCTACAAAGGGCATGG	1	-3.32779	-3.30854	virus	animal
1373	TTTCATGAGATATCGTGTGGCTTTC	TTTCATGAGATATCGTGTGGCTGTC	1	-3.36323	-3.33621	virus	animal
1374	TTTGTCGTTTGCCATGATTGTCAAG	TTTGCCGTTTGCCATGATTGTCAAG	1	-3.37268	-3.31102	virus	animal
1375	TTTACTCAGGGCTAAAGCCATCAAA	TTTACTCAGGGCTGAAGCCATCAAA	1	-3.38266	-3.38963	virus	animal
1376	TTTATGATCCATTTCTCAGTTTTCA	TTTATGATCCATTTCTCACTTTTCA	1	-3.38423	-3.38863	virus	animal
1377	TTTATCTAACTCTCGTATACGACGT	TTTATCTAACTCTCGGATACGACGT	1	-3.38736	-3.32582	virus	animal
1378	TTTGATGGCTTTAGCCCTGAGTAAA	TTTGATGGCTTCAGCCCTGAGTAAA	1	-3.39568	-3.40501	virus	animal
1379	TTTTATTCACTAGTGAACTCTCCCC	TTTTATTCACTAGTGAACTCTCCGC	1	-3.41346	-3.34547	virus	animal
1380	TTTGACCTTTGTTTCTGCAAAGCAT	TTTGACCTTTGATTCTGCAAAGCAT	1	-3.42805	-3.42117	virus	animal
1381	TTTACATAAAGGTTTCGAAATGCCA	TTTACATAATGGTTTCGAAATGCCA	1	-3.4379	-3.31348	virus	animal
1382	TTTATGTAAAGGCGTCGAAACACTG	ATTATGTAAAGGCGTCGAAACACTT	2	-3.44002	-3.33714	virus	animal
1383	TTTCGTTGAATCCAGCCAAGCCTCT	TGTCGTTGAATCCAGCCAAGCCTCT	1	-3.44073	-3.44973	virus	animal
1384	TTTATTCAATGGGATGTGTGCCAAA	ATTATTCAATGGGATGTGTGCCAAT	2	-3.44642	-3.35251	virus	animal
1385	TTTCTACCCCCCTCGCTTTGCTAGT	TTTCTACCCCCCTCGCTTTGCTGGT	1	-3.44689	-3.42881	virus	animal
1386	TTTGCCCGAGCGGGGGTCGCTCGGA	TTTACCCGAGCGGGGGTCGCTCGGA	1	-3.4531	-3.4712	virus	animal
1387	TTTGTTTATTCAATGGGATGTGTGC	TTTGATTATTCAATGGGATGTGTGC	1	-3.45789	-3.39744	virus	animal
1388	TTTGCAGAAACAAAGGTCAAAGCGT	TTTGCAGAATCAAAGGTCAAAGCGT	1	-3.46416	-3.3594	virus	animal
1389	TTTTCGTGGCATTTGCGTAATCCCC	TTTTCGTGGCATTTGCGTATTCCCC	1	-3.47878	-3.43866	virus	animal
1390	TTTGCTTTGGGCGTGCCCTCGTCCA	TTTGCTTTGGGCGTGCCCGCGTCCA	1	-3.48321	-3.47236	virus	animal
1391	TTTAGCCCTGAGTAAAGGGTAGTCG	TTCAGCCCTGAGTAAAGGGTAGTCG	1	-3.51783	-3.51067	virus	animal
1392	TTTGTTTCTGCAAAGCATCCAGCCA	TTTGATTCTGCAAAGCATCCAGCCA	1	-3.5268	-3.54399	virus	animal
1393	TTTTGTTTGGCACACATCCCATTGA	TTTTGATTGGCACACATCCCATTGA	1	-3.53197	-3.5061	virus	animal
1394	TTTTTGGCTATCTCACCACAATGGA	TTGTTGGCTATCTCACCACAATGGA	1	-3.53872	-3.5162	virus	animal
1395	TTTCTTTTAATTGCCCAATGTGTAT	TGTCTTTTAATTGCCCAATGTGTAT	1	-3.55899	-3.53314	virus	animal
1396	TTTTGGCTATCTCACCACAATGGAC	TGTTGGCTATCTCACCACAATGGAC	1	-3.56059	-3.56914	virus	animal
1397	TTTTTAGTAGCAATACAGTGGGCCT	TCTTTAGTAGCAATACAGTGGGCCT	1	-3.56112	-3.50723	virus	animal
1398	TTTTGAGAAAATACAACATCAGTGG	TTTTCAGAAAATACAACATCAGTGG	1	-3.56567	-3.52007	virus	animal
1399	TTTCTCAGTTTTCATGAGATATCGT	TTTCTCACTTTTCATGAGATATCGT	1	-3.567	-3.50998	virus	animal
1400	TTTTTATCTAACTCTCGTATACGAC	TTTTTATCTAACTCTCGGATACGAC	1	-3.5786	-3.53622	virus	animal
1401	TTTTAGTAGCAATACAGTGGGCCTC	CTTTAGTAGCAATACAGTGGGCCTA	2	-3.58322	-3.5777	virus	animal
1402	TTTTCGGCCTTCGCGGAGGAGGATT	TTTTCGGCCTTCGCGGAGGAGCATT	1	-3.58404	-3.57285	virus	animal
1403	TTTTGCCGGCTCCTCTGCATCAGTT	TTTTGCGGGCTCCTCTGCATCAGTT	1	-3.59253	-3.55913	virus	animal
1404	TTTTTGAGAAAATACAACATCAGTG	TTTTTCAGAAAATACAACATCAGTG	1	-3.62155	-3.61234	virus	animal
1405	TTTTTATTCACTAGTGAACTCTCCC	CTTTTATTCACTAGTGAACTCTCCG	2	-3.62184	-3.56285	virus	animal
1406	TTTCTCAAAAAGCGCTCCATGTTTG	TTTCTGAAAAAGCGCTCCATGTTTG	1	-3.63037	-3.58965	virus	animal
1407	TTTACCATCCTCCTGCTGTTGGTCG	TTTAGCATCCTCCTGCTGTTGGTCG	1	-3.63065	-3.60994	virus	animal
1408	TTTTTTATTCACTAGTGAACTCTCC	TCTTTTATTCACTAGTGAACTCTCC	1	-3.64591	-3.64959	virus	animal
1409	TTTTCTCAAAAAGCGCTCCATGTTT	TTTTCTGAAAAAGCGCTCCATGTTT	1	-3.64853	-3.6434	virus	animal
1410	TTTACAGTTTTAATTGTCTGGGAAT	TTTACAGTTTTAATTGTCTGGGAAC	1	-1.79861	-1.81591	virus	animal
1411	TTTGCCGGCTCCTCTGCATCAGTTG	TTTGCCGGCTCCTCTGCATCAGTTG	0	-1.86825	-1.92416	virus	animal
1412	TTTGCAGAAACAAAGGTCAAAGCGT	TTTCCAGAAACAAAGGTCAAAGCGT	1	-1.87038	-1.92164	virus	animal
1413	TTTGGCCTAGGAAACGAATCCTCCT	TTTGGCCTAGGAAACGAATTCTCCT	1	-1.91438	-1.91707	virus	animal
1414	TTTAAGTGACTGCAAGTCCATTGTG	TTTAAGTGACTGCAAGTCCAGTGTG	1	-1.95924	-1.99727	virus	animal
1415	TTTGTAGGACTAGCAAAGCGAGGGG	TTTGTAGGACTAGCAAGGCGAGGGG	1	-1.96799	-1.99046	virus	animal
1416	TTTGCCAATTCAACCAATCTGTACG	TTTGCCAATTCAACCAATCTGTACG	0	-1.98812	-1.96214	virus	animal
1417	TTTCCTAGGCCAAATTATTTCTTTT	TTTCCTAGGCCAAATTATTTCGTTT	1	-2.0365	-2.07216	virus	animal
1418	TTTGCGTAATCCCCACTGATGTTGT	TTTGCGTAATCCCCACTGATATTGT	1	-2.03712	-2.06879	virus	animal
1419	TTTCGTGGCATTTGCGTAATCCCCA	TTTGGTGGCATTTGCGTAATCCCCA	1	-2.17131	-2.18799	virus	animal
1420	TTTGAGAGAGCAATGATTGCAGCAA	TTTGAGAGAGCAATGATTGCTGCAA	1	-2.18505	-2.20229	virus	animal
1421	TTTGTTTGGACCGACACGGATCTCC	TTTGTTTGGACCGACACGGATCTCC	0	-2.20564	-2.20534	virus	animal
1422	TTTGGGTGGACTTTGTGCTAGAAAG	TTTGGGTGGACTTTGGGCTAGAAAG	1	-2.25437	-2.29724	virus	animal
1423	TTTAATTGCCCAATGTGTATACGAG	TTTAATTGCCCAATGTGTATACGAG	0	-2.26141	-2.32999	virus	animal
1424	TTTAGTAGCAATACAGTGGGCCTCT	TTTAGTAGCAATACAGTAGGCCTCT	1	-2.27089	-2.23129	virus	animal
1425	TTTGGCTATCTCACCACAATGGACT	TTTGGCTATCTCACCACACTGGACT	1	-2.29823	-2.26192	virus	animal
1426	TTTGAAATCACGATTGCCCATTCCC	TTTGAAATCACGATTGCCCGTTCCC	1	-2.33984	-2.35506	virus	animal
1427	TTTCAAAGAAAGAGCCAGTGGAGCC	TTTCAAAGAAAGAGTCAGTGGAGCC	1	-2.3854	-2.3761	virus	animal
1428	TTTGGGCGTGCCCTCGTCCACGTGG	TTTGGGCGTGCCCTCGTCCTCGTGG	1	-2.39164	-2.49572	virus	animal
1429	TTTTTAGTAGCAATACAGTGGGCCT	TTTTTAGTAGCAATACAGTAGGCCT	1	-2.42893	-2.40015	virus	animal
1430	TTTGGTATTTTTAGTAGCAATACAG	TTTGGTATTTTTAGTAGCAATACAG	0	-2.45348	-2.44702	virus	animal
1431	TTTATCTAACTCTCGTATACGACGT	TTTATCTAACTCTCGTATACGACGG	1	-2.49142	-2.46773	virus	animal
1432	TTTGCTAGTCCTACAAAGGGCATGG	CTTGCTAGTCCTACAAAGGGCATGG	1	-2.51281	-2.54529	virus	animal
1433	TTTGAGAAAATACAACATCAGTGGG	TTTGAGAAAATACAATATCAGTGGG	1	-2.53384	-2.60266	virus	animal
1434	TTTTATCTAACTCTCGTATACGACG	TTTTATCTAACTCTCGTATACGACG	0	-2.56114	-2.64922	virus	animal
1435	TTTTGGCTATCTCACCACAATGGAC	TTTTGGCTATCTCACCACACTGGAC	1	-2.58117	-2.55263	virus	animal
1436	TTTATTCAATGGGATGTGTGCCAAA	TTTATTCAATGGGATGTGTGCCAAC	1	-2.60238	-2.58898	virus	animal
1437	TTTTGAGAGAGCAATGATTGCAGCA	TTTTGAGAGAGCAATGATTGCTGCA	1	-2.63666	-2.63567	virus	animal
1438	TTTCTCAGTTTTCATGAGATATCGT	TTTCTCAGTTTTCATGAGATATAGT	1	-2.65373	-2.64492	virus	animal
1439	TTTTAGTAGCAATACAGTGGGCCTC	TTTTAGTAGCAATACAGTAGGCCTC	1	-2.72383	-2.71693	virus	animal
1440	TTTTTATCTAACTCTCGTATACGAC	TTTTTATCTAACTCTCGTATACGAC	0	-2.7634	-2.77546	virus	animal
1441	TTTGGACCGACACGGATCTCCTGCT	TTTGGACCGACACGGATCTCCTGCT	0	-2.77083	-2.77642	virus	animal
1442	TTTCTCAAAAAGCGCTCCATGTTTG	TTTCTCAAAAAGCGCTCCATATTTG	1	-2.79452	-2.80393	virus	animal
1443	TTTTCATGAGATATCGTGTGGCTTT	TTTTCATGAGATATAGTGTGGCTTT	1	-2.87464	-3.09069	virus	animal
1444	TTTCTTTGAAATCACGATTGCCCAT	TTTCTTTGAAATCACGATTGCCCGT	1	-2.97017	-2.94465	virus	animal
1445	TTTCGGCCTTCGCGGAGGAGGATTC	TTTCGGCCTTCGCGGAGGAGAATTC	1	-2.97112	-2.97214	virus	animal
1446	TTTCTGCAAAGCATCCAGCCAAGTA	TTTCTGGAAAGCATCCAGCCAAGTA	1	-2.97288	-2.94913	virus	animal
1447	TTTAATTGTCTGGGAATGGGCAATC	TTTAATTGTCTGGGAACGGGCAATC	1	-2.98399	-3.1549	virus	animal
1448	TTTCAGGCTGTATTCGTAGCAGTTG	TTTCAGGCTGCATTCGTAGCAGTTG	1	-3.01723	-3.01053	virus	animal
1449	TTTTAATTGTCTGGGAATGGGCAAT	TTTTAATTGTCTGGGAACGGGCAAT	1	-3.02243	-3.12601	virus	animal
1450	TTTATTCACTAGTGAACTCTCCCCA	TTTATTCACTAGTGAACTCACCCCA	1	-3.05143	-3.03868	virus	animal
1451	TTTTTTGGCTATCTCACCACAATGG	TTTTTTGGCTATCTCACCACACTGG	1	-3.05213	-3.05153	virus	animal
1452	TTTCTAGCACAAAGTCCACCCAAAT	TTTCTAGCCCAAAGTCCACCCAAAT	1	-3.05299	-2.97087	virus	animal
1453	TTTCGAAATGCCACGTGGACGAGGG	TTTCGAAATGCCACGAGGACGAGGG	1	-3.08452	-3.03288	virus	animal
1454	TTTGATCAACTGCTACGAATACAGC	TTTGATCAACTGCTACGAATGCAGC	1	-3.09297	-2.99466	virus	animal
1455	TTTGGCACACATCCCATTGAATAAA	GTTGGCACACATCCCATTGAATAAA	1	-3.11616	-3.10402	virus	animal
1456	TTTTGAGAAAATACAACATCAGTGG	TTTTGAGAAAATACAATATCAGTGG	1	-3.11782	-3.05794	virus	animal
1457	TTTGCTTTGGGCGTGCCCTCGTCCA	TTTGCTTTGGGCGTGCCCTCGTCCT	1	-3.17395	-3.18617	virus	animal
1458	TTTTCGTCCGAGCGACCCCCGCTCG	TTTGCGTCCGAGCGACCCCCGCTCG	1	-3.22205	-3.23836	virus	animal
1459	TTTTTGAGAAAATACAACATCAGTG	TTTTTGAGAAAATACAATATCAGTG	1	-3.22493	-3.21027	virus	animal
1460	TTTCCTGGCGGCGGTACTTGGCTGG	TTTCCCGGCGGCGGTACTTGGCTGG	1	-3.23217	-3.26919	virus	animal
1461	TTTTGTTTGGCACACATCCCATTGA	TTTTGGTTGGCACACATCCCATTGA	1	-3.24364	-3.19182	virus	animal
1462	TTTCGTTGAATCCAGCCAAGCCTCT	TTTCGTTGAATCCAGCCAATCCTCT	1	-3.27259	-3.34483	virus	animal
1463	TTTTTATTCACTAGTGAACTCTCCC	TTTTTATTCACTAGTGAACTCACCC	1	-3.28018	-3.31499	virus	animal
1464	TTTGTTTGGCACACATCCCATTGAA	TTTGGTTGGCACACATCCCATTGAA	1	-3.2931	-3.22467	virus	animal
1465	TTTGCCCGAGCGGGGGTCGCTCGGA	CTTGCCCGAGCGGGGGTCGCTCGGA	1	-3.31404	-3.28344	virus	animal
1466	TTTCGTCCGAGCGACCCCCGCTCGG	TTGCGTCCGAGCGACCCCCGCTCGG	1	-3.32377	-3.28454	virus	animal
1467	TTTGTCGTTTGCCATGATTGTCAAG	TTTGTCGTTTGCCATGGTTGTCAAG	1	-3.33474	-3.21711	virus	animal
1468	TTTTATTCACTAGTGAACTCTCCCC	TTTTATTCACTAGTGAACTCACCCC	1	-3.37867	-3.37111	virus	animal
1469	TTTGATGGCTTTAGCCCTGAGTAAA	TTTGATGGCTTTAGCCCTGAGTACA	1	-3.38325	-3.34447	virus	animal
1470	TTTAGCCCTGAGTAAAGGGTAGTCG	TTTAGCCCTGAGTACAGGGTAGTCG	1	-3.39343	-3.33874	virus	animal
1471	TTTACATAAAGGTTTCGAAATGCCA	GTTACATAAAGGTTTCGAAATGCCA	1	-3.41412	-3.3785	virus	animal
1472	TTTCGTTTGATGGCTTTAGCCCTGA	TCTCGTTTGATGGCTTTAGCCCTGA	1	-3.42437	-3.42817	virus	animal
1473	TTTCGACGCCTTTACATAAAGGTTT	TTTCGACGCCGTTACATAAAGGTTT	1	-3.42739	-3.40273	virus	animal
1474	TTTGTGCTAGAAAGAGACAGCTGCT	TTTGGGCTAGAAAGAGACAGCTGCT	1	-3.43651	-3.3433	virus	animal
1475	TTTCTTTATGATCCATTTCTCAGTT	TTTCTTTATGGTCCATTTCTCAGTT	1	-3.45734	-3.35385	virus	animal
1476	TTTCGAAACCTTTATGTAAAGGCGT	TTTCGAAACCTTTATGTAACGGCGT	1	-3.46098	-3.44222	virus	animal
1477	TTTGACCTTTGTTTCTGCAAAGCAT	TTTGACCTTTGTTTCTGGAAAGCAT	1	-3.46805	-3.43306	virus	animal
1478	TTTATGATCCATTTCTCAGTTTTCA	TTTATGGTCCATTTCTCAGTTTTCA	1	-3.48714	-3.41779	virus	animal
1479	TTTGCTTTCCTGGCGGCGGTACTTG	TTTGCTTTCCCGGCGGCGGTACTTG	1	-3.5173	-3.44239	virus	animal
1480	TTTTCTCAAAAAGCGCTCCATGTTT	TTTTCTCAAAAAGCGCTCCATATTT	1	-3.52561	-3.43505	virus	animal
1481	TTTGGACGTCGTATACGAGAGTTAG	TTTGGCCGTCGTATACGAGAGTTAG	1	-3.527	-3.49114	virus	animal
1482	TTTCTACCCCCCTCGCTTTGCTAGT	TTTCTACCCCCCTCGCCTTGCTAGT	1	-3.53203	-3.52517	virus	animal
1483	TTTGTTTATTCAATGGGATGTGTGC	TCTGTTTATTCAATGGGATGTGTGC	1	-3.53764	-3.44971	virus	animal
1484	TTTGCCATGATTGTCAAGCAGCTGT	TTTGCCATGGTTGTCAAGCAGCTGT	1	-3.54159	-3.45089	virus	animal
1485	TTTACTCAGGGCTAAAGCCATCAAA	TGTACTCAGGGCTAAAGCCATCAAA	1	-3.54584	-3.51518	virus	animal
1486	TTTTCGGCCTTCGCGGAGGAGGATT	TTTTCGGCCTTCGCGGAGGAGAATT	1	-3.5484	-3.57513	virus	animal
1487	TTTCATGAGATATCGTGTGGCTTTC	TTTCATGAGATATAGTGTGGCTTTC	1	-3.55153	-3.62928	virus	animal
1488	TTTTTGGCTATCTCACCACAATGGA	TTTTTGGCTATCTCACCACACTGGA	1	-3.55841	-3.43983	virus	animal
1489	TTTTAATTGCCCAATGTGTATACGA	GTTTAATTGCCCAATGTGTATACGA	1	-3.56504	-3.48387	virus	animal
1490	TTTGTTTCTGCAAAGCATCCAGCCA	TTTGTTTCTGGAAAGCATCCAGCCA	1	-3.56504	-3.5024	virus	animal
1491	TTTTGCCGGCTCCTCTGCATCAGTT	CTTTGCCGGCTCCTCTGCATCAGTT	1	-3.56968	-3.47844	virus	animal
1492	TTTCTTTTAATTGCCCAATGTGTAT	TTTCGTTTAATTGCCCAATGTGTAT	1	-3.58846	-3.56032	virus	animal
1493	TTTTCGTGGCATTTGCGTAATCCCC	TTTTGGTGGCATTTGCGTAATCCCC	1	-3.58846	-3.4955	virus	animal
1494	TTTTTTATTCACTAGTGAACTCTCC	TTTTTTATTCACTAGTGAACTCACC	1	-3.60972	-3.6197	virus	animal
1495	TTTATGTAAAGGCGTCGAAACACTG	TTTATGTAACGGCGTCGAAACACTG	1	-3.61579	-3.59122	virus	animal
1496	TTTACCATCCTCCTGCTGTTGGTCG	TGTACCATCCTCCTGCTGTTGGTCG	1	-3.63546	-3.64055	virus	animal
1497	TTTCTTTATGATCCATTTCTCAGTT	TTTCTTTATGATCCATTTCTCAGTT	0	-1.13391	-1.19499	virus	animal
1498	TTTAAGTGACTGCAAGTCCATTGTG	TTTAAGTGACTGCAAGTCCATT-TG	1	-1.2303	-1.25305	virus	animal
1499	TTTGCCGGCTCCTCTGCATCAGTTG	TTTGCCGGCTCCTCTGCATCAGTTG	0	-1.29607	-1.32735	virus	animal
1500	TTTGGGTGGACTTTGTGCTAGAAAG	TTTGGGTGGACTTTGTGCTAGAAAG	0	-1.31301	-1.31395	virus	animal
1501	TTTGGTATTTTTAGTAGCAATACAG	TTTGGTATTTTTAGTAGCAATACAG	0	-1.3679	-1.43413	virus	animal
1502	TTTAGTAGCAATACAGTGGGCCTCT	TTTAGTAGCAATACAGTGGGCCTCT	0	-1.48912	-1.48333	virus	animal
1503	TTTGTAGGACTAGCAAAGCGAGGGG	TTTGTAGGACTAGCAAAGCGAGGGG	0	-1.51771	-1.53403	virus	animal
1504	TTTGTGCTAGAAAGAGACAGCTGCT	TTTGTGCTAGAAAGAGACAGC-GCT	1	-1.5379	-1.5609	virus	animal
1505	TTTGGGCGTGCCCTCGTCCACGTGG	TTTGGGCGTGCCCTCGTCCACGTGG	0	-1.54261	-1.60748	virus	animal
1506	TTTGCTAGTCCTACAAAGGGCATGG	TTTGCTAGTCCTACAAAGGG-ATGG	1	-1.57301	-1.59046	virus	animal
1507	TTTACAGTTTTAATTGTCTGGGAAT	TTTACAGTTTTAATTGTCTGG-AAT	1	-1.61687	-1.66117	virus	animal
1508	TTTATGATCCATTTCTCAGTTTTCA	TTTATGATCCATTTCTCAGTTTTCA	0	-1.6206	-1.61361	virus	animal
1509	TTTCGACGCCTTTACATAAAGGTTT	TTTCGACGCCTTTACATAAAGGTT-	1	-1.68614	-1.70638	virus	animal
1510	TTTCCTGGCGGCGGTACTTGGCTGG	TTTCCTGGCGGCGGTACTTGGCTGG	0	-1.70129	-1.7372	virus	animal
1511	TTTCTAGCACAAAGTCCACCCAAAT	TTTCTAGCACAAAGTCCACCCAAAT	0	-1.73215	-1.72709	virus	animal
1512	TTTTTAGTAGCAATACAGTGGGCCT	TTTTTAGTAGCAATACAGTGGGCCT	0	-1.73385	-1.78518	virus	animal
1513	TTTTATCTAACTCTCGTATACGACG	TTTTATCTAACTCTCGTATACGAC-	1	-1.74285	-1.77239	virus	animal
1514	TTTCCTAGGCCAAATTATTTCTTTT	TTTCCTAGGCCAAATTATTTCTTTT	0	-1.74768	-1.77351	virus	animal
1515	TTTGAGAAAATACAACATCAGTGGG	TTTGAGAAAATACAACATCAGTGGG	0	-1.74923	-1.7852	virus	animal
1516	TTTGTCGTTTGCCATGATTGTCAAG	TTTGTCGTTTGCCATGATTGTCAAG	0	-1.79977	-1.82789	virus	animal
1517	TTTCGTTGAATCCAGCCAAGCCTCT	TTTCGTTGAATCCAGCCAAGCCTCT	0	-1.82449	-1.86049	virus	animal
1518	TTTATGTAAAGGCGTCGAAACACTG	TTTATGTAAAGGCGTCGAAACACTG	0	-1.85118	-1.85769	virus	animal
1519	TTTCGTTTGATGGCTTTAGCCCTGA	TTTCGTTTGATGGCTTTAGCCCTGA	0	-1.85531	-1.85965	virus	animal
1520	TTTTGTTTGGCACACATCCCATTGA	TTTTGTTTGGCACACATCCCATT-A	1	-1.87653	-1.94769	virus	animal
1521	TTTGAAATCACGATTGCCCATTCCC	TTTGAAATCACGATTGCCCATTCC-	1	-1.88661	-1.87876	virus	animal
1522	TTTTAGTAGCAATACAGTGGGCCTC	TTTTAGTAGCAATACAGTGGGCCTC	0	-1.89009	-1.93621	virus	animal
1523	TTTTGAGAAAATACAACATCAGTGG	TTTTGAGAAAATACAACATCAGTGG	0	-1.89579	-1.93669	virus	animal
1524	TTTATTCACTAGTGAACTCTCCCCA	TTTATTCACTAGTGAACTCTCCCCA	0	-1.95465	-1.96611	virus	animal
1525	TTTCAGGCTGTATTCGTAGCAGTTG	TTTCAGGCTGTATTCGTAGCAGTTG	0	-1.97344	-2.01435	virus	animal
1526	TTTTTGAGAAAATACAACATCAGTG	TTTTTGAGAAAATACAACATCAGTG	0	-1.99602	-2.02603	virus	animal
1527	TTTGATGGCTTTAGCCCTGAGTAAA	TTTGATGGCTTTAGCCCTGAGTAAA	0	-2.0239	-2.06589	virus	animal
1528	TTTCAAAGAAAGAGCCAGTGGAGCC	TTTCAAAGAAAGAGCCAGTG-AGCC	1	-2.07463	-2.0748	virus	animal
1529	TTTCGGCCTTCGCGGAGGAGGATTC	TTTCGGCCTTCGCGGAGGAGGATT-	1	-2.0934	-2.12506	virus	animal
1530	TTTACTCAGGGCTAAAGCCATCAAA	TTTACTCAGGGCTAAAGCCATCAAA	0	-2.15553	-2.1446	virus	animal
1531	TTTTTATCTAACTCTCGTATACGAC	TTTTTATCTAACTCTCGTATACGAC	0	-2.18508	-2.25056	virus	animal
1532	TTTGGACCGACACGGATCTCCTGCT	TTTGGACCGACACGGATCTCCTGCT	0	-2.22289	-2.21669	virus	animal
1533	TTTCTTTGAAATCACGATTGCCCAT	TTTCTTTGAAATCACGATTGCCCAT	0	-2.28841	-2.27439	virus	animal
1534	TTTCTACCCCCCTCGCTTTGCTAGT	TTTCTACCCCCCTCGCTTTGCTAGT	0	-2.41877	-2.39987	virus	animal
1535	TTTGCTTTCCTGGCGGCGGTACTTG	TTTGCTTTCCTGGCGGCGGTACTTG	0	-2.43997	-2.4544	virus	animal
1536	TTTTTATTCACTAGTGAACTCTCCC	TTTTTATTCACTAGTGAACTCTCCC	0	-2.47639	-2.48999	virus	animal
1537	TTTGTTTGGCACACATCCCATTGAA	TTTGTTTGGCACACATCCCATT-AA	1	-2.55833	-2.54566	virus	animal
1538	TTTTATTCACTAGTGAACTCTCCCC	TTTTATTCACTAGTGAACTCTCCCC	0	-2.56536	-2.58796	virus	animal
1539	TTTCTGCAAAGCATCCAGCCAAGTA	TTTCTG-AAAGCATCCAGCCAAGTA	1	-2.73767	-2.70268	virus	animal
1540	TTTGCCAATTCAACCAATCTGTACG	TTTGCCAATTCAACCAATCTGT-CG	1	-2.85691	-2.82751	virus	animal
1541	TTTATCTAACTCTCGTATACGACGT	TTTATCTAACTCTCGTATACGAC-T	1	-2.96507	-2.91054	virus	animal
1542	TTTGGCCTAGGAAACGAATCCTCCT	TTTGGCCTAGGAAAC-AATCCTCCT	1	-3.0287	-2.99039	virus	animal
1543	TTTGATCAACTGCTACGAATACAGC	TT-GATCAACTGCTACGAATACAGC	1	-3.03463	-2.95482	virus	animal
1544	TTTTGGCTATCTCACCACAATGGAC	TTTTGGCTATCTCACCA-AATGGAC	1	-3.06872	-3.04301	virus	animal
1545	TTTTGCCGGCTCCTCTGCATCAGTT	TTTTGCCGGCTCCTCTGCATCAGTT	0	-3.11515	-3.06904	virus	animal
1546	TTTGAGAGAGCAATGATTGCAGCAA	TTTGAGAGAGCAA-GATTGCAGCAA	1	-3.15532	-3.10787	virus	animal
1547	TTTCGTCCGAGCGACCCCCGCTCGG	TTTCGTCCGAGCGACCCCCGCTCGG	0	-3.18363	-3.11485	virus	animal
1548	TTTTTTATTCACTAGTGAACTCTCC	TTTTT-ATTCACTAGTGAACTCTCC	1	-3.22368	-3.1929	virus	animal
1549	TTTGCCCGAGCGGGGGTCGCTCGGA	TTTGCCCGAGCGGGGGTCGCTCGGA	0	-3.24278	-3.20125	virus	animal
1550	TTTTCTCAAAAAGCGCTCCATGTTT	TTTTCTCAAAAAGCGCTC-ATGTTT	1	-3.24858	-3.19329	virus	animal
1551	TTTGCAGAAACAAAGGTCAAAGCGT	TTT-CAGAAACAAAGGTCAAAGCGT	1	-3.34716	-3.28136	virus	animal
1552	TTTATTCAATGGGATGTGTGCCAAA	TTTATT-AATGGGATGTGTGCCAAA	1	-3.35619	-3.31148	virus	animal
1553	TTTTAATTGTCTGGGAATGGGCAAT	TTTTAATTGTCTGG-AATGGGCAAT	1	-3.36924	-3.31077	virus	animal
1554	TTTGCGTAATCCCCACTGATGTTGT	TTTGCG-AATCCCCACTGATGTTGT	1	-3.3963	-3.34852	virus	animal
1555	TTTTTTGGCTATCTCACCACAATGG	TTTTTTGGCTATCTCACCA-AATGG	1	-3.41445	-3.36036	virus	animal
1556	TTTTCGTCCGAGCGACCCCCGCTCG	TTTTCGTCCGAGCGACCCCCGCTCG	0	-3.41536	-3.37061	virus	animal
1557	TTTAATTGTCTGGGAATGGGCAATC	TTTAATTGTCTGG-AATGGGCAATC	1	-3.41996	-3.36645	virus	animal
1558	TTTGCTTTGGGCGTGCCCTCGTCCA	TT-GCTTTGGGCGTGCCCTCGTCCA	1	-3.42411	-3.37648	virus	animal
1559	TTTTCATGAGATATCGTGTGGCTTT	TTTTCATGA-ATATCGTGTGGCTTT	1	-3.4348	-3.4011	virus	animal
1560	TTTTCGGCCTTCGCGGAGGAGGATT	TTTTCGGCCTTCGCGGAGGAGGATT	0	-3.44608	-3.39492	virus	animal
1561	TTTTGAGAGAGCAATGATTGCAGCA	TTTTGAGAGAGCAA-GATTGCAGCA	1	-3.45319	-3.40954	virus	animal
1562	TTTGACCTTTGTTTCTGCAAAGCAT	TTTGACCTTTGTTTCTG-AAAGCAT	1	-3.46084	-3.42182	virus	animal
1563	TTTCGTGGCATTTGCGTAATCCCCA	TTTCGTGGCATTTGCG-AATCCCCA	1	-3.47484	-3.41675	virus	animal
1564	TTTCTTTTAATTGCCCAATGTGTAT	TTTCTTTTAATTGCCCAAT-TGTAT	1	-3.47972	-3.42773	virus	animal
1565	TTTCGAAATGCCACGTGGACGAGGG	TT-CGAAATGCCACGTGGACGAGGG	1	-3.48119	-3.42446	virus	animal
1566	TTTCTCAGTTTTCATGAGATATCGT	TTTCTCAGTTTTCATGA-ATATCGT	1	-3.48168	-3.43998	virus	animal
1567	TTTGTTTCTGCAAAGCATCCAGCCA	TTTGTTTCTG-AAAGCATCCAGCCA	1	-3.48609	-3.44318	virus	animal
1568	TTTCGAAACCTTTATGTAAAGGCGT	TTTCGAA-CCTTTATGTAAAGGCGT	1	-3.49004	-3.46579	virus	animal
1569	TTTACCATCCTCCTGCTGTTGGTCG	TTTACCATCCTC-TGCTGTTGGTCG	1	-3.49201	-3.4329	virus	animal
1570	TTTTCGTGGCATTTGCGTAATCCCC	TTTTCGTGGCATTTGCG-AATCCCC	1	-3.49499	-3.43023	virus	animal
1571	TTTTAATTGCCCAATGTGTATACGA	TTTTAATTGCCCAAT-TGTATACGA	1	-3.49697	-3.45212	virus	animal
1572	TTTACATAAAGGTTTCGAAATGCCA	TTTACATAAAGGTT-CGAAATGCCA	1	-3.51605	-3.47297	virus	animal
1573	TTTTTGGCTATCTCACCACAATGGA	TTTTTGGCTATCTCACCA-AATGGA	1	-3.51808	-3.48938	virus	animal
1574	TTTAATTGCCCAATGTGTATACGAG	TTTAATTGCCCAAT-TGTATACGAG	1	-3.5191	-3.48924	virus	animal
1575	TTTGGCACACATCCCATTGAATAAA	TTTGGCACACATCCCATT-AATAAA	1	-3.52368	-3.47547	virus	animal
1576	TTTCATGAGATATCGTGTGGCTTTC	TTTCATGA-ATATCGTGTGGCTTTC	1	-3.52573	-3.46928	virus	animal
1577	TTTGTTTGGACCGACACGGATCTCC	TTTGTTTGGACCGACACGGATCTCC	0	-3.5324	-3.49035	virus	animal
1578	TTTCTCAAAAAGCGCTCCATGTTTG	TTTCTCAAAAAGCGCTC-ATGTTTG	1	-3.53757	-3.50129	virus	animal
1579	TTTGCCATGATTGTCAAGCAGCTGT	TTTGCCATGATTGTCAAGC-GCTGT	1	-3.53861	-3.48744	virus	animal
1580	TTTAGCCCTGAGTAAAGGGTAGTCG	TTTAGCCCTGAGTAAAGG-TAGTCG	1	-3.54328	-3.48348	virus	animal
1581	TTTGGCTATCTCACCACAATGGACT	TTTGGCTATCTCACCA-AATGGACT	1	-3.5438	-3.50144	virus	animal
1582	TTTGTTTATTCAATGGGATGTGTGC	TTTGTTTATT-AATGGGATGTGTGC	1	-3.55218	-3.5004	virus	animal
1583	TTTGGACGTCGTATACGAGAGTTAG	TTTGGA-GTCGTATACGAGAGTTAG	1	-3.55903	-3.54101	virus	animal
1584	TTTGAATACAATCTTGTCGGCATCC	TTTGAATACAATCTTGTCGGCATCC	0	-1.60923	-1.68271	virus	zoonotic
1585	TTTAAGGGTCACATATGCATTTCAC	TTTAAGGGTCACATATACATTTCAC	1	-1.66876	-1.66588	virus	zoonotic
1586	TTTGATCCTCCCGTAACCCGATGAG	TTTGATCCTCCCGTAACCTGATGAG	1	-1.68218	-1.73939	virus	zoonotic
1587	TTTGGCGGCGGCAATGCAGTTTTTT	TTTAGCGGCGGCAATGCAGTTTTTT	1	-1.78036	-1.82929	virus	zoonotic
1588	TTTAGTCGGTTTTCTCTTGAGTCTG	TTTAGTCGGTTTTCTCTTGAGCCTG	1	-1.80451	-1.83881	virus	zoonotic
1589	TTTATGTTTCTATTTGGCGGCGGCA	TTTATGTTTCTATTTAGCGGCGGCA	1	-1.92237	-1.97461	virus	zoonotic
1590	TTTGCTCAACCTATACAGACTCAAG	TTTGCTCAACCTATACAGGCTCAAG	1	-1.93621	-2.06574	virus	zoonotic
1591	TTTGGATTGAAGAGAGTGTTTTCTA	TTTGGATTGAAGGGAGTGTTTTCTA	1	-1.9383	-2.03468	virus	zoonotic
1592	TTTTCGTGCAATCACGATTCCATAG	TTTGCGTGCAATCACGATTCCATAG	1	-1.98111	-2.1255	virus	zoonotic
1593	TTTAAACAGATCAAACCTCATCGGG	TTTAAACAGATCAAACCTCATCAGG	1	-1.9833	-2.00881	virus	zoonotic
1594	TTTATCCACGATAATCTCAGGCTTC	TTTATCCACGATAATCTCAGGATTC	1	-2.00471	-1.97812	virus	zoonotic
1595	TTTATGAAAGACAACCTGAACAAGG	TTTATGAAAGACAACCTGGACAAGG	1	-2.01899	-2.02988	virus	zoonotic
1596	TTTATCCTTTCTGCAATGTTTGTCT	TTTATCCTTTCTGCAATGTTTGTGT	1	-2.01899	-2.02392	virus	zoonotic
1597	TTTCTCTTGAGTCTGTATAGGTTGA	TTTCTCTTGAGCCTGTATAGGTTGA	1	-2.04896	-2.0639	virus	zoonotic
1598	TTTGTGAGTTGTCATTAGAGTATGG	TTTGTGAGTTGTCATTAGCGTATGG	1	-2.08307	-2.12574	virus	zoonotic
1599	TTTGATGCGTCAAACGGCCCAACCT	TTTGATGCGTCAAACGGCCCAACCT	0	-2.15415	-2.16621	virus	zoonotic
1600	TTTGGCGGCGCTCATGCATGATAAA	TTTGGCGGCGCTCATGCAGGATAAA	1	-2.17694	-2.26413	virus	zoonotic
1601	TTTGCCCGGATATTTTGCTCAACCT	TTTGCCCAGATATTTTGCTCAACCT	1	-2.24271	-2.28433	virus	zoonotic
1602	TTTCACCTGGACTATGAAAAGTGGA	TTTCACCTGGACTATGAAAAGGGGA	1	-2.25146	-2.25856	virus	zoonotic
1603	TTTAGAAGGGAATTTGGCTCTGAAA	TTTAGAAGGGAATTTGGCTCTAAAA	1	-2.26308	-2.24596	virus	zoonotic
1604	TTTCATAGTCCAGGTGAAATGCATA	TTTCATAGTCCAGGTGAAATGTATA	1	-2.29649	-2.27902	virus	zoonotic
1605	TTTCAGAGCCAAATTCCCTTCTAAA	TTTTAGAGCCAAATTCCCTTCTAAA	1	-2.3799	-2.36431	virus	zoonotic
1606	TTTAAATCGGGAGCCTTTCCTAGAG	TTTAAATCGGGAGCCTTTCCTAGCG	1	-2.39236	-2.56368	virus	zoonotic
1607	TTTGAGACAGCCCCTTTTGTTAAAA	TTTGAGACAGCCCCTTTAGTTAAAA	1	-2.41045	-2.48001	virus	zoonotic
1608	TTTGAAGCCTGAGATTATCGTGGAT	TTTGAATCCTGAGATTATCGTGGAT	1	-2.41854	-2.41282	virus	zoonotic
1609	TTTCGTGCAATCACGATTCCATAGC	TTGCGTGCAATCACGATTCCATAGC	1	-2.41922	-2.48319	virus	zoonotic
1610	TTTCCCTGAGCATGCGTCTTTAGTC	TTTCCCTGAGCATGCCTCTTTAGTC	1	-2.42261	-2.4368	virus	zoonotic
1611	TTTTGTTAAAATCGTGGAACACCAT	TTTAGTTAAAATCGTGGAACACCAT	1	-2.46168	-2.4634	virus	zoonotic
1612	TTTCATTTCCATGCCTCCTTTCAGA	TTTCATTTCCATGCCTCCTTTTAGA	1	-2.57315	-2.55579	virus	zoonotic
1613	TTTCCATGCCTCCTTTCAGAGCCAA	TTTCCATGCCTCCTTTTAGAGCCAA	1	-2.65108	-2.62848	virus	zoonotic
1614	TTTGATCTGTTTAAATAATAGATCC	TTTGATCTGTTTAAATCATAGATCC	1	-2.66615	-2.63582	virus	zoonotic
1615	TTTATCCTGACGATTTATGTTTCTA	TTTACCCTGACGATTTATGTTTCTA	1	-2.70237	-2.69801	virus	zoonotic
1616	TTTTGCTCAACCTATACAGACTCAA	TTTTGCTCAACCTATACAGGCTCAA	1	-2.73839	-2.71441	virus	zoonotic
1617	TTTCTATTTGGCGGCGGCAATGCAG	TTTCTATTTAGCGGCGGCAATGCAG	1	-2.78745	-2.75487	virus	zoonotic
1618	TTTGATGGCAGGGTACTTGTACTCA	GTTGATGGCAGGGTACTTGTACTCC	2	-2.82589	-2.82978	virus	zoonotic
1619	TTTTGTGAGTTGTCATTAGAGTATG	TTTTGTGAGTTGTCATTAGCGTATG	1	-2.9042	-2.98263	virus	zoonotic
1620	TTTAAAAAGCTGATCGACAGGGTCA	TTTAAAAAGCTGATCCACAGGGTCA	1	-2.92721	-2.92075	virus	zoonotic
1621	TTTCTGGACTATTTAAGGGTCACAT	TTTTTGGACTATTTAAGGGTCACAT	1	-2.93778	-2.91431	virus	zoonotic
1622	TTTTCATTTCCATGCCTCCTTTCAG	TTTTCATTTCCATGCCTCCTTTTAG	1	-2.94827	-2.85933	virus	zoonotic
1623	TTTGGCTCTGAAAGGAGGCATGGAA	TTTGGCTCTAAAAGGAGGCATGGAA	1	-2.96509	-2.90504	virus	zoonotic
1624	TTTCAGAAGTCCTGGATCTATTATT	TTTCAGAAGTCCTGGATCTATGATT	1	-2.97884	-2.93018	virus	zoonotic
1625	TTTGAGGGGACATGTCCGGAAGACT	TTTGACGGGACATGTCCGGAAGACT	1	-3.04609	-3.0514	virus	zoonotic
1626	TTTTCTCTTGAGTCTGTATAGGTTG	TTTTCTCTTGAGCCTGTATAGGTTG	1	-3.06401	-3.00386	virus	zoonotic
1627	TTTGAGTCAACAGAGGATGTATTTT	TTTGAGGCAACAGAGGATGTATTTT	1	-3.13954	-3.08039	virus	zoonotic
1628	TTTACTTTGAATACAATCTTGTCGG	TTAACTTTGAATACAATCTTGTCGG	1	-3.16494	-3.14289	virus	zoonotic
1629	TTTTCAGAAGTCCTGGATCTATTAT	TTTTCAGAAGTCCTGGATCTATGAT	1	-3.2075	-3.10736	virus	zoonotic
1630	TTTGTGCTAATTTATGAAAGACAAC	TTTGGGCTAATTTATGAAAGACAAC	1	-3.21498	-3.22359	virus	zoonotic
1631	TTTTGAGACAGCCCCTTTTGTTAAA	TTTTGAGACAGCCCCTTTAGTTAAA	1	-3.21573	-3.15836	virus	zoonotic
1632	TTTTCATAGTCCAGGTGAAATGCAT	TTTTCATAGTCCAGGTGAAATGTAT	1	-3.22025	-3.14895	virus	zoonotic
1633	TTTGACGCATCAAAGCAGTAAATTT	TTTGACGCATCAAAGCTGTAAATTT	1	-3.23547	-3.17105	virus	zoonotic
1634	TTTCCTAGAGTTATACAGGGCTTTT	TTTCCTAGCGTTATACAGGGCTTTT	1	-3.23598	-3.21175	virus	zoonotic
1635	TTTTAAACACCTTGTTCAGGTTGTC	TTTTAAACACCTTGTCCAGGTTGTC	1	-3.23649	-3.19469	virus	zoonotic
1636	TTTACTGCTTTGATGCGTCAAACGG	TTTACAGCTTTGATGCGTCAAACGG	1	-3.24884	-3.14875	virus	zoonotic
1637	TTTGTCTTATAGTTACCAGTGCTTT	TTTGTGTTATAGTTACCAGTGCTTT	1	-3.32105	-3.26381	virus	zoonotic
1638	TTTTCTGTCCTAGATCAAGTGTTTG	TTTTCTGTCGTAGATCAAGTGTTTG	1	-3.3556	-3.32297	virus	zoonotic
1639	TTTCTGTCCTAGATCAAGTGTTTGG	TTTCTGTCGTAGATCAAGTGTTTGG	1	-3.3556	-3.28189	virus	zoonotic
1640	TTTTTGAGACAGCCCCTTTTGTTAA	TTTTTGAGACAGCCCCTTTAGTTAA	1	-3.35704	-3.27501	virus	zoonotic
1641	TTTGAAAAAGCCCTGTATAACTCTA	TTTGAAAAAGCCCTGTATAACGCTA	1	-3.36544	-3.32156	virus	zoonotic
1642	TTTTCTAGAACACACGAGTTTTTTC	TTTTCTAGAACACACGAGATTTTTC	1	-3.36835	-3.3325	virus	zoonotic
1643	TTTCATAAATTAGCACAAATTTTGT	TTTCATAAATTAGCCCAAATTTTGT	1	-3.37362	-3.29724	virus	zoonotic
1644	TTTTGAGGGGACATGTCCGGAAGAC	TTTTGACGGGACATGTCCGGAAGAC	1	-3.38276	-3.3121	virus	zoonotic
1645	TTTATTTACTTTGAATACAATCTTG	TTTATTAACTTTGAATACAATCTTG	1	-3.39347	-3.38859	virus	zoonotic
1646	TTTAAATAAAGCATACAAGTCAGTT	TTTAAAAAAAGCATACAAGTCAGTT	1	-3.39737	-3.39892	virus	zoonotic
1647	TTTCTTTTCATTTCCATGCCTCCTT	TTCCTTTTCATTTCCATGCCTCCTT	1	-3.404	-3.31381	virus	zoonotic
1648	TTTTTTCAGAAGTCCTGGATCTATT	ATTTTTCAGAAGTCCTGGATCTATG	2	-3.41342	-3.34579	virus	zoonotic
1649	TTTATCTCCACCAGAGAACCTGGGG	TTTATCTCCACCAGAGATCCTGGGG	1	-3.41955	-3.41133	virus	zoonotic
1650	TTTGATGGTTGTTCCACTTTTCATA	TTTGATGGTTGTTCCCCTTTTCATA	1	-3.42108	-3.41187	virus	zoonotic
1651	TTTAAACACCTTGTTCAGGTTGTCT	TTTAAACACCTTGTCCAGGTTGTCT	1	-3.43409	-3.40574	virus	zoonotic
1652	TTTAACAAAAGGGGCTGTCTCAAAA	TTTAACTAAAGGGGCTGTCTCAAAA	1	-3.46318	-3.42397	virus	zoonotic
1653	TTTTTCAGAAGTCCTGGATCTATTA	TTTTTCAGAAGTCCTGGATCTATGA	1	-3.46768	-3.39349	virus	zoonotic
1654	TTTTATCTCCTTTTCGTGCAATCAC	TTTTATCTCCTTTGCGTGCAATCAC	1	-3.47253	-3.44755	virus	zoonotic
1655	TTTATCATGCATGAGCGCCGCCAAA	TTTATCCTGCATGAGCGCCGCCAAA	1	-3.47675	-3.44089	virus	zoonotic
1656	TTTATCTCCTTTTCGTGCAATCACG	TTTATCTCCTTTGCGTGCAATCACG	1	-3.48196	-3.44773	virus	zoonotic
1657	TTTCAAATCTTTGATGGCAGGGTAC	TTTCAAATCGTTGATGGCAGGGTAC	1	-3.48458	-3.42764	virus	zoonotic
1658	TTTTTAAACACCTTGTTCAGGTTGT	TTTTTAAACACCTTGTCCAGGTTGT	1	-3.50344	-3.41805	virus	zoonotic
1659	TTTCTGCAATGTTTGTCTTATAGTT	TTTCTGCAATGTTTGTGTTATAGTT	1	-3.50378	-3.49153	virus	zoonotic
1660	TTTATTTAAATCGGGAGCCTTTCCT	TTTTTTTAAATCGGGAGCCTTTCCT	1	-3.50445	-3.56969	virus	zoonotic
1661	TTTGTTAAAATCGTGGAACACCATA	TTAGTTAAAATCGTGGAACACCATA	1	-3.50746	-3.50452	virus	zoonotic
1662	TTTAAATAATAGATCCAGGACTTCT	TTTAAATCATAGATCCAGGACTTCT	1	-3.5088	-3.39328	virus	zoonotic
1663	TTTTTGAGGGGACATGTCCGGAAGA	TTTTTGACGGGACATGTCCGGAAGA	1	-3.50948	-3.40394	virus	zoonotic
1664	TTTTCAAATCTTTGATGGCAGGGTA	TTTTCAAATCGTTGATGGCAGGGTA	1	-3.5169	-3.53133	virus	zoonotic
1665	TTTCTAGAACACACGAGTTTTTTCA	TTTCTAGAACACACGAGATTTTTCA	1	-3.52506	-3.48626	virus	zoonotic
1666	TTTTATCTCCACCAGAGAACCTGGG	TTTTATCTCCACCAGAGATCCTGGG	1	-3.53535	-3.52258	virus	zoonotic
1667	TTTTTTGAGGGGACATGTCCGGAAG	TTTTTTGACGGGACATGTCCGGAAG	1	-3.54959	-3.51216	virus	zoonotic
1668	TTTTTCAAATCTTTGATGGCAGGGT	TTTTTCAAATCGTTGATGGCAGGGT	1	-3.55873	-3.56671	virus	zoonotic
1669	TTTTAACAAAAGGGGCTGTCTCAAA	TTTTAACTAAAGGGGCTGTCTCAAA	1	-3.5651	-3.55039	virus	zoonotic
1670	TTTTATCATGCATGAGCGCCGCCAA	TTTTATCCTGCATGAGCGCCGCCAA	1	-3.57116	-3.53277	virus	zoonotic
1671	TTTGAATACAATCTTGTCGGCATCC	TTTGAATACAATCTTGTCGGCATCC	0	-1.34484	-1.36134	virus	zoonotic
1672	TTTACTTTGAATACAATCTTGTCGG	TTTACTTTGAATACAATCTTGTCGG	0	-1.40156	-1.49557	virus	zoonotic
1673	TTTGATCTGTTTAAATAATAGATCC	TTTGATCTGTTTAAATAATAGATCG	1	-1.41871	-1.48926	virus	zoonotic
1674	TTTGAGGGGACATGTCCGGAAGACT	TTTCAGGGGACATGTCCGGAAGACT	1	-1.46512	-1.50461	virus	zoonotic
1675	TTTAAATAAAGCATACAAGTCAGTT	TTTAAATAAAACATACAAGTCAGTT	1	-1.53051	-1.56774	virus	zoonotic
1676	TTTGGCGGCGGCAATGCAGTTTTTT	TTTGGCGGCGGCAATGCAGTTTTTT	0	-1.57308	-1.61901	virus	zoonotic
1677	TTTGATCCTCCCGTAACCCGATGAG	TTTGATCCTCCCGTAACCCGTTGAG	1	-1.60921	-1.67945	virus	zoonotic
1678	TTTGAAGCCTGAGATTATCGTGGAT	TTTGAAGCCTGAGATTGTCGTGGAT	1	-1.61023	-1.65951	virus	zoonotic
1679	TTTTGTGAGTTGTCATTAGAGTATG	TTTCGTGAGTTGTCATTAGAGTATG	1	-1.6631	-1.71945	virus	zoonotic
1680	TTTCTCTTGAGTCTGTATAGGTTGA	TTTCTCTTGAGTCTGTATAGGTTGA	0	-1.66612	-1.69221	virus	zoonotic
1681	TTTGACGCATCAAAGCAGTAAATTT	TTTGACGCATCAAAGCAGTAAATTT	0	-1.67554	-1.68137	virus	zoonotic
1682	TTTGAGACAGCCCCTTTTGTTAAAA	TTTGAGACAGCCCCTTTTGTTAAAA	0	-1.83292	-1.86849	virus	zoonotic
1683	TTTATCCTGACGATTTATGTTTCTA	TTTATCCTGACGATTTATGTGTCTA	1	-1.83719	-1.84872	virus	zoonotic
1684	TTTAAATCGGGAGCCTTTCCTAGAG	TTTAAATCGGGAGCCTTTCCTAGAG	0	-1.85013	-1.88207	virus	zoonotic
1685	TTTCCCTGAGCATGCGTCTTTAGTC	TTTCCCTGAGCATGCGTCTTTAGTC	0	-1.85566	-1.87085	virus	zoonotic
1686	TTTCAAATCTTTGATGGCAGGGTAC	TTTCAAATCTTTGATGGTAGGGTAC	1	-1.89647	-1.89553	virus	zoonotic
1687	TTTGTGAGTTGTCATTAGAGTATGG	TTCGTGAGTTGTCATTAGAGTATGG	1	-1.93021	-2.00675	virus	zoonotic
1688	TTTAAGGGTCACATATGCATTTCAC	TTCAAGGGTCACATATGCATTTCAC	1	-1.98293	-2.00151	virus	zoonotic
1689	TTTTGCTCAACCTATACAGACTCAA	TTTCGCTCAACCTATACAGACTCAA	1	-1.9956	-2.01668	virus	zoonotic
1690	TTTATCCTTTCTGCAATGTTTGTCT	TTTATCCTTTCTGCAATGTTTGTCT	0	-1.99696	-2.02495	virus	zoonotic
1691	TTTTATCTCCTTTTCGTGCAATCAC	TTTCATCTCCTTTTCGTGCAATCAC	1	-2.01922	-2.01202	virus	zoonotic
1692	TTTGTGCTAATTTATGAAAGACAAC	TTTGTGCTAATTTATGAAAGACAAC	0	-2.02983	-2.05316	virus	zoonotic
1693	TTTATCCACGATAATCTCAGGCTTC	TTTATCCACGACAATCTCAGGCTTC	1	-2.05026	-2.06131	virus	zoonotic
1694	TTTGCTCAACCTATACAGACTCAAG	TTCGCTCAACCTATACAGACTCAAG	1	-2.124	-2.10783	virus	zoonotic
1695	TTTGATGGCAGGGTACTTGTACTCA	TTTGATGGTAGGGTACTTGTACTCA	1	-2.14568	-2.14897	virus	zoonotic
1696	TTTAAAAAGCTGATCGACAGGGTCA	TTTAAAAAGCTGATCGACACGGTCA	1	-2.16189	-2.16603	virus	zoonotic
1697	TTTCTGTCCTAGATCAAGTGTTTGG	TTTCTGTCCTAGTTCAAGTGTTTGG	1	-2.16929	-2.179	virus	zoonotic
1698	TTTCTAGAACACACGAGTTTTTTCA	TTTATAGAACACACGAGTTTTTTCA	1	-2.19198	-2.18158	virus	zoonotic
1699	TTTGATGCGTCAAACGGCCCAACCT	TTTGATGCGTCAAACGGCCCAACCT	0	-2.20947	-2.19098	virus	zoonotic
1700	TTTCATAAATTAGCACAAATTTTGT	TTTCATAAATTAGCACAAATTTCGT	1	-2.21015	-2.20638	virus	zoonotic
1701	TTTTCTCTTGAGTCTGTATAGGTTG	TTTTCTCTTGAGTCTGTATAGGTTG	0	-2.22233	-2.24122	virus	zoonotic
1702	TTTACTGCTTTGATGCGTCAAACGG	TTTACTGCTTTGATGCGTCAAACGG	0	-2.3973	-2.41138	virus	zoonotic
1703	TTTCTTTTCATTTCCATGCCTCCTT	TTTCTTTTCATTTCCATGCCTCCTT	0	-2.40626	-2.42245	virus	zoonotic
1704	TTTTCATTTCCATGCCTCCTTTCAG	TTTTCATTTCCATGCCTCCTTTCAC	1	-2.4081	-2.42725	virus	zoonotic
1705	TTTTTGAGACAGCCCCTTTTGTTAA	TTTTTGAGACAGCCCCTTTTGTTAA	0	-2.43764	-2.42425	virus	zoonotic
1706	TTTAACAAAAGGGGCTGTCTCAAAA	TTTAACAAAAGGGGCTGTCTCAAAA	0	-2.44166	-2.43441	virus	zoonotic
1707	TTTCCTAGAGTTATACAGGGCTTTT	TTTCCTAGAGCTATACAGGGCTTTT	1	-2.44954	-2.43848	virus	zoonotic
1708	TTTTGAGACAGCCCCTTTTGTTAAA	TTTTGAGACAGCCCCTTTTGTTAAA	0	-2.49566	-2.54098	virus	zoonotic
1709	TTTCATAGTCCAGGTGAAATGCATA	TTTCAAAGTCCAGGTGAAATGCATA	1	-2.54402	-2.55084	virus	zoonotic
1710	TTTGGATTGAAGAGAGTGTTTTCTA	TTTGGATTGAAGAGAGTGTTTTATA	1	-2.54731	-2.54454	virus	zoonotic
1711	TTTGTCTTATAGTTACCAGTGCTTT	TTTGTCTAATAGTTACCAGTGCTTT	1	-2.60952	-2.59603	virus	zoonotic
1712	TTTAAACAGATCAAACCTCATCGGG	TTTAAACAGATCAAACCTCAACGGG	1	-2.62061	-2.62331	virus	zoonotic
1713	TTTCCATGCCTCCTTTCAGAGCCAA	TTTCCATGCCTCCTTTCACAGCCAA	1	-2.62927	-2.67149	virus	zoonotic
1714	TTTGAGTCAACAGAGGATGTATTTT	TTTGCGTCAACAGAGGATGTATTTT	1	-2.72415	-2.70242	virus	zoonotic
1715	TTTGATGGTTGTTCCACTTTTCATA	TTTGATGGTTGTTCCACTTTTCAAA	1	-2.74575	-2.73815	virus	zoonotic
1716	TTTAGTCGGTTTTCTCTTGAGTCTG	TTTAGTCTGTTTTCTCTTGAGTCTG	1	-2.7895	-2.72633	virus	zoonotic
1717	TTTGAAAAAGCCCTGTATAACTCTA	TTTGAAAAAGCCCTGTATAGCTCTA	1	-2.81473	-2.76521	virus	zoonotic
1718	TTTGCCCGGATATTTTGCTCAACCT	TTTGCCCGGATATTTCGCTCAACCT	1	-2.8495	-2.81925	virus	zoonotic
1719	TTTTCTGTCCTAGATCAAGTGTTTG	TTTTCTGTCCTAGTTCAAGTGTTTG	1	-2.87598	-2.81756	virus	zoonotic
1720	TTTTATCATGCATGAGCGCCGCCAA	TTTTATCATGCATGAGCTCCGCCAA	1	-2.88189	-2.82003	virus	zoonotic
1721	TTTATGAAAGACAACCTGAACAAGG	TTTATGAAAGACAACCCGAACAAGG	1	-2.88849	-2.87606	virus	zoonotic
1722	TTTCATTTCCATGCCTCCTTTCAGA	TTTCATTTCCATGCCTCCTTTCACA	1	-2.91264	-2.91447	virus	zoonotic
1723	TTTATTTAAATCGGGAGCCTTTCCT	TTTATTTAAATCGGGAGCCTTTCCT	0	-2.91672	-2.86901	virus	zoonotic
1724	TTTAAATAATAGATCCAGGACTTCT	TTTAAATAATAGATCGAGGACTTCT	1	-2.93322	-2.8934	virus	zoonotic
1725	TTTGGCGGCGCTCATGCATGATAAA	TTTGGCGGAGCTCATGCATGATAAA	1	-2.94227	-2.8989	virus	zoonotic
1726	TTTTAACAAAAGGGGCTGTCTCAAA	TTTTAACAAAAGGGGCTGTCTCAAA	0	-2.94472	-2.92912	virus	zoonotic
1727	TTTTCGTGCAATCACGATTCCATAG	TTTTCGTGCAATCACGATTCCATCG	1	-2.96169	-2.93557	virus	zoonotic
1728	TTTAGAAGGGAATTTGGCTCTGAAA	TTTAGAAGGGAATTTGGCTGTGAAA	1	-2.9899	-2.95006	virus	zoonotic
1729	TTTTCAAATCTTTGATGGCAGGGTA	TTTTCAAATCTTTGATGGTAGGGTA	1	-2.99173	-2.94683	virus	zoonotic
1730	TTTTGAGGGGACATGTCCGGAAGAC	TTTTCAGGGGACATGTCCGGAAGAC	1	-3.02498	-2.99301	virus	zoonotic
1731	TTTCGTGCAATCACGATTCCATAGC	TTTCGTGCAATCACGATTCCATCGC	1	-3.02879	-2.9874	virus	zoonotic
1732	TTTCAGAGCCAAATTCCCTTCTAAA	TTTCACAGCCAAATTCCCTTCTAAA	1	-3.06173	-2.99235	virus	zoonotic
1733	TTTGTTAAAATCGTGGAACACCATA	TTTGTTAAAATCCTGGAACACCATA	1	-3.18309	-3.16513	virus	zoonotic
1734	TTTTCTAGAACACACGAGTTTTTTC	TTTTATAGAACACACGAGTTTTTTC	1	-3.18576	-3.12371	virus	zoonotic
1735	TTTATGTTTCTATTTGGCGGCGGCA	TTTATGTGTCTATTTGGCGGCGGCA	1	-3.20104	-3.15135	virus	zoonotic
1736	TTTTTTCAGAAGTCCTGGATCTATT	TTTTTTCAGAAGTCCTCGATCTATT	1	-3.22302	-3.1597	virus	zoonotic
1737	TTTATTTACTTTGAATACAATCTTG	TTGATTTACTTTGAATACAATCTTG	1	-3.22349	-3.18265	virus	zoonotic
1738	TTTTATCTCCACCAGAGAACCTGGG	TTCTATCTCCACCAGAGAACCTGGG	1	-3.22488	-3.14782	virus	zoonotic
1739	TTTATCTCCTTTTCGTGCAATCACG	TTCATCTCCTTTTCGTGCAATCACG	1	-3.23936	-3.19301	virus	zoonotic
1740	TTTTAAACACCTTGTTCAGGTTGTC	TTTTAAACACCTTGTTCGGGTTGTC	1	-3.25072	-3.19621	virus	zoonotic
1741	TTTCACCTGGACTATGAAAAGTGGA	TTTCACCTGGACTTTGAAAAGTGGA	1	-3.25311	-3.20618	virus	zoonotic
1742	TTTAAACACCTTGTTCAGGTTGTCT	TTTAAACACCTTGTTCGGGTTGTCT	1	-3.26607	-3.2297	virus	zoonotic
1743	TTTCTATTTGGCGGCGGCAATGCAG	TGTCTATTTGGCGGCGGCAATGCAG	1	-3.26753	-3.23703	virus	zoonotic
1744	TTTTTTGAGGGGACATGTCCGGAAG	TTTTTTCAGGGGACATGTCCGGAAG	1	-3.27238	-3.22947	virus	zoonotic
1745	TTTCTGGACTATTTAAGGGTCACAT	TTTCTGGACTATTCAAGGGTCACAT	1	-3.29005	-3.25646	virus	zoonotic
1746	TTTGGCTCTGAAAGGAGGCATGGAA	TTTGGCTGTGAAAGGAGGCATGGAA	1	-3.299	-3.25861	virus	zoonotic
1747	TTTTTCAGAAGTCCTGGATCTATTA	TTTTTCAGAAGTCCTCGATCTATTA	1	-3.31258	-3.2626	virus	zoonotic
1748	TTTATCTCCACCAGAGAACCTGGGG	TCTATCTCCACCAGAGAACCTGGGG	1	-3.32123	-3.23495	virus	zoonotic
1749	TTTTGTTAAAATCGTGGAACACCAT	TTTTGTTAAAATCCTGGAACACCAT	1	-3.32174	-3.29142	virus	zoonotic
1750	TTTCTGCAATGTTTGTCTTATAGTT	TTTCTGCAATGTTTGTCTAATAGTT	1	-3.32892	-3.31657	virus	zoonotic
1751	TTTTCATAGTCCAGGTGAAATGCAT	TTTTCAAAGTCCAGGTGAAATGCAT	1	-3.33201	-3.30773	virus	zoonotic
1752	TTTATCATGCATGAGCGCCGCCAAA	TTTATCATGCATGAGCTCCGCCAAA	1	-3.34187	-3.30031	virus	zoonotic
1753	TTTTCAGAAGTCCTGGATCTATTAT	TTTTCAGAAGTCCTCGATCTATTAT	1	-3.34448	-3.30382	virus	zoonotic
1754	TTTCAGAAGTCCTGGATCTATTATT	TTTCAGAAGTCCTCGATCTATTATT	1	-3.36135	-3.33747	virus	zoonotic
1755	TTTTTAAACACCTTGTTCAGGTTGT	TTTTTAAACACCTTGTTCGGGTTGT	1	-3.37581	-3.35204	virus	zoonotic
1756	TTTTTCAAATCTTTGATGGCAGGGT	TTTTTCAAATCTTTGATGGTAGGGT	1	-3.44044	-3.40121	virus	zoonotic
1757	TTTTTGAGGGGACATGTCCGGAAGA	TTTTTCAGGGGACATGTCCGGAAGA	1	-3.58043	-3.57929	virus	zoonotic
1758	TTTGATCTGTTTAAATAATAGATCC	TTTGATCTGTTTAAATAATAGATCC	0	-1.33352	-1.37885	virus	zoonotic
1759	TTTGGCGGCGGCAATGCAGTTTTTT	TTTGGCGGCGGCAATGCAGTTTTT-	1	-1.46012	-1.47351	virus	zoonotic
1760	TTTACTTTGAATACAATCTTGTCGG	TTTACTTTGAATACAATCTTGTCGG	0	-1.49176	-1.57911	virus	zoonotic
1761	TTTATGTTTCTATTTGGCGGCGGCA	TTTATGTTTCTATTTGGCGGCGGCA	0	-1.6186	-1.65278	virus	zoonotic
1762	TTTGAGGGGACATGTCCGGAAGACT	TTTGAGGGGACATGTCCGGAAGACT	0	-1.65513	-1.67107	virus	zoonotic
1763	TTTGGCGGCGCTCATGCATGATAAA	TTTGGCGGCGCTCATGCATGATAAA	0	-1.68144	-1.67993	virus	zoonotic
1764	TTTGCTCAACCTATACAGACTCAAG	TTTGCTCAACCTATACAGACTCAA-	1	-1.72634	-1.7521	virus	zoonotic
1765	TTTGTGAGTTGTCATTAGAGTATGG	TTTGTGAGTTGTCATTAGAGTATGG	0	-1.73022	-1.80084	virus	zoonotic
1766	TTTGAATACAATCTTGTCGGCATCC	TTTGAATACAATCTTGTCGGCATCC	0	-1.73332	-1.74381	virus	zoonotic
1767	TTTCTGTCCTAGATCAAGTGTTTGG	TTTCTGTCCTAGATCAAGTGTTTGG	0	-1.76958	-1.80013	virus	zoonotic
1768	TTTGACGCATCAAAGCAGTAAATTT	TTTGACGCATCAAAGCAGTAAATTT	0	-1.78682	-1.82584	virus	zoonotic
1769	TTTTGAGGGGACATGTCCGGAAGAC	TTTTGAGGGGACATGTCCGGAAGAC	0	-1.79668	-1.81476	virus	zoonotic
1770	TTTATTTACTTTGAATACAATCTTG	TTTATTTACTTTGAATACAATCTTG	0	-1.80226	-1.86491	virus	zoonotic
1771	TTTCATAGTCCAGGTGAAATGCATA	TTTCATAGTCCAGGTGAAATGCATA	0	-1.81728	-1.87121	virus	zoonotic
1772	TTTGAAAAAGCCCTGTATAACTCTA	TTTGAAAAAGCCCTGTATAACTC-A	1	-1.8195	-1.89131	virus	zoonotic
1773	TTTCCCTGAGCATGCGTCTTTAGTC	TTTCCCTGAGCATGCGTCTTTAGTC	0	-1.82056	-1.83654	virus	zoonotic
1774	TTTCTATTTGGCGGCGGCAATGCAG	TTTCTATTTGGCGGCGGCAATGCAG	0	-1.83546	-1.86072	virus	zoonotic
1775	TTTGAGACAGCCCCTTTTGTTAAAA	TTTGAGACAGCCCCTTTTGTTAAAA	0	-1.8753	-1.91727	virus	zoonotic
1776	TTTATCCACGATAATCTCAGGCTTC	TTTATCCACGATAATCTCAGGCT-C	1	-1.91668	-1.93498	virus	zoonotic
1777	TTTCATTTCCATGCCTCCTTTCAGA	TTTCATTTCCATGCCTCCTTTCAGA	0	-2.03974	-2.07475	virus	zoonotic
1778	TTTAAGGGTCACATATGCATTTCAC	TTTAAGGGTCACATATGCATTTCAC	0	-2.07302	-2.05323	virus	zoonotic
1779	TTTAAACAGATCAAACCTCATCGGG	TTTAAACAGATCAAACCTCATCGGG	0	-2.13355	-2.15898	virus	zoonotic
1780	TTTGCCCGGATATTTTGCTCAACCT	TTTGCCCGGATATTTTGCTCAACCT	0	-2.14927	-2.13647	virus	zoonotic
1781	TTTATGAAAGACAACCTGAACAAGG	TTTATGAAAGACAACCTGAACAAGG	0	-2.22427	-2.26107	virus	zoonotic
1782	TTTCTGCAATGTTTGTCTTATAGTT	TTTCTGCAATGTTTGTCTTATAGTT	0	-2.23007	-2.24581	virus	zoonotic
1783	TTTGATGCGTCAAACGGCCCAACCT	TTTGATGCGTCAAACGGCCCAACCT	0	-2.24459	-2.21923	virus	zoonotic
1784	TTTTCTGTCCTAGATCAAGTGTTTG	TTTTCTGTCCTAGATCAAGTGTTTG	0	-2.25738	-2.24952	virus	zoonotic
1785	TTTTGTGAGTTGTCATTAGAGTATG	TTTTGTGAGTTGTCATTAGAGTATG	0	-2.26836	-2.29284	virus	zoonotic
1786	TTTTCTAGAACACACGAGTTTTTTC	TTTTCTAGAACACACGAGTTTTTTC	0	-2.30754	-2.34955	virus	zoonotic
1787	TTTTAAACACCTTGTTCAGGTTGTC	TTTTAAACACCTTGTTCAGGTTGTC	0	-2.31338	-2.32727	virus	zoonotic
1788	TTTCAAATCTTTGATGGCAGGGTAC	TTTCAAATCTTTGATGGCAGG-TAC	1	-2.32869	-2.31691	virus	zoonotic
1789	TTTTCATTTCCATGCCTCCTTTCAG	TTTTCATTTCCATGCCTCCTTTCAG	0	-2.3303	-2.35064	virus	zoonotic
1790	TTTCTAGAACACACGAGTTTTTTCA	TTTCTAGAACACACGAGTTTTTTCA	0	-2.35391	-2.34912	virus	zoonotic
1791	TTTCTTTTCATTTCCATGCCTCCTT	TTTCTTTTCATTTCCATGCCTCCTT	0	-2.35688	-2.36851	virus	zoonotic
1792	TTTTATCATGCATGAGCGCCGCCAA	TTTTATCATGCATGAGCGCCGCCAA	0	-2.36451	-2.34818	virus	zoonotic
1793	TTTAAATCGGGAGCCTTTCCTAGAG	TTTAAATCGGGAGCCTTTCCT-GAG	1	-2.38334	-2.38413	virus	zoonotic
1794	TTTTGAGACAGCCCCTTTTGTTAAA	TTTTGAGACAGCCCCTTTTGTTAAA	0	-2.41717	-2.40168	virus	zoonotic
1795	TTTATCATGCATGAGCGCCGCCAAA	TTTATCATGCATGAGCGCCGCCAAA	0	-2.44061	-2.43969	virus	zoonotic
1796	TTTAACAAAAGGGGCTGTCTCAAAA	TTTAACAAAAGGGGCTGTCTCAAAA	0	-2.44674	-2.43611	virus	zoonotic
1797	TTTCCATGCCTCCTTTCAGAGCCAA	TTTCCATGCCTCCTTTCAGAGCCAA	0	-2.44982	-2.52341	virus	zoonotic
1798	TTTGTCTTATAGTTACCAGTGCTTT	TTTGTCTTATAGTTACCAGTG-TTT	1	-2.49718	-2.48251	virus	zoonotic
1799	TTTACTGCTTTGATGCGTCAAACGG	TTTACTGCTTTGATGCGTCAAACGG	0	-2.51618	-2.55008	virus	zoonotic
1800	TTTGGCTCTGAAAGGAGGCATGGAA	TTTGGCTCTGAAAGGAGGCATGGAA	0	-2.53873	-2.56074	virus	zoonotic
1801	TTTATCTCCTTTTCGTGCAATCACG	TTTATCTCCTTTTCGTGCAATCACG	0	-2.60299	-2.58439	virus	zoonotic
1802	TTTTATCTCCTTTTCGTGCAATCAC	TTTTATCTCCTTTTCGTGCAATCAC	0	-2.60999	-2.61187	virus	zoonotic
1803	TTTAAACACCTTGTTCAGGTTGTCT	TTTAAACACCTTGTTCAGGTTGTCT	0	-2.70366	-2.68278	virus	zoonotic
1804	TTTTTGAGGGGACATGTCCGGAAGA	TTTTTGAGGGGACATGTCCGGAAGA	0	-2.77161	-2.79795	virus	zoonotic
1805	TTTCTCTTGAGTCTGTATAGGTTGA	TTTCT-TTGAGTCTGTATAGGTTGA	1	-2.84425	-2.80775	virus	zoonotic
1806	TTTTGCTCAACCTATACAGACTCAA	TTTTGCTCAACCTATACAGACTCAA	0	-2.88405	-2.83843	virus	zoonotic
1807	TTTTAACAAAAGGGGCTGTCTCAAA	TTTTAACAAAAGGGGCTGTCTCAAA	0	-2.92812	-2.93045	virus	zoonotic
1808	TTTTTGAGACAGCCCCTTTTGTTAA	TTTTTGAGACAGCCCCTTTTGTTAA	0	-2.95812	-2.92495	virus	zoonotic
1809	TTTATCCTTTCTGCAATGTTTGTCT	TT-ATCCTTTCTGCAATGTTTGTCT	1	-2.99905	-2.93198	virus	zoonotic
1810	TTTAAATAAAGCATACAAGTCAGTT	TTTAAATAAAGCATACAAGTCA-TT	1	-3.05294	-3.02754	virus	zoonotic
1811	TTTAAAAAGCTGATCGACAGGGTCA	TTTAAAA-GCTGATCGACAGGGTCA	1	-3.07134	-3.02361	virus	zoonotic
1812	TTTATTTAAATCGGGAGCCTTTCCT	TTTATTTAAATCGGGAGCCTTTCCT	0	-3.13729	-3.06959	virus	zoonotic
1813	TTTTCAAATCTTTGATGGCAGGGTA	TTTTCAAATCTTTGATGGCAGG-TA	1	-3.1933	-3.15326	virus	zoonotic
1814	TTTTCATAGTCCAGGTGAAATGCAT	TTT-CATAGTCCAGGTGAAATGCAT	1	-3.25871	-3.18378	virus	zoonotic
1815	TTTGATGGTTGTTCCACTTTTCATA	TTTGATGGTTGTTCCACTTT-CATA	1	-3.27307	-3.24671	virus	zoonotic
1816	TTTTCTCTTGAGTCTGTATAGGTTG	TTTTCT-TTGAGTCTGTATAGGTTG	1	-3.27431	-3.21769	virus	zoonotic
1817	TTTGATGGCAGGGTACTTGTACTCA	TTTGATGGCAGG-TACTTGTACTCA	1	-3.2768	-3.23804	virus	zoonotic
1818	TTTCAGAGCCAAATTCCCTTCTAAA	TTTCAGAGCCAAAT-CCCTTCTAAA	1	-3.29437	-3.25475	virus	zoonotic
1819	TTTTTAAACACCTTGTTCAGGTTGT	TTTT-AAACACCTTGTTCAGGTTGT	1	-3.30625	-3.21446	virus	zoonotic
1820	TTTGAAGCCTGAGATTATCGTGGAT	TTTGA-GCCTGAGATTATCGTGGAT	1	-3.31872	-3.2838	virus	zoonotic
1821	TTTGAGTCAACAGAGGATGTATTTT	TTTGAGTCAACAGAGG-TGTATTTT	1	-3.33134	-3.28327	virus	zoonotic
1822	TTTGGATTGAAGAGAGTGTTTTCTA	TTTGGATTGAAG-GAGTGTTTTCTA	1	-3.33793	-3.29714	virus	zoonotic
1823	TTTGTGCTAATTTATGAAAGACAAC	TTTGTG-TAATTTATGAAAGACAAC	1	-3.34901	-3.3068	virus	zoonotic
1824	TTTAGAAGGGAATTTGGCTCTGAAA	TTTAGAAGGGA-TTTGGCTCTGAAA	1	-3.36022	-3.30864	virus	zoonotic
1825	TTTAGTCGGTTTTCTCTTGAGTCTG	TTTAGTCGGTTTTCT-TTGAGTCTG	1	-3.36973	-3.32105	virus	zoonotic
1826	TTTTTTGAGGGGACATGTCCGGAAG	TTTTT-GAGGGGACATGTCCGGAAG	1	-3.37155	-3.32115	virus	zoonotic
1827	TTTTTTCAGAAGTCCTGGATCTATT	TTTTTTCAGAAGTC-TGGATCTATT	1	-3.38163	-3.34582	virus	zoonotic
1828	TTTGATCCTCCCGTAACCCGATGAG	TTTGATCCTCCCGTA-CCCGATGAG	1	-3.38717	-3.36892	virus	zoonotic
1829	TTTGTTAAAATCGTGGAACACCATA	TTTGTTAAAATCGTG-AACACCATA	1	-3.39228	-3.35949	virus	zoonotic
1830	TTTCCTAGAGTTATACAGGGCTTTT	TTTCCT-GAGTTATACAGGGCTTTT	1	-3.39508	-3.34836	virus	zoonotic
1831	TTTCAGAAGTCCTGGATCTATTATT	TTTCAGAAGTC-TGGATCTATTATT	1	-3.40399	-3.3912	virus	zoonotic
1832	TTTATCCTGACGATTTATGTTTCTA	TTTATCCTGA-GATTTATGTTTCTA	1	-3.40587	-3.37045	virus	zoonotic
1833	TTTAAATAATAGATCCAGGACTTCT	TTTAAATAATAGATCCAG-ACTTCT	1	-3.40918	-3.37167	virus	zoonotic
1834	TTTTGTTAAAATCGTGGAACACCAT	TTTTGTTAAAATCGTG-AACACCAT	1	-3.40918	-3.37089	virus	zoonotic
1835	TTTTATCTCCACCAGAGAACCTGGG	TTTTATCTCCACCAGAGA-CCTGGG	1	-3.42348	-3.39244	virus	zoonotic
1836	TTTATCTCCACCAGAGAACCTGGGG	TTTATCTCCACCAGAGA-CCTGGGG	1	-3.42492	-3.35306	virus	zoonotic
1837	TTTTCAGAAGTCCTGGATCTATTAT	TTTTCAGAAGTC-TGGATCTATTAT	1	-3.42637	-3.38154	virus	zoonotic
1838	TTTCACCTGGACTATGAAAAGTGGA	TTTCACCTGGACTATGAAA-GTGGA	1	-3.4312	-3.39304	virus	zoonotic
1839	TTTTTCAAATCTTTGATGGCAGGGT	TTTTTCAAATCTTTGATGGCAGG-T	1	-3.4419	-3.38895	virus	zoonotic
1840	TTTCTGGACTATTTAAGGGTCACAT	TTTCTGGAC-ATTTAAGGGTCACAT	1	-3.44779	-3.41491	virus	zoonotic
1841	TTTTTCAGAAGTCCTGGATCTATTA	TTTTTCAGAAGTC-TGGATCTATTA	1	-3.45025	-3.40586	virus	zoonotic
1842	TTTCGTGCAATCACGATTCCATAGC	TTTCGTGCAATCACGAT-CCATAGC	1	-3.45768	-3.41721	virus	zoonotic
1843	TTTCATAAATTAGCACAAATTTTGT	TTTCATAAATTA-CACAAATTTTGT	1	-3.4732	-3.44451	virus	zoonotic
1844	TTTTCGTGCAATCACGATTCCATAG	TTTTCGTGCAATCACGAT-CCATAG	1	-3.49514	-3.46584	virus	zoonotic
1845	TTTGATCTGTTTAAATAATAGATCC	TTTGATCTGTTTAAATAATAGACCC	1	-1.42673	-1.45574	virus	zoonotic
1846	TTTACTTTGAATACAATCTTGTCGG	TTTACTTTGAATACAATCTTGTCGG	0	-1.47041	-1.49566	virus	zoonotic
1847	TTTCTGTCCTAGATCAAGTGTTTGG	TTTCTGTCCTAGATCAAGTGCTTGG	1	-1.51064	-1.55508	virus	zoonotic
1848	TTTCCATGCCTCCTTTCAGAGCCAA	TTTCCATGCCTCCTTTCAGAGCCAA	0	-1.6311	-1.68477	virus	zoonotic
1849	TTTAAGGGTCACATATGCATTTCAC	TTTAAGGGTCACATATGCAATTCAC	1	-1.66131	-1.68525	virus	zoonotic
1850	TTTAGTCGGTTTTCTCTTGAGTCTG	TTTAGTCGGTTTTCTCTTGAGACTG	1	-1.66278	-1.69053	virus	zoonotic
1851	TTTATTTACTTTGAATACAATCTTG	TTTCTTTACTTTGAATACAATCTTG	1	-1.66424	-1.71012	virus	zoonotic
1852	TTTGTGAGTTGTCATTAGAGTATGG	TTTATGAGTTGTCATTAGAGTATGG	1	-1.71533	-1.73521	virus	zoonotic
1853	TTTGATCCTCCCGTAACCCGATGAG	TTTGATCCTCCCGTAACCCGAGGAG	1	-1.77516	-1.85107	virus	zoonotic
1854	TTTAAATAAAGCATACAAGTCAGTT	TTTAAATAAAGCATACAAGTCAGTA	1	-1.79555	-1.68004	virus	zoonotic
1855	TTTGAATACAATCTTGTCGGCATCC	TTTGAATACAATCTTGTCGGCATCC	0	-1.80226	-1.73935	virus	zoonotic
1856	TTTGGCGGCGGCAATGCAGTTTTTT	TTTCGCGGCGGCAATGCAGTTTTTT	1	-1.85049	-1.82991	virus	zoonotic
1857	TTTCTCTTGAGTCTGTATAGGTTGA	TTTCTCTTGAGACTGTATAGGTTGA	1	-1.87672	-1.94644	virus	zoonotic
1858	TTTGTCTTATAGTTACCAGTGCTTT	TTTGTCTTATAGTTACCAGTGCTTT	0	-1.88399	-1.91743	virus	zoonotic
1859	TTTGCTCAACCTATACAGACTCAAG	TTTGCTCAACCTATACAGTCTCAAG	1	-1.98169	-2.02021	virus	zoonotic
1860	TTTTGAGGGGACATGTCCGGAAGAC	TTTTGAGGGAACATGTCCGGAAGAC	1	-2.09672	-2.10725	virus	zoonotic
1861	TTTCATAGTCCAGGTGAAATGCATA	TTTCATAGTCCAGGTGAATTGCATA	1	-2.13743	-2.1484	virus	zoonotic
1862	TTTCATAAATTAGCACAAATTTTGT	TTTCATAAATTAGCACAAATTTTAT	1	-2.15323	-2.23573	virus	zoonotic
1863	TTTATCCACGATAATCTCAGGCTTC	TTTATCCACGATAATATCAGGCTTC	1	-2.17659	-2.22769	virus	zoonotic
1864	TTTGGCGGCGCTCATGCATGATAAA	TTTGGCGGCGCTCATGCATGATAAT	1	-2.18395	-2.15834	virus	zoonotic
1865	TTTGAGTCAACAGAGGATGTATTTT	TTTGAGTCAACAGAGCATGTATTTT	1	-2.18807	-2.21805	virus	zoonotic
1866	TTTTGAGACAGCCCCTTTTGTTAAA	TTTGGAGACAGCCCCTTTTGTTAAA	1	-2.20051	-2.27785	virus	zoonotic
1867	TTTGATGCGTCAAACGGCCCAACCT	TTTGATGCGTCAAACGGCCCAACCT	0	-2.23103	-2.24086	virus	zoonotic
1868	TTTGAGGGGACATGTCCGGAAGACT	TTTGAGGGAACATGTCCGGAAGACT	1	-2.26571	-2.29944	virus	zoonotic
1869	TTTGGATTGAAGAGAGTGTTTTCTA	CTTGGATTGAAGAGAGTGTTTTCTA	1	-2.32377	-2.31572	virus	zoonotic
1870	TTTCATTTCCATGCCTCCTTTCAGA	TTTTATTTCCATGCCTCCTTTCAGA	1	-2.32395	-2.35255	virus	zoonotic
1871	TTTATCCTTTCTGCAATGTTTGTCT	TTTATCCTTTCTGCAATATTTGTCT	1	-2.35153	-2.36715	virus	zoonotic
1872	TTTCAAATCTTTGATGGCAGGGTAC	TTTCAAATCTTTGATGGCAGGGTAG	1	-2.35816	-2.32473	virus	zoonotic
1873	TTTTCTGTCCTAGATCAAGTGTTTG	TTTTCTGTCCTAGATCAAGTGCTTG	1	-2.37432	-2.41351	virus	zoonotic
1874	TTTTCTCTTGAGTCTGTATAGGTTG	TTTTCTCTTGAGACTGTATAGGTTG	1	-2.43894	-2.40646	virus	zoonotic
1875	TTTCGTGCAATCACGATTCCATAGC	TTTCGTGCAATCACGATTCCGTAGC	1	-2.45895	-2.44164	virus	zoonotic
1876	TTTAGAAGGGAATTTGGCTCTGAAA	TTTAGAAGGGAACTTGGCTCTGAAA	1	-2.52787	-2.51226	virus	zoonotic
1877	TTTAAATAATAGATCCAGGACTTCT	TTTAAATAATAGACCCAGGACTTCT	1	-2.60915	-2.59321	virus	zoonotic
1878	TTTCCCTGAGCATGCGTCTTTAGTC	TTTCCCTGAGCAGGCGTCTTTAGTC	1	-2.6549	-2.65431	virus	zoonotic
1879	TTTGAAGCCTGAGATTATCGTGGAT	TTTGAAGCCTGATATTATCGTGGAT	1	-2.67174	-2.70433	virus	zoonotic
1880	TTTCAGAAGTCCTGGATCTATTATT	TTTCAGAAGTCCTGGGTCTATTATT	1	-2.70907	-2.75683	virus	zoonotic
1881	TTTTGCTCAACCTATACAGACTCAA	TTTTGCTCAACCTATACAGTCTCAA	1	-2.72235	-2.7508	virus	zoonotic
1882	TTTCTGGACTATTTAAGGGTCACAT	TTTATGGACTATTTAAGGGTCACAT	1	-2.73952	-2.72126	virus	zoonotic
1883	TTTCAGAGCCAAATTCCCTTCTAAA	TTTCAGAGCCAAGTTCCCTTCTAAA	1	-2.74627	-2.80662	virus	zoonotic
1884	TTTCTGCAATGTTTGTCTTATAGTT	TTTCTGCAATATTTGTCTTATAGTT	1	-2.79589	-2.81823	virus	zoonotic
1885	TTTGATGGCAGGGTACTTGTACTCA	TTTGATGGCAGGGTAGTTGTACTCA	1	-2.88566	-2.83795	virus	zoonotic
1886	TTTATGAAAGACAACCTGAACAAGG	TTTATGAAAGACGACCTGAACAAGG	1	-2.88781	-2.87403	virus	zoonotic
1887	TTTATGTTTCTATTTGGCGGCGGCA	TTTATGTTTCTATTTCGCGGCGGCA	1	-2.93159	-2.89901	virus	zoonotic
1888	TTTAACAAAAGGGGCTGTCTCAAAA	TTTAACAAAAGGGGCTGTCTCCAAA	1	-2.93349	-2.96437	virus	zoonotic
1889	TTTTGTTAAAATCGTGGAACACCAT	TTTTGTTAAAATCGTAGAACACCAT	1	-3.01378	-3.04834	virus	zoonotic
1890	TTTTTTGAGGGGACATGTCCGGAAG	TTTTTTGAGGGAACATGTCCGGAAG	1	-3.05216	-3.00243	virus	zoonotic
1891	TTTGTGCTAATTTATGAAAGACAAC	TTTGTGCTAATTTATGAAAGACGAC	1	-3.06002	-3.05934	virus	zoonotic
1892	TTTCACCTGGACTATGAAAAGTGGA	ATTCACCTGGACTATGAAAAGTGGA	1	-3.18616	-3.17003	virus	zoonotic
1893	TTTTAAACACCTTGTTCAGGTTGTC	TTTTAAACACCTTGTTCAGGTCGTC	1	-3.1902	-3.15298	virus	zoonotic
1894	TTTGAGACAGCCCCTTTTGTTAAAA	TTGGAGACAGCCCCTTTTGTTAAAA	1	-3.19538	-3.19512	virus	zoonotic
1895	TTTATCTCCTTTTCGTGCAATCACG	TTTGTCTCCTTTTCGTGCAATCACG	1	-3.21016	-3.18608	virus	zoonotic
1896	TTTAAAAAGCTGATCGACAGGGTCA	TTTAAAAAGCTGGTCGACAGGGTCA	1	-3.21522	-3.1765	virus	zoonotic
1897	TTTTTGAGGGGACATGTCCGGAAGA	TTTTTGAGGGAACATGTCCGGAAGA	1	-3.23663	-3.15755	virus	zoonotic
1898	TTTATCCTGACGATTTATGTTTCTA	TCTATCCTGACGATTTATGTTTCTA	1	-3.2487	-3.20106	virus	zoonotic
1899	TTTACTGCTTTGATGCGTCAAACGG	TTTACAGCTTTGATGCGTCAAACGG	1	-3.25635	-3.18605	virus	zoonotic
1900	TTTGGCTCTGAAAGGAGGCATGGAA	CTTGGCTCTGAAAGGAGGCATGGAA	1	-3.26551	-3.20981	virus	zoonotic
1901	TTTCCTAGAGTTATACAGGGCTTTT	TTTCCTAGAGTTATACAGGGGTTTT	1	-3.29251	-3.12049	virus	zoonotic
1902	TTTTTAAACACCTTGTTCAGGTTGT	TTTTTAAACACCTTGTTCAGGTCGT	1	-3.30051	-3.25404	virus	zoonotic
1903	TTTTCAAATCTTTGATGGCAGGGTA	TTTTCAAATCTTTGATGGCAGGGTA	0	-3.33937	-3.26437	virus	zoonotic
1904	TTTTCTAGAACACACGAGTTTTTTC	TTTTCTAGAGCACACGAGTTTTTTC	1	-3.34408	-3.3199	virus	zoonotic
1905	TTTGACGCATCAAAGCAGTAAATTT	TTTGACGCATCAAAGCTGTAAATTT	1	-3.35647	-3.3606	virus	zoonotic
1906	TTTTCAGAAGTCCTGGATCTATTAT	TTTTCAGAAGTCCTGGGTCTATTAT	1	-3.36179	-3.37306	virus	zoonotic
1907	TTTTCATTTCCATGCCTCCTTTCAG	TTTTTATTTCCATGCCTCCTTTCAG	1	-3.37954	-3.41672	virus	zoonotic
1908	TTTAAACACCTTGTTCAGGTTGTCT	TTTAAACACCTTGTTCAGGTCGTCT	1	-3.39183	-3.36654	virus	zoonotic
1909	TTTTAACAAAAGGGGCTGTCTCAAA	TTTTAACAAAAGGGGCTGTCTCCAA	1	-3.41575	-3.39683	virus	zoonotic
1910	TTTAAACAGATCAAACCTCATCGGG	TTTAAACAGATCAAACCTCCTCGGG	1	-3.42992	-3.4562	virus	zoonotic
1911	TTTTCATAGTCCAGGTGAAATGCAT	TTTTCATAGTCCAGGTGAATTGCAT	1	-3.43106	-3.46314	virus	zoonotic
1912	TTTAAATCGGGAGCCTTTCCTAGAG	TTTAAATCTGGAGCCTTTCCTAGAG	1	-3.43278	-3.34762	virus	zoonotic
1913	TTTTCGTGCAATCACGATTCCATAG	TTTTCGTGCAATCACGATTCCGTAG	1	-3.43278	-3.40747	virus	zoonotic
1914	TTTGCCCGGATATTTTGCTCAACCT	TTTGTCCGGATATTTTGCTCAACCT	1	-3.45419	-3.38453	virus	zoonotic
1915	TTTGTTAAAATCGTGGAACACCATA	TTTGTTAAAATCGTAGAACACCATA	1	-3.45565	-3.37303	virus	zoonotic
1916	TTTATCTCCACCAGAGAACCTGGGG	TTTATATCCACCAGAGAACCTGGGG	1	-3.45682	-3.41298	virus	zoonotic
1917	TTTCTTTTCATTTCCATGCCTCCTT	TTTCTTTTTATTTCCATGCCTCCTT	1	-3.46951	-3.41994	virus	zoonotic
1918	TTTCTATTTGGCGGCGGCAATGCAG	TTTCTATTTCGCGGCGGCAATGCAG	1	-3.47607	-3.49235	virus	zoonotic
1919	TTTTGTGAGTTGTCATTAGAGTATG	TTTTATGAGTTGTCATTAGAGTATG	1	-3.47876	-3.40833	virus	zoonotic
1920	TTTATTTAAATCGGGAGCCTTTCCT	TTTATTTAAATCTGGAGCCTTTCCT	1	-3.4884	-3.42791	virus	zoonotic
1921	TTTATCATGCATGAGCGCCGCCAAA	ATTATCATGCATGAGCGCCGCCAAA	1	-3.49783	-3.45604	virus	zoonotic
1922	TTTTTGAGACAGCCCCTTTTGTTAA	TTTTGGAGACAGCCCCTTTTGTTAA	1	-3.49813	-3.48018	virus	zoonotic
1923	TTTTTTCAGAAGTCCTGGATCTATT	TTTTTTCAGAAGTCCTGGGTCTATT	1	-3.51384	-3.44734	virus	zoonotic
1924	TTTTATCATGCATGAGCGCCGCCAA	TATTATCATGCATGAGCGCCGCCAA	1	-3.53581	-3.4988	virus	zoonotic
1925	TTTCTAGAACACACGAGTTTTTTCA	TTTCTAGAGCACACGAGTTTTTTCA	1	-3.54314	-3.50972	virus	zoonotic
1926	TTTTATCTCCTTTTCGTGCAATCAC	TTTTGTCTCCTTTTCGTGCAATCAC	1	-3.56544	-3.57213	virus	zoonotic
1927	TTTTTCAGAAGTCCTGGATCTATTA	TTTTTCAGAAGTCCTGGGTCTATTA	1	-3.57927	-3.52501	virus	zoonotic
1928	TTTTATCTCCACCAGAGAACCTGGG	TTTTATATCCACCAGAGAACCTGGG	1	-3.58425	-3.56489	virus	zoonotic
1929	TTTGATGGTTGTTCCACTTTTCATA	TTTGATGGTGGTTCCACTTTTCATA	1	-3.58492	-3.58737	virus	zoonotic
1930	TTTGAAAAAGCCCTGTATAACTCTA	TTTGAAAAACCCCTGTATAACTCTA	1	-3.58825	-3.45425	virus	zoonotic
1931	TTTTTCAAATCTTTGATGGCAGGGT	TTTTTCAAATCTTTGATGGCAGGGT	0	-3.60274	-3.53135	virus	zoonotic
1932	TTTGAATACAATCTTGTCGGCATCC	TTTGAATACAATCTTGTCGGCATCC	0	-1.30952	-1.32003	virus	zoonotic
1933	TTTGGCGGCGCTCATGCATGATAAA	TTTGGCGGCGCTCATGCATGATAAA	0	-1.4482	-1.48319	virus	zoonotic
1934	TTTGCTCAACCTATACAGACTCAAG	TTTGCTCAACCTATACAGACACAAG	1	-1.47152	-1.51243	virus	zoonotic
1935	TTTGATCTGTTTAAATAATAGATCC	TTTGATCTGTTTAAATAATAGATCT	1	-1.47261	-1.51558	virus	zoonotic
1936	TTTGAGGGGACATGTCCGGAAGACT	TTTGAGAGGACATGTCCGGAAGACT	1	-1.49596	-1.53096	virus	zoonotic
1937	TTTCTGTCCTAGATCAAGTGTTTGG	TTTCTGTCCTAGATCAAGCGTTTGG	1	-1.50667	-1.56125	virus	zoonotic
1938	TTTGGATTGAAGAGAGTGTTTTCTA	TTTGGATTGAAGAGAGTGTTTTCTA	0	-1.51734	-1.57259	virus	zoonotic
1939	TTTGATGGCAGGGTACTTGTACTCA	TTTGATGGCAGGGTACTCGTACTCA	1	-1.68194	-1.73449	virus	zoonotic
1940	TTTGATCCTCCCGTAACCCGATGAG	TTTGATCCTCCCGTAACCCGATGTG	1	-1.75011	-1.80748	virus	zoonotic
1941	TTTATCCTGACGATTTATGTTTCTA	TTTATCCTGACGATTTATGTTTCTA	0	-1.75855	-1.78446	virus	zoonotic
1942	TTTGAAGCCTGAGATTATCGTGGAT	TTTGAAGCCTTAGATTATCGTGGAT	1	-1.78103	-1.84258	virus	zoonotic
1943	TTTCACCTGGACTATGAAAAGTGGA	TTTCACCTGGACTATGAAAAGTGGA	0	-1.79939	-1.84857	virus	zoonotic
1944	TTTATCATGCATGAGCGCCGCCAAA	TTTATCATGCATGAGCGCCGCCAAA	0	-1.80512	-1.81828	virus	zoonotic
1945	TTTAAATAATAGATCCAGGACTTCT	TTTAAATAATAGATCTAGGACTTCT	1	-1.80566	-1.81709	virus	zoonotic
1946	TTTAGTCGGTTTTCTCTTGAGTCTG	TTTAGTCGGTTTTCTCTTGTGTCTG	1	-1.81557	-1.85905	virus	zoonotic
1947	TTTATCCACGATAATCTCAGGCTTC	TTTATCCACGATAATCTAAGGCTTC	1	-1.82194	-1.86261	virus	zoonotic
1948	TTTCAAATCTTTGATGGCAGGGTAC	TTTCAAATCTTTGATGGCAGGGTAC	0	-1.83157	-1.86504	virus	zoonotic
1949	TTTCCTAGAGTTATACAGGGCTTTT	TTTCCTAGAGTTATACAGGGCTGTT	1	-1.83514	-1.85631	virus	zoonotic
1950	TTTGACGCATCAAAGCAGTAAATTT	TTTGACGCATCAAAGCAGCAAATTT	1	-1.91083	-1.97403	virus	zoonotic
1951	TTTCATAGTCCAGGTGAAATGCATA	TTTCATAGTCCAGGTGAAATCCATA	1	-1.91784	-1.94117	virus	zoonotic
1952	TTTTAAACACCTTGTTCAGGTTGTC	TTTTAAACACCTTGTTCAGGTTGAC	1	-1.96948	-2.05451	virus	zoonotic
1953	TTTGATGCGTCAAACGGCCCAACCT	TTTGATGCGTCAAACGGCCCAACCT	0	-2.01146	-2.04528	virus	zoonotic
1954	TTTCATAAATTAGCACAAATTTTGT	TTTCATAAATTAGCACAAATTTTGT	0	-2.07966	-2.11133	virus	zoonotic
1955	TTTATGTTTCTATTTGGCGGCGGCA	TTTATGTTTCTATCTGGCGGCGGCA	1	-2.09575	-2.12562	virus	zoonotic
1956	TTTGTGCTAATTTATGAAAGACAAC	TTTGTGCTAATTTATGAAAGTCAAC	1	-2.11565	-2.13901	virus	zoonotic
1957	TTTTATCATGCATGAGCGCCGCCAA	TTTTATCATGCATGAGCGCCGCCAA	0	-2.17517	-2.17774	virus	zoonotic
1958	TTTGGCTCTGAAAGGAGGCATGGAA	TTTGGCTCTGAAAGGAGGCATGGAA	0	-2.18955	-2.20466	virus	zoonotic
1959	TTTCAGAGCCAAATTCCCTTCTAAA	TTTCAGAGCCAAATGCCCTTCTAAA	1	-2.21062	-2.21621	virus	zoonotic
1960	TTTTCATAGTCCAGGTGAAATGCAT	TTTTCATAGTCCAGGTGAAATCCAT	1	-2.28131	-2.30235	virus	zoonotic
1961	TTTAAACAGATCAAACCTCATCGGG	TTTAAACAGATCAAACCACATCGGG	1	-2.28271	-2.33151	virus	zoonotic
1962	TTTTGAGGGGACATGTCCGGAAGAC	TTTTGAGAGGACATGTCCGGAAGAC	1	-2.34747	-2.35093	virus	zoonotic
1963	TTTTGCTCAACCTATACAGACTCAA	TTTTGCTCAACCTATACAGACACAA	1	-2.40086	-2.42226	virus	zoonotic
1964	TTTTCAGAAGTCCTGGATCTATTAT	TTTTCAGAAGTCCTAGATCTATTAT	1	-2.42937	-2.40955	virus	zoonotic
1965	TTTTCTGTCCTAGATCAAGTGTTTG	TTTTCTGTCCTAGATCAAGCGTTTG	1	-2.46268	-2.47782	virus	zoonotic
1966	TTTTTAAACACCTTGTTCAGGTTGT	TTTTTAAACACCTTGTTCAGGTTGA	1	-2.49671	-2.49854	virus	zoonotic
1967	TTTCTCTTGAGTCTGTATAGGTTGA	TTTCTCTTGTGTCTGTATAGGTTGA	1	-2.49693	-2.47581	virus	zoonotic
1968	TTTAAGGGTCACATATGCATTTCAC	TTTAAGGGTCACATATGGATTTCAC	1	-2.63029	-2.61386	virus	zoonotic
1969	TTTGAGTCAACAGAGGATGTATTTT	TTTGAGTCAACAGTGGATGTATTTT	1	-2.65812	-2.64634	virus	zoonotic
1970	TTTGAGACAGCCCCTTTTGTTAAAA	ATTGAGACAGCCCCTTTTGTTAAAA	1	-2.7047	-2.64828	virus	zoonotic
1971	TTTCAGAAGTCCTGGATCTATTATT	TTTCAGAAGTCCTAGATCTATTATT	1	-2.74077	-2.72945	virus	zoonotic
1972	TTTGGCGGCGGCAATGCAGTTTTTT	TCTGGCGGCGGCAATGCAGTTTTTT	1	-2.74603	-2.69846	virus	zoonotic
1973	TTTAAATAAAGCATACAAGTCAGTT	TTTAAATAAAGCATACAAGTCACTT	1	-2.76792	-2.72914	virus	zoonotic
1974	TTTAAACACCTTGTTCAGGTTGTCT	TTTAAACACCTTGTTCAGGTTGACT	1	-2.87409	-2.84445	virus	zoonotic
1975	TTTACTGCTTTGATGCGTCAAACGG	TTTGCTGCTTTGATGCGTCAAACGG	1	-2.91072	-2.93089	virus	zoonotic
1976	TTTCGTGCAATCACGATTCCATAGC	TTTCGTGCAATCACGATTCCATTGC	1	-2.94433	-2.90984	virus	zoonotic
1977	TTTAAAAAGCTGATCGACAGGGTCA	TTTAAAAAGCGGATCGACAGGGTCA	1	-2.95283	-2.92745	virus	zoonotic
1978	TTTATGAAAGACAACCTGAACAAGG	TTTATGAAAGTCAACCTGAACAAGG	1	-2.97457	-2.95591	virus	zoonotic
1979	TTTCCATGCCTCCTTTCAGAGCCAA	ATTCCATGCCTCCTTTCAGAGCCAA	1	-2.99288	-2.95523	virus	zoonotic
1980	TTTCATTTCCATGCCTCCTTTCAGA	TTTCAATTCCATGCCTCCTTTCAGA	1	-2.99608	-2.94998	virus	zoonotic
1981	TTTATCCTTTCTGCAATGTTTGTCT	TTTATCCTTTCTGCAATGTGTGTCT	1	-3.00611	-2.95088	virus	zoonotic
1982	TTTTTTGAGGGGACATGTCCGGAAG	TTTTTTGAGAGGACATGTCCGGAAG	1	-3.03164	-2.97225	virus	zoonotic
1983	TTTAGAAGGGAATTTGGCTCTGAAA	TTTAGAAGGGCATTTGGCTCTGAAA	1	-3.03794	-2.98527	virus	zoonotic
1984	TTTTTTCAGAAGTCCTGGATCTATT	TTTTTTCAGAAGTCCTAGATCTATT	1	-3.08201	-3.03536	virus	zoonotic
1985	TTTTCTAGAACACACGAGTTTTTTC	TTTTCTATAACACACGAGTTTTTTC	1	-3.08513	-3.05214	virus	zoonotic
1986	TTTGTGAGTTGTCATTAGAGTATGG	TTTGTTAGTTGTCATTAGAGTATGG	1	-3.10799	-3.07192	virus	zoonotic
1987	TTTGATGGTTGTTCCACTTTTCATA	TTTGATGGTTGATCCACTTTTCATA	1	-3.11198	-3.003	virus	zoonotic
1988	TTTTCTCTTGAGTCTGTATAGGTTG	TTTTCTCTTGTGTCTGTATAGGTTG	1	-3.12568	-3.12645	virus	zoonotic
1989	TTTTTGAGGGGACATGTCCGGAAGA	TTTTTGAGAGGACATGTCCGGAAGA	1	-3.13793	-3.11954	virus	zoonotic
1990	TTTTCGTGCAATCACGATTCCATAG	TTTTCGTGCAATCACGATTCCATTG	1	-3.1404	-3.06565	virus	zoonotic
1991	TTTTTGAGACAGCCCCTTTTGTTAA	TTATTGAGACAGCCCCTTTTGTTAA	1	-3.14701	-3.09467	virus	zoonotic
1992	TTTAACAAAAGGGGCTGTCTCAAAA	TTTAACAAAAGGGGCTGTCTCAATA	1	-3.15827	-3.13231	virus	zoonotic
1993	TTTAAATCGGGAGCCTTTCCTAGAG	TTTAAATCGGTAGCCTTTCCTAGAG	1	-3.16415	-3.10022	virus	zoonotic
1994	TTTGTTAAAATCGTGGAACACCATA	TTTGTTAAAATCCTGGAACACCATA	1	-3.17177	-3.13306	virus	zoonotic
1995	TTTTTCAGAAGTCCTGGATCTATTA	TTTTTCAGAAGTCCTAGATCTATTA	1	-3.18719	-3.14093	virus	zoonotic
1996	TTTACTTTGAATACAATCTTGTCGG	TGTACTTTGAATACAATCTTGTCGG	1	-3.20548	-3.18228	virus	zoonotic
1997	TTTTGAGACAGCCCCTTTTGTTAAA	TATTGAGACAGCCCCTTTTGTTAAA	1	-3.21875	-3.20383	virus	zoonotic
1998	TTTTGTGAGTTGTCATTAGAGTATG	TTTTGTTAGTTGTCATTAGAGTATG	1	-3.22456	-3.18647	virus	zoonotic
[truncated: 8,636 more rows]

## Sheet: Table S4
Table S4. Augment datasets for model development generated based on CRISPR fluorescence reaction.
No.	guide_seq	target_at_guide	out_logk_measurement
1	TTTGTTGGGGCGTCCTTAGACGCCA	TTTGTTGGGGCGTCCTTAGACGCCA	-2.39214
2	TTTGTTGGGGCGTCCTTAGACGCCA	TTTGTTGGGGCGTCCTTAGACGCCA	-2.36746
3	TTTGTTGGGGCGTCCTTAGACGCCA	TTTGTTGGGGCGTCCTTAGACGCCA	-2.65145
4	TTTGTTGGGGCGTCCTTAGACGCCA	TTTGTTGGGGCGTCCTTAGACGCCA	-2.66126
5	TTTGTTGGGGCGTCCTTAGACGCCA	TTTGTTGGGGCGTCCTTAGACGCCA	-3.13258
6	TTTGTTGGGGCGTCCTTAGACGCCA	TTTGTTGGGGCGTCCTTAGACGCCA	-3.07135
7	TTTGTTGGGGCGTCCTTAGACGCCA	TTTGTTGGGGCGTCCTTAGACGCCA	-2.65571
8	TTTGTTGGGGCGTCCTTAGACGCCA	TTTGTTGGGGCGTCCTTAGACGCCA	-2.67076
9	TTTGTTGGGGCGTCCTTAGACGCCA	TTTGTTGGGGCGTCCTTAGACGCCA	-2.63368
10	TTTGTTGGGGCGTCCTTAGACGCCA	TTTGTTGGGGCGTCCTTAGACGCCA	-2.69062
11	TTTGTTGGGGCGTCCTTAGACGCCA	TTTGTTGGGGCGTCCTTAGACGCCA	-2.74696
12	TTTGTTGGGGCGTCCTTAGACGCCA	TTTGTTGGGGCGTCCTTAGACGCCA	-2.68742
13	TTTGTTGGGGCGTCCTTAGACGCCA	TTTGTTGGGGCGTCCTTAGACGCCA	-2.70122
14	TTTGTTGGGGCGTCCTTAGACGCCA	TTTGTTGGGGCGTCCTTAGACGCCA	-2.64569
15	TTTGTTGGGGCGTCCTTAGACGCCA	TTTGTTGGGGCGTCCTTAGACGCCA	-2.77399
16	TTTGTTGGGGCGTCCTTAGACGCCA	TTTGTTGGGGCGTCCTTAGACGCCA	-2.7199
17	TTTGTTGGGGCGTCCTTAGACGCCA	TTTGTTGGGGCGTCCTTAGACGCCA	-3.11763
18	TTTGTTGGGGCGTCCTTAGACGCCA	TTTGTTGGGGCGTCCTTAGACGCCA	-3.13341
19	TTTCATATGGCCACCAGTCTGGTCT	TTTCATATGGCCACCAGTCTGGTCT	-2.30987
20	TTTCATATGGCCACCAGTCTGGTCT	TTTCATATGGCCACCAGTCTGGTCT	-2.42345
21	TTTGTTTCATATGGCCACCAGTCTG	TTTGTTTCATATGGCCACCAGTCTG	-2.55707
22	TTTGTTTCATATGGCCACCAGTCTG	TTTGTTTCATATGGCCACCAGTCTG	-2.56551
23	TTTCTTTGGTAGGTTCATTTAGTAG	TTTCTTTGGTAGGTTCATTTAGTAG	-3.20784
24	TTTCTTTGGTAGGTTCATTTAGTAG	TTTCTTTGGTAGGTTCATTTAGTAG	-3.17468
25	TTTCTTTCTTTGGTAGGTTCATTTA	TTTCTTTCTTTGGTAGGTTCATTTA	-3.2936
26	TTTCTTTCTTTGGTAGGTTCATTTA	TTTCTTTCTTTGGTAGGTTCATTTA	-3.30843
27	TTTCATATGGCCACCAGTCTGGTCT	TTTCATATGGCCACCAGTCTGGTCT	-2.4903
28	TTTCATATGGCCACCAGTCTGGTCT	TTTCATATGGCCACCAGTCTGGTCT	-2.5147
29	TTTGTTTCATATGGCCACCAGTCTG	TTTGTTTCATATGGCCACCAGTCTG	-2.59775
30	TTTGTTTCATATGGCCACCAGTCTG	TTTGTTTCATATGGCCACCAGTCTG	-2.5891
31	TTTCTTTGGTAGGTTCATTTAGTAG	TTTCTTTGGTAGGTTCATTTAGTAG	-3.13279
32	TTTCTTTGGTAGGTTCATTTAGTAG	TTTCTTTGGTAGGTTCATTTAGTAG	-3.07568
33	TTTCTTTCTTTGGTAGGTTCATTTA	TTTCTTTCTTTGGTAGGTTCATTTA	-3.2312
34	TTTCTTTCTTTGGTAGGTTCATTTA	TTTCTTTCTTTGGTAGGTTCATTTA	-3.17657
35	TTTCATATGGCCACCAGTCTGGTCT	TTTCATATGGCCACCAGTCTGGTCT	-2.397
36	TTTCATATGGCCACCAGTCTGGTCT	TTTCATATGGCCACCAGTCTGGTCT	-2.42655
37	TTTGTTTCATATGGCCACCAGTCTG	TTTGTTTCATATGGCCACCAGTCTG	-2.58517
38	TTTGTTTCATATGGCCACCAGTCTG	TTTGTTTCATATGGCCACCAGTCTG	-2.60204
39	TTTCTTTGGTAGGTTCATTTAGTAG	TTTCTTTGGTAGGTTCATTTAGTAG	-3.11797
40	TTTCTTTGGTAGGTTCATTTAGTAG	TTTCTTTGGTAGGTTCATTTAGTAG	-3.10674
41	TTTCTTTCTTTGGTAGGTTCATTTA	TTTCTTTCTTTGGTAGGTTCATTTA	-3.25375
42	TTTCTTTCTTTGGTAGGTTCATTTA	TTTCTTTCTTTGGTAGGTTCATTTA	-3.20483
43	TTTCATATGGCCACCAGTCTGGTCT	TTTCATATGGCCACCAGTCTGGTCT	-2.38865
44	TTTCATATGGCCACCAGTCTGGTCT	TTTCATATGGCCACCAGTCTGGTCT	-2.28299
45	TTTGTTTCATATGGCCACCAGTCTG	TTTGTTTCATATGGCCACCAGTCTG	-2.73084
46	TTTGTTTCATATGGCCACCAGTCTG	TTTGTTTCATATGGCCACCAGTCTG	-2.74926
47	TTTCTTTGGTAGGTTCATTTAGTAG	TTTCTTTGGTAGGTTCATTTAGTAG	-3.06364
48	TTTCTTTGGTAGGTTCATTTAGTAG	TTTCTTTGGTAGGTTCATTTAGTAG	-3.03199
49	TTTCTTTCTTTGGTAGGTTCATTTA	TTTCTTTCTTTGGTAGGTTCATTTA	-3.1697
50	TTTCTTTCTTTGGTAGGTTCATTTA	TTTCTTTCTTTGGTAGGTTCATTTA	-3.16891
51	TTTCATATGGCCACCAGTCTGGTCT	TTTCATATGGCCACCAGTCTGGTCT	-2.139
52	TTTCATATGGCCACCAGTCTGGTCT	TTTCATATGGCCACCAGTCTGGTCT	-2.14378
53	TTTGTTTCATATGGCCACCAGTCTG	TTTGTTTCATATGGCCACCAGTCTG	-2.27739
54	TTTGTTTCATATGGCCACCAGTCTG	TTTGTTTCATATGGCCACCAGTCTG	-2.28865
55	TTTCTTTGGTAGGTTCATTTAGTAG	TTTCTTTGGTAGGTTCATTTAGTAG	-2.86786
56	TTTCTTTGGTAGGTTCATTTAGTAG	TTTCTTTGGTAGGTTCATTTAGTAG	-2.84596
57	TTTCTTTCTTTGGTAGGTTCATTTA	TTTCTTTCTTTGGTAGGTTCATTTA	-2.99474
58	TTTCTTTCTTTGGTAGGTTCATTTA	TTTCTTTCTTTGGTAGGTTCATTTA	-2.97414
59	TTTCATATGGCCACCAGTCTGGTCT	TTTCATATGGCCACCAGTCTGGTCT	-2.38147
60	TTTCATATGGCCACCAGTCTGGTCT	TTTCATATGGCCACCAGTCTGGTCT	-2.40856
61	TTTGTTTCATATGGCCACCAGTCTG	TTTGTTTCATATGGCCACCAGTCTG	-2.54343
62	TTTGTTTCATATGGCCACCAGTCTG	TTTGTTTCATATGGCCACCAGTCTG	-2.49759
63	TTTCTTTCTTTGGTAGGTTCATTTA	TTTCTTTCTTTGGTAGGTTCATTTA	-3.13588
64	TTTCTTTCTTTGGTAGGTTCATTTA	TTTCTTTCTTTGGTAGGTTCATTTA	-3.0771
65	TTTCTTTGGTAGGTTCATTTAGTAG	TTTCTTTGGTAGGTTCATTTAGTAG	-3.14512
66	TTTCTTTGGTAGGTTCATTTAGTAG	TTTCTTTGGTAGGTTCATTTAGTAG	-3.07633
67	TTTCATATGGCCACCAGTCTGGTCT	TTTCATATGGCCACCAGTCTGGTCT	-2.34072
68	TTTCATATGGCCACCAGTCTGGTCT	TTTCATATGGCCACCAGTCTGGTCT	-2.38759
69	TTTGTTTCATATGGCCACCAGTCTG	TTTGTTTCATATGGCCACCAGTCTG	-2.52628
70	TTTGTTTCATATGGCCACCAGTCTG	TTTGTTTCATATGGCCACCAGTCTG	-2.51825
71	TTTCTTTGGTAGGTTCATTTAGTAG	TTTCTTTGGTAGGTTCATTTAGTAG	-3.0799
72	TTTCTTTGGTAGGTTCATTTAGTAG	TTTCTTTGGTAGGTTCATTTAGTAG	-3.05168
73	TTTCTTTCTTTGGTAGGTTCATTTA	TTTCTTTCTTTGGTAGGTTCATTTA	-3.22323
74	TTTCTTTCTTTGGTAGGTTCATTTA	TTTCTTTCTTTGGTAGGTTCATTTA	-3.19473
75	TTTCATATGGCCACCAGTCTGGTCT	TTTCATATGGCCACCAGTCTGGTCT	-2.30028
76	TTTCATATGGCCACCAGTCTGGTCT	TTTCATATGGCCACCAGTCTGGTCT	-2.31252
77	TTTGTTTCATATGGCCACCAGTCTG	TTTGTTTCATATGGCCACCAGTCTG	-2.52102
78	TTTGTTTCATATGGCCACCAGTCTG	TTTGTTTCATATGGCCACCAGTCTG	-2.52619
79	TTTCTTTGGTAGGTTCATTTAGTAG	TTTCTTTGGTAGGTTCATTTAGTAG	-3.03683
80	TTTCTTTGGTAGGTTCATTTAGTAG	TTTCTTTGGTAGGTTCATTTAGTAG	-3.03455
81	TTTCTTTCTTTGGTAGGTTCATTTA	TTTCTTTCTTTGGTAGGTTCATTTA	-3.19273
82	TTTCTTTCTTTGGTAGGTTCATTTA	TTTCTTTCTTTGGTAGGTTCATTTA	-3.19155
83	TTTCATATGGCCACCAGTCTGGTCT	TTTCATATGGCCACCAGTCTGGTCT	-2.92812
84	TTTCATATGGCCACCAGTCTGGTCT	TTTCATATGGCCACCAGTCTGGTCT	-2.92741
85	TTTGTTTCATATGGCCACCAGTCTG	TTTGTTTCATATGGCCACCAGTCTG	-3.20343
86	TTTGTTTCATATGGCCACCAGTCTG	TTTGTTTCATATGGCCACCAGTCTG	-3.20986
87	TTTCTTTGGTAGGTTCATTTAGTAG	TTTCTTTGGTAGGTTCATTTAGTAG	-3.32627
88	TTTCTTTGGTAGGTTCATTTAGTAG	TTTCTTTGGTAGGTTCATTTAGTAG	-3.34974
89	TTTCTTTCTTTGGTAGGTTCATTTA	TTTCTTTCTTTGGTAGGTTCATTTA	-3.39257
90	TTTCTTTCTTTGGTAGGTTCATTTA	TTTCTTTCTTTGGTAGGTTCATTTA	-3.39374
91	TTTCATTGGCGTCAATGCAACGCTA	TTTCATTGGCGTCAATGCAACGCTA	-2.52165
92	TTTCATTGGCGTCAATGCAACGCTA	TTTCATTGGCGTCAATGCAACGCTA	-2.53648
93	TTTCCCGCGAGGACGAGGACGAGTT	TTTCCCGCGAGGACGAGGACGAGTT	-2.62586
94	TTTCCCGCGAGGACGAGGACGAGTT	TTTCCCGCGAGGACGAGGACGAGTT	-2.66448
95	TTTTCCCGCGAGGACGAGGACGAGT	TTTTCCCGCGAGGACGAGGACGAGT	-2.75706
96	TTTTCCCGCGAGGACGAGGACGAGT	TTTTCCCGCGAGGACGAGGACGAGT	-2.71608
97	TTTCATTGGCGTCAATGCAACGCTA	TTTCATTGGCGTCAATGCAACGCTA	-1.9892
98	TTTCATTGGCGTCAATGCAACGCTA	TTTCATTGGCGTCAATGCAACGCTA	-2.0616
99	TTTCCCGCGAGGACGAGGACGAGTT	TTTCCCGCGAGGACGAGGACGAGTT	-2.13756
100	TTTCCCGCGAGGACGAGGACGAGTT	TTTCCCGCGAGGACGAGGACGAGTT	-2.14306
101	TTTTCCCGCGAGGACGAGGACGAGT	TTTTCCCGCGAGGACGAGGACGAGT	-2.40212
102	TTTTCCCGCGAGGACGAGGACGAGT	TTTTCCCGCGAGGACGAGGACGAGT	-2.41744
103	TTTCATTGGCGTCAATGCAACGCTA	TTTCATTGGCGTCAATGCAACGCTA	-2.19188
104	TTTCATTGGCGTCAATGCAACGCTA	TTTCATTGGCGTCAATGCAACGCTA	-2.19455
105	TTTCCCGCGAGGACGAGGACGAGTT	TTTCCCGCGAGGACGAGGACGAGTT	-2.30763
106	TTTCCCGCGAGGACGAGGACGAGTT	TTTCCCGCGAGGACGAGGACGAGTT	-2.29894
107	TTTTCCCGCGAGGACGAGGACGAGT	TTTTCCCGCGAGGACGAGGACGAGT	-2.59145
108	TTTTCCCGCGAGGACGAGGACGAGT	TTTTCCCGCGAGGACGAGGACGAGT	-2.56991
109	TTTTCCCGCGAGGACGAGGACGAGT	TTTTCCCGCGAGGACGAGGACGAGT	-2.16632
110	TTTTCCCGCGAGGACGAGGACGAGT	TTTTCCCGCGAGGACGAGGACGAGT	-2.22496
111	TTTCATTGGCGTCAATGCAACGCTA	TTTCATTGGCGTCAATGCAACGCTA	-2.49272
112	TTTCATTGGCGTCAATGCAACGCTA	TTTCATTGGCGTCAATGCAACGCTA	-2.47954
113	TTTCCCGCGAGGACGAGGACGAGTT	TTTCCCGCGAGGACGAGGACGAGTT	-2.55726
114	TTTCCCGCGAGGACGAGGACGAGTT	TTTCCCGCGAGGACGAGGACGAGTT	-2.62066
115	TTTCATTGGCGTCAATGCAACGCTA	TTTCATTGGCGTCAATGCAACGCTA	-2.26746
116	TTTCATTGGCGTCAATGCAACGCTA	TTTCATTGGCGTCAATGCAACGCTA	-2.27393
117	TTTCCCGCGAGGACGAGGACGAGTT	TTTCCCGCGAGGACGAGGACGAGTT	-2.42438
118	TTTCCCGCGAGGACGAGGACGAGTT	TTTCCCGCGAGGACGAGGACGAGTT	-2.39965
119	TTTTCCCGCGAGGACGAGGACGAGT	TTTTCCCGCGAGGACGAGGACGAGT	-2.67715
120	TTTTCCCGCGAGGACGAGGACGAGT	TTTTCCCGCGAGGACGAGGACGAGT	-2.66178
121	TTTCCCGCGAGGACGAGGACGAGTT	TTTCCCGCGAGGACGAGGACGAGTT	-2.18146
122	TTTCCCGCGAGGACGAGGACGAGTT	TTTCCCGCGAGGACGAGGACGAGTT	-2.13754
123	TTTTCCCGCGAGGACGAGGACGAGT	TTTTCCCGCGAGGACGAGGACGAGT	-2.27432
124	TTTTCCCGCGAGGACGAGGACGAGT	TTTTCCCGCGAGGACGAGGACGAGT	-2.27375
125	TTTCATTGGCGTCAATGCAACGCTA	TTTCATTGGCGTCAATGCAACGCTA	-2.71856
126	TTTCATTGGCGTCAATGCAACGCTA	TTTCATTGGCGTCAATGCAACGCTA	-2.69363
127	TTTCCCGCGAGGACGAGGACGAGTT	TTTCCCGCGAGGACGAGGACGAGTT	-2.75034
128	TTTCCCGCGAGGACGAGGACGAGTT	TTTCCCGCGAGGACGAGGACGAGTT	-2.76388
129	TTTTCCCGCGAGGACGAGGACGAGT	TTTTCCCGCGAGGACGAGGACGAGT	-2.83175
130	TTTTCCCGCGAGGACGAGGACGAGT	TTTTCCCGCGAGGACGAGGACGAGT	-2.85842
131	TTTCATTGGCGTCAATGCAACGCTA	TTTCATTGGCGTCAATGCAACGCTA	-2.92746
132	TTTCATTGGCGTCAATGCAACGCTA	TTTCATTGGCGTCAATGCAACGCTA	-2.89769
133	TTTTCCCGCGAGGACGAGGACGAGT	TTTTCCCGCGAGGACGAGGACGAGT	-2.32284
134	TTTTCCCGCGAGGACGAGGACGAGT	TTTTCCCGCGAGGACGAGGACGAGT	-2.37886
135	TTTCCCGCGAGGACGAGGACGAGTT	TTTCCCGCGAGGACGAGGACGAGTT	-2.41778
136	TTTCCCGCGAGGACGAGGACGAGTT	TTTCCCGCGAGGACGAGGACGAGTT	-2.51423
137	TTTCATTGGCGTCAATGCAACGCTA	TTTCATTGGCGTCAATGCAACGCTA	-2.48758
138	TTTCATTGGCGTCAATGCAACGCTA	TTTCATTGGCGTCAATGCAACGCTA	-2.5055
139	TTTCATTGGCGTCAATGCAACGCTA	TTTCATTGGCGTCAATGCAACGCTA	-2.26512
140	TTTCATTGGCGTCAATGCAACGCTA	TTTCATTGGCGTCAATGCAACGCTA	-2.27505
141	TTTCCCGCGAGGACGAGGACGAGTT	TTTCCCGCGAGGACGAGGACGAGTT	-2.32307
142	TTTCCCGCGAGGACGAGGACGAGTT	TTTCCCGCGAGGACGAGGACGAGTT	-2.31042
143	TTTTCCCGCGAGGACGAGGACGAGT	TTTTCCCGCGAGGACGAGGACGAGT	-2.36756
144	TTTTCCCGCGAGGACGAGGACGAGT	TTTTCCCGCGAGGACGAGGACGAGT	-2.39153
145	TTTATGGCTTTGCAATGGCCACATT	TTTATG-CTTTGCA-T----ACAT-	-3.52101
146	TTTATGGCTTTGCAATGGCCACATT	TTTATG-CTTTGCA-T----ACAT-	-3.50137
147	TTTGCCTGGGGTCGCAGTCGGCGTA	TTT-CC-G---TCG-A--CGGCGTA	-2.96326
148	TTTGCCTGGGGTCGCAGTCGGCGTA	TTT-CC-G---TCG-A--CGGCGTA	-2.94372
149	TTTCTTTAGTCCACCTAATGGATTC	TTTCTTTA--CCACCT---G-A--C	-3.34591
150	TTTCTTTAGTCCACCTAATGGATTC	TTTCTTTA--CCACCT---G-A--C	-3.29542
151	TTTCCGCGTTCCTTGACCGCCTTTC	TTTCCGCGTTCCTTGACCGCCTTTC	-1.38309
152	TTTCCGCGTTCCTTGACCGCCTTTC	TTTCCGCGTTCCTTGACCGCCTTTC	-1.38689
153	TTTCAGACAATCGCAGGGCCAGTAC	TTTCAGACAATCGCAGGGCCAGTAC	-1.70651
154	TTTCAGACAATCGCAGGGCCAGTAC	TTTCAGACAATCGCAGGGCCAGTAC	-1.73225
155	TTTTCCGCGTTCCTTGACCGCCTTT	TTTTCCGCGTTCCTTGACCGCCTTT	-1.77637
156	TTTTCCGCGTTCCTTGACCGCCTTT	TTTTCCGCGTTCCTTGACCGCCTTT	-1.88619
157	TTTTCAGACAATCGCAGGGCCAGTA	TTTTCAGACAATCGCAGGGCCAGTA	-2.08144
158	TTTTCAGACAATCGCAGGGCCAGTA	TTTTCAGACAATCGCAGGGCCAGTA	-2.06188
159	TTTCCGCGTTCCTTGACCGCCTTTC	TTTCCGCGTTCCTTGACCGCCTTTC	-1.66096
160	TTTCCGCGTTCCTTGACCGCCTTTC	TTTCCGCGTTCCTTGACCGCCTTTC	-1.73208
161	TTTCAGACAATCGCAGGGCCAGTAC	TTTCAGACAATCGCAGGGCCAGTAC	-1.88371
162	TTTCAGACAATCGCAGGGCCAGTAC	TTTCAGACAATCGCAGGGCCAGTAC	-1.91905
163	TTTTCAGACAATCGCAGGGCCAGTA	TTTTCAGACAATCGCAGGGCCAGTA	-2.39219
164	TTTTCAGACAATCGCAGGGCCAGTA	TTTTCAGACAATCGCAGGGCCAGTA	-2.38433
165	TTTTCCGCGTTCCTTGACCGCCTTT	TTTTCCGCGTTCCTTGACCGCCTTT	-2.81175
166	TTTTCCGCGTTCCTTGACCGCCTTT	TTTTCCGCGTTCCTTGACCGCCTTT	-2.73432
167	TTTCCGCGTTCCTTGACCGCCTTTC	TTTCCGCGTTCCTTGACCGCCTTTC	-1.89806
168	TTTCCGCGTTCCTTGACCGCCTTTC	TTTCCGCGTTCCTTGACCGCCTTTC	-1.89317
169	TTTCAGACAATCGCAGGGCCAGTAC	TTTCAGACAATCGCAGGGCCAGTAC	-2.30545
170	TTTCAGACAATCGCAGGGCCAGTAC	TTTCAGACAATCGCAGGGCCAGTAC	-2.34103
171	TTTTCCGCGTTCCTTGACCGCCTTT	TTTTCCGCGTTCCTTGACCGCCTTT	-2.50022
172	TTTTCCGCGTTCCTTGACCGCCTTT	TTTTCCGCGTTCCTTGACCGCCTTT	-2.60095
173	TTTTCAGACAATCGCAGGGCCAGTA	TTTTCAGACAATCGCAGGGCCAGTA	-3.5344
174	TTTTCAGACAATCGCAGGGCCAGTA	TTTTCAGACAATCGCAGGGCCAGTA	-3.5273
175	TTTCCGCGTTCCTTGACCGCCTTTC	TTTCCGCGTTCCTTGACCGCCTTTC	-1.47915
176	TTTCCGCGTTCCTTGACCGCCTTTC	TTTCCGCGTTCCTTGACCGCCTTTC	-1.5114
177	TTTCAGACAATCGCAGGGCCAGTAC	TTTCAGACAATCGCAGGGCCAGTAC	-1.88276
178	TTTCAGACAATCGCAGGGCCAGTAC	TTTCAGACAATCGCAGGGCCAGTAC	-1.87295
179	TTTTCCGCGTTCCTTGACCGCCTTT	TTTTCCGCGTTCCTTGACCGCCTTT	-2.03296
180	TTTTCCGCGTTCCTTGACCGCCTTT	TTTTCCGCGTTCCTTGACCGCCTTT	-2.07907
181	TTTTCAGACAATCGCAGGGCCAGTA	TTTTCAGACAATCGCAGGGCCAGTA	-2.2434
182	TTTTCAGACAATCGCAGGGCCAGTA	TTTTCAGACAATCGCAGGGCCAGTA	-2.24225
183	TTTCCGCGTTCCTTGACCGCCTTTC	TTTCCGCGTTCCTTGACCGCCTTTC	-0.809839
184	TTTCCGCGTTCCTTGACCGCCTTTC	TTTCCGCGTTCCTTGACCGCCTTTC	-0.810649
185	TTTCAGACAATCGCAGGGCCAGTAC	TTTCAGACAATCGCAGGGCCAGTAC	-1.26682
186	TTTCAGACAATCGCAGGGCCAGTAC	TTTCAGACAATCGCAGGGCCAGTAC	-1.2853
187	TTTTCCGCGTTCCTTGACCGCCTTT	TTTTCCGCGTTCCTTGACCGCCTTT	-1.42168
188	TTTTCCGCGTTCCTTGACCGCCTTT	TTTTCCGCGTTCCTTGACCGCCTTT	-1.44265
189	TTTTCAGACAATCGCAGGGCCAGTA	TTTTCAGACAATCGCAGGGCCAGTA	-2.04686
190	TTTTCAGACAATCGCAGGGCCAGTA	TTTTCAGACAATCGCAGGGCCAGTA	-2.03462
191	TTTTCAGACAATCGCAGGGCCAGTA	TTTTCAGACAATCGCAGGGCCAGTA	-2.68877
192	TTTTCAGACAATCGCAGGGCCAGTA	TTTTCAGACAATCGCAGGGCCAGTA	-2.64269
193	TTTCAGACAATCGCAGGGCCAGTAC	TTTCAGACAATCGCAGGGCCAGTAC	-3.1643
194	TTTCAGACAATCGCAGGGCCAGTAC	TTTCAGACAATCGCAGGGCCAGTAC	-3.0745
195	TTTTCCGCGTTCCTTGACCGCCTTT	TTTTCCGCGTTCCTTGACCGCCTTT	-3.34222
196	TTTTCCGCGTTCCTTGACCGCCTTT	TTTTCCGCGTTCCTTGACCGCCTTT	-3.24789
197	TTTCCGCGTTCCTTGACCGCCTTTC	TTTCCGCGTTCCTTGACCGCCTTTC	-3.45124
198	TTTCCGCGTTCCTTGACCGCCTTTC	TTTCCGCGTTCCTTGACCGCCTTTC	-3.39343
199	TTTCCGCGTTCCTTGACCGCCTTTC	TTTCCGCGTTCCTTGACCGCCTTTC	-2.08343
200	TTTCCGCGTTCCTTGACCGCCTTTC	TTTCCGCGTTCCTTGACCGCCTTTC	-2.11664
201	TTTCAGACAATCGCAGGGCCAGTAC	TTTCAGACAATCGCAGGGCCAGTAC	-2.10843
202	TTTCAGACAATCGCAGGGCCAGTAC	TTTCAGACAATCGCAGGGCCAGTAC	-2.16727
203	TTTTCAGACAATCGCAGGGCCAGTA	TTTTCAGACAATCGCAGGGCCAGTA	-2.61558
204	TTTTCAGACAATCGCAGGGCCAGTA	TTTTCAGACAATCGCAGGGCCAGTA	-2.63341
205	TTTTCCGCGTTCCTTGACCGCCTTT	TTTTCCGCGTTCCTTGACCGCCTTT	-2.82948
206	TTTTCCGCGTTCCTTGACCGCCTTT	TTTTCCGCGTTCCTTGACCGCCTTT	-2.85888
207	TTTCAGACAATCGCAGGGCCAGTAC	TTTCAGACAATCGCAGGGCCAGTAC	-1.80935
208	TTTCAGACAATCGCAGGGCCAGTAC	TTTCAGACAATCGCAGGGCCAGTAC	-1.90438
209	TTTCCGCGTTCCTTGACCGCCTTTC	TTTCCGCGTTCCTTGACCGCCTTTC	-2.59333
210	TTTCCGCGTTCCTTGACCGCCTTTC	TTTCCGCGTTCCTTGACCGCCTTTC	-2.62144
211	TTTTCAGACAATCGCAGGGCCAGTA	TTTTCAGACAATCGCAGGGCCAGTA	-3.1216
212	TTTTCAGACAATCGCAGGGCCAGTA	TTTTCAGACAATCGCAGGGCCAGTA	-3.06589
213	TTTTCCGCGTTCCTTGACCGCCTTT	TTTTCCGCGTTCCTTGACCGCCTTT	-3.47578
214	TTTTCCGCGTTCCTTGACCGCCTTT	TTTTCCGCGTTCCTTGACCGCCTTT	-3.41428
215	TTTCCGCGTTCCTTGACCGCCTTTC	TTTCCGCGTTCCTTGACCGCCTTTC	-2.27376
216	TTTCCGCGTTCCTTGACCGCCTTTC	TTTCCGCGTTCCTTGACCGCCTTTC	-2.27314
217	TTTCAGACAATCGCAGGGCCAGTAC	TTTCAGACAATCGCAGGGCCAGTAC	-2.51222
218	TTTCAGACAATCGCAGGGCCAGTAC	TTTCAGACAATCGCAGGGCCAGTAC	-2.52703
219	TTTTCCGCGTTCCTTGACCGCCTTT	TTTTCCGCGTTCCTTGACCGCCTTT	-2.77394
220	TTTTCCGCGTTCCTTGACCGCCTTT	TTTTCCGCGTTCCTTGACCGCCTTT	-2.78646
221	TTTTCAGACAATCGCAGGGCCAGTA	TTTTCAGACAATCGCAGGGCCAGTA	-2.92529
222	TTTTCAGACAATCGCAGGGCCAGTA	TTTTCAGACAATCGCAGGGCCAGTA	-2.98925
223	TTTGGTTTGTCATAAATCCGCCAAA	TT-GGTTTGT--TAA-TCC---AAA	-2.46793
224	TTTGGTTTGTCATAAATCCGCCAAA	TT-GGTTTGT--TAA-TCC---AAA	-2.49978
225	TTTAAACGAAGTCTTCAACATGGAT	TTTAAACGAAGTCTTCAACATGGAT	-0.930391
226	TTTAAACGAAGTCTTCAACATGGAT	TTTAAACGAAGTCTTCAACATGGAT	-0.952677
227	TTTTAAACGAAGTCTTCAACATGGA	TTTTAAACGAAGTCTTCAACATGGA	-1.4269
228	TTTTAAACGAAGTCTTCAACATGGA	TTTTAAACGAAGTCTTCAACATGGA	-1.44558
229	TTTAAACGAAGTCTTCAACATGGAT	TTTAAACGAAGTCTTCAACATGGAT	-0.945583
230	TTTAAACGAAGTCTTCAACATGGAT	TTTAAACGAAGTCTTCAACATGGAT	-1.00212
231	TTTTAAACGAAGTCTTCAACATGGA	TTTTAAACGAAGTCTTCAACATGGA	-1.38757
232	TTTTAAACGAAGTCTTCAACATGGA	TTTTAAACGAAGTCTTCAACATGGA	-1.47459
233	TTTAAACGAAGTCTTCAACATGGAT	TTTAAACGAAGTCTTCAACATGGAT	-0.617963
234	TTTAAACGAAGTCTTCAACATGGAT	TTTAAACGAAGTCTTCAACATGGAT	-0.628335
235	TTTTAAACGAAGTCTTCAACATGGA	TTTTAAACGAAGTCTTCAACATGGA	-1.10642
236	TTTTAAACGAAGTCTTCAACATGGA	TTTTAAACGAAGTCTTCAACATGGA	-1.11731
237	TTTAAACGAAGTCTTCAACATGGAT	TTTAAACGAAGTCTTCAACATGGAT	-1.4601
238	TTTAAACGAAGTCTTCAACATGGAT	TTTAAACGAAGTCTTCAACATGGAT	-1.50735
239	TTTTAAACGAAGTCTTCAACATGGA	TTTTAAACGAAGTCTTCAACATGGA	-2.26548
240	TTTTAAACGAAGTCTTCAACATGGA	TTTTAAACGAAGTCTTCAACATGGA	-2.28934
241	TTTAAACGAAGTCTTCAACATGGAT	TTTAAACGAAGTCTTCAACATGGAT	-1.15607
242	TTTAAACGAAGTCTTCAACATGGAT	TTTAAACGAAGTCTTCAACATGGAT	-1.18451
243	TTTTAAACGAAGTCTTCAACATGGA	TTTTAAACGAAGTCTTCAACATGGA	-2.2793
244	TTTTAAACGAAGTCTTCAACATGGA	TTTTAAACGAAGTCTTCAACATGGA	-2.22133
245	TTTAAACGAAGTCTTCAACATGGAT	TTTAAACGAAGTCTTCAACATGGAT	-1.04823
246	TTTAAACGAAGTCTTCAACATGGAT	TTTAAACGAAGTCTTCAACATGGAT	-1.07058
247	TTTTAAACGAAGTCTTCAACATGGA	TTTTAAACGAAGTCTTCAACATGGA	-2.57619
248	TTTTAAACGAAGTCTTCAACATGGA	TTTTAAACGAAGTCTTCAACATGGA	-2.54273
249	TTTAAACGAAGTCTTCAACATGGAT	TTTAAACGAAGTCTTCAACATGGAT	-1.68341
250	TTTAAACGAAGTCTTCAACATGGAT	TTTAAACGAAGTCTTCAACATGGAT	-1.79459
251	TTTTAAACGAAGTCTTCAACATGGA	TTTTAAACGAAGTCTTCAACATGGA	-2.8521
252	TTTTAAACGAAGTCTTCAACATGGA	TTTTAAACGAAGTCTTCAACATGGA	-2.79709
253	TTTAAACGAAGTCTTCAACATGGAT	TTTAAACGAAGTCTTCAACATGGAT	-1.35101
254	TTTAAACGAAGTCTTCAACATGGAT	TTTAAACGAAGTCTTCAACATGGAT	-1.40541
255	TTTTAAACGAAGTCTTCAACATGGA	TTTTAAACGAAGTCTTCAACATGGA	-2.90967
256	TTTTAAACGAAGTCTTCAACATGGA	TTTTAAACGAAGTCTTCAACATGGA	-2.85857
257	TTTAAACGAAGTCTTCAACATGGAT	TTTAAACGAAGTCTTCAACATGGAT	-0.462601
258	TTTAAACGAAGTCTTCAACATGGAT	TTTAAACGAAGTCTTCAACATGGAT	-0.485941
259	TTTTAAACGAAGTCTTCAACATGGA	TTTTAAACGAAGTCTTCAACATGGA	-0.895923
260	TTTTAAACGAAGTCTTCAACATGGA	TTTTAAACGAAGTCTTCAACATGGA	-0.933898
261	TTTGATCCCCTAAGCAATACTCTGA	TTTGATCCCCTAAGCAATACTCTGA	-1.53896
262	TTTGATCCCCTAAGCAATACTCTGA	TTTGATCCCCTAAGCAATACTCTGA	-1.52776
263	TTTACCTTTGATCCCCTAAGCAATA	TTTACCTTTGATCCCCTAAGCAATA	-2.29067
264	TTTACCTTTGATCCCCTAAGCAATA	TTTACCTTTGATCCCCTAAGCAATA	-2.33706
265	TTTGATCCCCTAAGCAATACTCTGA	TTTGATCCCCTAAGCAATACTCTGA	-1.80035
266	TTTGATCCCCTAAGCAATACTCTGA	TTTGATCCCCTAAGCAATACTCTGA	-1.82168
267	TTTACCTTTGATCCCCTAAGCAATA	TTTACCTTTGATCCCCTAAGCAATA	-2.54556
268	TTTACCTTTGATCCCCTAAGCAATA	TTTACCTTTGATCCCCTAAGCAATA	-2.56057
269	TTTGATCCCCTAAGCAATACTCTGA	TTTGATCCCCTAAGCAATACTCTGA	-1.82863
270	TTTGATCCCCTAAGCAATACTCTGA	TTTGATCCCCTAAGCAATACTCTGA	-1.86393
271	TTTACCTTTGATCCCCTAAGCAATA	TTTACCTTTGATCCCCTAAGCAATA	-2.69068
272	TTTACCTTTGATCCCCTAAGCAATA	TTTACCTTTGATCCCCTAAGCAATA	-2.69496
273	TTTGATCCCCTAAGCAATACTCTGA	TTTGATCCCCTAAGCAATACTCTGA	-1.75203
274	TTTGATCCCCTAAGCAATACTCTGA	TTTGATCCCCTAAGCAATACTCTGA	-1.77086
275	TTTACCTTTGATCCCCTAAGCAATA	TTTACCTTTGATCCCCTAAGCAATA	-2.62165
276	TTTACCTTTGATCCCCTAAGCAATA	TTTACCTTTGATCCCCTAAGCAATA	-2.58349
277	TTTGATCCCCTAAGCAATACTCTGA	TTTGATCCCCTAAGCAATACTCTGA	-2.04078
278	TTTGATCCCCTAAGCAATACTCTGA	TTTGATCCCCTAAGCAATACTCTGA	-2.07664
279	TTTACCTTTGATCCCCTAAGCAATA	TTTACCTTTGATCCCCTAAGCAATA	-2.48351
280	TTTACCTTTGATCCCCTAAGCAATA	TTTACCTTTGATCCCCTAAGCAATA	-2.47645
281	TTTGATCCCCTAAGCAATACTCTGA	TTTGATCCCCTAAGCAATACTCTGA	-2.18956
282	TTTGATCCCCTAAGCAATACTCTGA	TTTGATCCCCTAAGCAATACTCTGA	-2.21302
283	TTTACCTTTGATCCCCTAAGCAATA	TTTACCTTTGATCCCCTAAGCAATA	-2.53812
284	TTTACCTTTGATCCCCTAAGCAATA	TTTACCTTTGATCCCCTAAGCAATA	-2.56301
285	TTTGATCCCCTAAGCAATACTCTGA	TTTGATCCCCTAAGCAATACTCTGA	-1.69661
286	TTTGATCCCCTAAGCAATACTCTGA	TTTGATCCCCTAAGCAATACTCTGA	-1.70109
287	TTTACCTTTGATCCCCTAAGCAATA	TTTACCTTTGATCCCCTAAGCAATA	-2.63271
288	TTTACCTTTGATCCCCTAAGCAATA	TTTACCTTTGATCCCCTAAGCAATA	-2.59612
289	TTTGATCCCCTAAGCAATACTCTGA	TTTGATCCCCTAAGCAATACTCTGA	-1.6607
290	TTTGATCCCCTAAGCAATACTCTGA	TTTGATCCCCTAAGCAATACTCTGA	-1.7015
291	TTTACCTTTGATCCCCTAAGCAATA	TTTACCTTTGATCCCCTAAGCAATA	-2.1931
292	TTTACCTTTGATCCCCTAAGCAATA	TTTACCTTTGATCCCCTAAGCAATA	-2.20481
293	TTTGATCCCCTAAGCAATACTCTGA	TTTGATCCCCTAAGCAATACTCTGA	-1.88086
294	TTTGATCCCCTAAGCAATACTCTGA	TTTGATCCCCTAAGCAATACTCTGA	-1.87924
295	TTTACCTTTGATCCCCTAAGCAATA	TTTACCTTTGATCCCCTAAGCAATA	-2.49145
296	TTTACCTTTGATCCCCTAAGCAATA	TTTACCTTTGATCCCCTAAGCAATA	-2.49298
297	TTTGAACATTAAAAGCTATAATAAA	TT--AACA--A---GCTATA-TAAA	-3.4903
298	TTTGAACATTAAAAGCTATAATAAA	TT--AACA--A---GCTATA-TAAA	-3.43536
299	TTTATTATAGCTTTTAATGTTCAAA	TTTAT-ATAGCTT-----GTT-AA-	-3.50423
300	TTTATTATAGCTTTTAATGTTCAAA	TTTAT-ATAGCTT-----GTT-AA-	-3.43165
301	TTTGTTTGATTTACAATTAGGCCCC	TTTGTTTGATTTACAATTAGGCCCC	-1.99069
302	TTTGTTTGATTTACAATTAGGCCCC	TTTGTTTGATTTACAATTAGGCCCC	-2.03565
303	TTTGGGGCACCACCACTTGGGGGGG	TTTGGGGCACCACCACTTGGGGGGG	-2.06289
304	TTTGGGGCACCACCACTTGGGGGGG	TTTGGGGCACCACCACTTGGGGGGG	-2.09146
305	TTTGTTATAGCTGGTCGGGTCCTCA	TTTGTTATAGCTGGTCGGGTCCTCA	-2.08744
306	TTTGTTATAGCTGGTCGGGTCCTCA	TTTGTTATAGCTGGTCGGGTCCTCA	-2.10479
307	TTTCCCCTAACAATACCCCCGGAGA	TTTCCCCTAACAATACCCCCGGAGA	-2.10216
308	TTTCCCCTAACAATACCCCCGGAGA	TTTCCCCTAACAATACCCCCGGAGA	-2.07613
309	TTTACCTTTGGGGCACCACCACTTG	TTTACCTTTGGGGCACCACCACTTG	-2.12922
310	TTTACCTTTGGGGCACCACCACTTG	TTTACCTTTGGGGCACCACCACTTG	-2.12548
311	TTTTCCATAATAATGATTCTACCCC	TTTTCCATAATAATGATTCTACCCC	-2.17443
312	TTTTCCATAATAATGATTCTACCCC	TTTTCCATAATAATGATTCTACCCC	-2.21448
313	TTTTGGAACTGTACCATCTGTCCAT	TTTTGGAACTGTACCATCTGTCCAT	-2.20849
314	TTTTGGAACTGTACCATCTGTCCAT	TTTTGGAACTGTACCATCTGTCCAT	-2.19647
315	TTTATCACGCAACTGGTGGTCAAGG	TTTATCACGCAACTGGTGGTCAAGG	-2.21843
316	TTTATCACGCAACTGGTGGTCAAGG	TTTATCACGCAACTGGTGGTCAAGG	-2.23712
317	TTTAAAGTCCCCTCCTTTATAAAGT	TTTAAAGTCCCCTCCTTTATAAAGT	-2.2327
318	TTTAAAGTCCCCTCCTTTATAAAGT	TTTAAAGTCCCCTCCTTTATAAAGT	-2.24564
319	TTTACACCCCTCTTCGTGCTAGTGG	TTTACACCCCTCTTCGTGCTAGTGG	-2.23354
320	TTTACACCCCTCTTCGTGCTAGTGG	TTTACACCCCTCTTCGTGCTAGTGG	-2.23021
321	TTTCCATCACCATTTTGGAACTGTA	TTTCCATCACCATTTTGGAACTGTA	-2.25492
322	TTTCCATCACCATTTTGGAACTGTA	TTTCCATCACCATTTTGGAACTGTA	-2.26938
323	TTTGGGGTAGAATCATTATTATGGA	TTTGGGGTAGAATCATTATTATGGA	-2.26884
324	TTTGGGGTAGAATCATTATTATGGA	TTTGGGGTAGAATCATTATTATGGA	-2.23441
325	TTTAGGTACTATCCATTACACCAAT	TTTAGGTACTATCCATTACACCAAT	-2.30161
326	TTTAGGTACTATCCATTACACCAAT	TTTAGGTACTATCCATTACACCAAT	-2.33055
327	TTTCCATAATAATGATTCTACCCCA	TTTCCATAATAATGATTCTACCCCA	-2.30934
328	TTTCCATAATAATGATTCTACCCCA	TTTCCATAATAATGATTCTACCCCA	-2.34447
329	TTTTAAAGTCCCCTCCTTTATAAAG	TTTTAAAGTCCCCTCCTTTATAAAG	-2.32173
330	TTTTAAAGTCCCCTCCTTTATAAAG	TTTTAAAGTCCCCTCCTTTATAAAG	-2.38857
331	TTTATGTATAATGCTACCATCTGTA	TTTATGTATAATGCTACCATCTGTA	-2.3221
332	TTTATGTATAATGCTACCATCTGTA	TTTATGTATAATGCTACCATCTGTA	-2.34434
333	TTTCCTGCAAATGCTTTTACAGATG	TTTCCTGCAAATGCTTTTACAGATG	-2.33644
334	TTTCCTGCAAATGCTTTTACAGATG	TTTCCTGCAAATGCTTTTACAGATG	-2.39031
335	TTTGGCTTTCCCGATTTAGGTGAGT	TTTGGCTTTCCCGATTTAGGTGAGT	-2.34179
336	TTTGGCTTTCCCGATTTAGGTGAGT	TTTGGCTTTCCCGATTTAGGTGAGT	-2.34492
337	TTTGCATCATAATTAGCATTGGTGT	TTTGCATCATAATTAGCATTGGTGT	-2.35117
338	TTTGCATCATAATTAGCATTGGTGT	TTTGCATCATAATTAGCATTGGTGT	-2.34957
339	TTTAATTTAACTGAGATTGATGGCA	TTTAATTTAACTGAGATTGATGGCA	-2.36207
340	TTTAATTTAACTGAGATTGATGGCA	TTTAATTTAACTGAGATTGATGGCA	-2.37774
341	TTTGGCCCAGGTTTCCACTTTTGCC	TTTGGCCCAGGTTTCCACTTTTGCC	-2.38868
342	TTTGGCCCAGGTTTCCACTTTTGCC	TTTGGCCCAGGTTTCCACTTTTGCC	-2.38548
343	TTTCAAAGCTGACTAGCTAAAGTGG	TTTCAAAGCTGACTAGCTAAAGTGG	-2.40521
344	TTTCAAAGCTGACTAGCTAAAGTGG	TTTCAAAGCTGACTAGCTAAAGTGG	-2.41621
345	TTTAGTGTGCCCAATCTTCCTCTCA	TTTAGTGTGCCCAATCTTCCTCTCA	-2.41055
346	TTTAGTGTGCCCAATCTTCCTCTCA	TTTAGTGTGCCCAATCTTCCTCTCA	-2.39767
347	TTTTATGTATAATGCTACCATCTGT	TTTTATGTATAATGCTACCATCTGT	-2.42612
348	TTTTATGTATAATGCTACCATCTGT	TTTTATGTATAATGCTACCATCTGT	-2.44562
349	TTTATTTGGCCCAGGTTTCCACTTT	TTTATTTGGCCCAGGTTTCCACTTT	-2.42653
350	TTTATTTGGCCCAGGTTTCCACTTT	TTTATTTGGCCCAGGTTTCCACTTT	-2.3673
351	TTTGGGCTAGGTGTGATAGGAATGG	TTTGGGCTAGGTGTGATAGGAATGG	-2.43405
352	TTTGGGCTAGGTGTGATAGGAATGG	TTTGGGCTAGGTGTGATAGGAATGG	-2.41805
353	TTTGAGGGACGGTTTATCACGCAAC	TTTGAGGGACGGTTTATCACGCAAC	-2.43964
354	TTTGAGGGACGGTTTATCACGCAAC	TTTGAGGGACGGTTTATCACGCAAC	-2.44139
355	TTTACAGATGGTAGCATTATACATA	TTTACAGATGGTAGCATTATACATA	-2.44402
356	TTTACAGATGGTAGCATTATACATA	TTTACAGATGGTAGCATTATACATA	-2.46728
357	TTTGAGCTTTCCATCACCATTTTGG	TTTGAGCTTTCCATCACCATTTTGG	-2.47304
358	TTTGAGCTTTCCATCACCATTTTGG	TTTGAGCTTTCCATCACCATTTTGG	-2.48967
359	TTTGCATGCTTTACACCCCTCTTCG	TTTGCATGCTTTACACCCCTCTTCG	-2.48471
360	TTTGCATGCTTTACACCCCTCTTCG	TTTGCATGCTTTACACCCCTCTTCG	-2.53711
361	TTTGGTACAAATCCATTTGTTATAG	TTTGGTACAAATCCATTTGTTATAG	-2.4858
362	TTTGGTACAAATCCATTTGTTATAG	TTTGGTACAAATCCATTTGTTATAG	-2.4945
363	TTTCCACTTTTGCCCCCCATTTAGG	TTTCCACTTTTGCCCCCCATTTAGG	-2.48787
364	TTTCCACTTTTGCCCCCCATTTAGG	TTTCCACTTTTGCCCCCCATTTAGG	-2.52759
365	TTTGGAACTGTACCATCTGTCCATG	TTTGGAACTGTACCATCTGTCCATG	-2.49137
366	TTTGGAACTGTACCATCTGTCCATG	TTTGGAACTGTACCATCTGTCCATG	-2.45473
367	TTTAAAATTTGAGAGAACATTGAGA	TTTAAAATTTGAGAGAACATTGAGA	-2.49763
368	TTTAAAATTTGAGAGAACATTGAGA	TTTAAAATTTGAGAGAACATTGAGA	-2.50285
369	TTTAGTTTTCTGTTCAACATTAGGG	TTTAGTTTTCTGTTCAACATTAGGG	-2.51429
370	TTTAGTTTTCTGTTCAACATTAGGG	TTTAGTTTTCTGTTCAACATTAGGG	-2.50961
371	TTTAGCTAGTCAGCTTTGAAAGATT	TTTAGCTAGTCAGCTTTGAAAGATT	-2.51518
372	TTTAGCTAGTCAGCTTTGAAAGATT	TTTAGCTAGTCAGCTTTGAAAGATT	-2.50368
373	TTTCTGTTCAACATTAGGGGGCACA	TTTCTGTTCAACATTAGGGGGCACA	-2.5443
374	TTTCTGTTCAACATTAGGGGGCACA	TTTCTGTTCAACATTAGGGGGCACA	-2.52445
375	TTTGCAGGAAATGCATTAATGTGCC	TTTGCAGGAAATGCATTAATGTGCC	-2.54441
376	TTTGCAGGAAATGCATTAATGTGCC	TTTGCAGGAAATGCATTAATGTGCC	-2.56453
377	TTTAACTGAGATTGATGGCACCCCC	TTTAACTGAGATTGATGGCACCCCC	-2.55055
378	TTTAACTGAGATTGATGGCACCCCC	TTTAACTGAGATTGATGGCACCCCC	-2.50842
379	TTTACAGCGGGCAAAATAATAATCA	TTTACAGCGGGCAAAATAATAATCA	-2.55067
380	TTTACAGCGGGCAAAATAATAATCA	TTTACAGCGGGCAAAATAATAATCA	-2.43274
381	TTTAACTTCTTGTTCCTTGTGCCCC	TTTAACTTCTTGTTCCTTGTGCCCC	-2.56176
382	TTTAACTTCTTGTTCCTTGTGCCCC	TTTAACTTCTTGTTCCTTGTGCCCC	-2.56914
383	TTTCCCATTTCTGACTTTAACTTCT	TTTCCCATTTCTGACTTTAACTTCT	-2.57738
384	TTTCCCATTTCTGACTTTAACTTCT	TTTCCCATTTCTGACTTTAACTTCT	-2.56969
385	TTTGAGAAACCATCATGGACTTTAT	TTTGAGAAACCATCATGGACTTTAT	-2.58253
386	TTTGAGAAACCATCATGGACTTTAT	TTTGAGAAACCATCATGGACTTTAT	-2.57412
387	TTTTGAGAAACCATCATGGACTTTA	TTTTGAGAAACCATCATGGACTTTA	-2.58529
388	TTTTGAGAAACCATCATGGACTTTA	TTTTGAGAAACCATCATGGACTTTA	-2.57052
389	TTTGTTCACTTGAGTGGCTTTCCCC	TTTGTTCACTTGAGTGGCTTTCCCC	-2.58625
390	TTTGTTCACTTGAGTGGCTTTCCCC	TTTGTTCACTTGAGTGGCTTTCCCC	-2.58716
391	TTTCAAATGCGTGGTAGGGGGTGCC	TTTCAAATGCGTGGTAGGGGGTGCC	-2.59132
392	TTTCAAATGCGTGGTAGGGGGTGCC	TTTCAAATGCGTGGTAGGGGGTGCC	-2.58311
393	TTTGATTTACAATTAGGCCCCCATT	TTTGATTTACAATTAGGCCCCCATT	-2.59338
394	TTTGATTTACAATTAGGCCCCCATT	TTTGATTTACAATTAGGCCCCCATT	-2.57332
395	TTTAAATCCATTCCTATCACACCTA	TTTAAATCCATTCCTATCACACCTA	-2.60435
396	TTTAAATCCATTCCTATCACACCTA	TTTAAATCCATTCCTATCACACCTA	-2.59233
397	TTTCCCCCCAGGTTTTGCAGCCCAG	TTTCCCCCCAGGTTTTGCAGCCCAG	-2.60741
398	TTTCCCCCCAGGTTTTGCAGCCCAG	TTTCCCCCCAGGTTTTGCAGCCCAG	-2.59557
399	TTTCTGACTTTAACTTCTTGTTCCT	TTTCTGACTTTAACTTCTTGTTCCT	-2.60754
400	TTTCTGACTTTAACTTCTTGTTCCT	TTTCTGACTTTAACTTCTTGTTCCT	-2.57802
401	TTTGTTTCCCCCCAGGTTTTGCAGC	TTTGTTTCCCCCCAGGTTTTGCAGC	-2.60951
402	TTTGTTTCCCCCCAGGTTTTGCAGC	TTTGTTTCCCCCCAGGTTTTGCAGC	-2.59652
403	TTTTGCTCGCTGGTAACGCCTTTAC	TTTTGCTCGCTGGTAACGCCTTTAC	-2.61643
404	TTTTGCTCGCTGGTAACGCCTTTAC	TTTTGCTCGCTGGTAACGCCTTTAC	-2.61785
405	TTTAGGTGAGTGTGATTGGCACATT	TTTAGGTGAGTGTGATTGGCACATT	-2.61779
406	TTTAGGTGAGTGTGATTGGCACATT	TTTAGGTGAGTGTGATTGGCACATT	-2.64587
407	TTTTGTTTGATTTACAATTAGGCCC	TTTTGTTTGATTTACAATTAGGCCC	-2.62502
408	TTTTGTTTGATTTACAATTAGGCCC	TTTTGTTTGATTTACAATTAGGCCC	-2.64788
409	TTTGGGTTTTGCTCGCTGGTAACGC	TTTGGGTTTTGCTCGCTGGTAACGC	-2.6264
410	TTTGGGTTTTGCTCGCTGGTAACGC	TTTGGGTTTTGCTCGCTGGTAACGC	-2.60802
411	TTTGAGTTTGATTTGCATGCTTTAC	TTTGAGTTTGATTTGCATGCTTTAC	-2.62853
412	TTTGAGTTTGATTTGCATGCTTTAC	TTTGAGTTTGATTTGCATGCTTTAC	-2.59341
413	TTTGCAGCCCAGAATGTCTCAATAG	TTTGCAGCCCAGAATGTCTCAATAG	-2.62904
414	TTTGCAGCCCAGAATGTCTCAATAG	TTTGCAGCCCAGAATGTCTCAATAG	-2.62244
415	TTTGCACCAAAGGTGCCGGTCAAAC	TTTGCACCAAAGGTGCCGGTCAAAC	-2.63004
416	TTTGCACCAAAGGTGCCGGTCAAAC	TTTGCACCAAAGGTGCCGGTCAAAC	-2.66814
417	TTTAAATGGGGGCCTAATTGTAAAT	TTTAAATGGGGGCCTAATTGTAAAT	-2.63231
418	TTTAAATGGGGGCCTAATTGTAAAT	TTTAAATGGGGGCCTAATTGTAAAT	-2.59164
419	TTTATAAAGTCCATGATGGTTTCTC	TTTATAAAGTCCATGATGGTTTCTC	-2.63496
420	TTTATAAAGTCCATGATGGTTTCTC	TTTATAAAGTCCATGATGGTTTCTC	-2.66861
421	TTTGATTTGCATGCTTTACACCCCT	TTTGATTTGCATGCTTTACACCCCT	-2.65383
422	TTTGATTTGCATGCTTTACACCCCT	TTTGATTTGCATGCTTTACACCCCT	-2.65034
423	TTTTGCCCCCCATTTAGGTACTATC	TTTTGCCCCCCATTTAGGTACTATC	-2.65435
424	TTTTGCCCCCCATTTAGGTACTATC	TTTTGCCCCCCATTTAGGTACTATC	-2.60235
425	TTTGGTGCAAACCATGTTTGTTGGG	TTTGGTGCAAACCATGTTTGTTGGG	-2.659
426	TTTGGTGCAAACCATGTTTGTTGGG	TTTGGTGCAAACCATGTTTGTTGGG	-2.62771
427	TTTCTTTGGTACAAATCCATTTGTT	TTTCTTTGGTACAAATCCATTTGTT	-2.66471
428	TTTCTTTGGTACAAATCCATTTGTT	TTTCTTTGGTACAAATCCATTTGTT	-2.67575
429	TTTGCTCGCTGGTAACGCCTTTACA	TTTGCTCGCTGGTAACGCCTTTACA	-2.66497
430	TTTGCTCGCTGGTAACGCCTTTACA	TTTGCTCGCTGGTAACGCCTTTACA	-2.6143
431	TTTTGCAGCCCAGAATGTCTCAATA	TTTTGCAGCCCAGAATGTCTCAATA	-2.68098
432	TTTTGCAGCCCAGAATGTCTCAATA	TTTTGCAGCCCAGAATGTCTCAATA	-2.64775
433	TTTGTACCAAAGAAACTGCCACTAG	TTTGTACCAAAGAAACTGCCACTAG	-2.68895
434	TTTGTACCAAAGAAACTGCCACTAG	TTTGTACCAAAGAAACTGCCACTAG	-2.72661
435	TTTGACCGGCACCTTTGGTGCAAAC	TTTGACCGGCACCTTTGGTGCAAAC	-2.69176
436	TTTGACCGGCACCTTTGGTGCAAAC	TTTGACCGGCACCTTTGGTGCAAAC	-2.67026
437	TTTTCTGTTCAACATTAGGGGGCAC	TTTTCTGTTCAACATTAGGGGGCAC	-2.69551
438	TTTTCTGTTCAACATTAGGGGGCAC	TTTTCTGTTCAACATTAGGGGGCAC	-2.69762
439	TTTATAAAGGAGGGGACTTTAAAAT	TTTATAAAGGAGGGGACTTTAAAAT	-2.6982
440	TTTATAAAGGAGGGGACTTTAAAAT	TTTATAAAGGAGGGGACTTTAAAAT	-2.70425
441	TTTGCCCGCTGTAAAGGCGTTACCA	TTTGCCCGCTGTAAAGGCGTTACCA	-2.6986
442	TTTGCCCGCTGTAAAGGCGTTACCA	TTTGCCCGCTGTAAAGGCGTTACCA	-2.59882
443	TTTCCCGATTTAGGTGAGTGTGATT	TTTCCCGATTTAGGTGAGTGTGATT	-2.73592
444	TTTCCCGATTTAGGTGAGTGTGATT	TTTCCCGATTTAGGTGAGTGTGATT	-2.73822
445	TTTCATATTGCCAACCCAACCATTA	TTTCATATTGCCAACCCAACCATTA	-2.74152
446	TTTCATATTGCCAACCCAACCATTA	TTTCATATTGCCAACCCAACCATTA	-2.74562
447	TTTCTCAAAATCATGGACAGATGGT	TTTCTCAAAATCATGGACAGATGGT	-2.74476
448	TTTCTCAAAATCATGGACAGATGGT	TTTCTCAAAATCATGGACAGATGGT	-2.74138
449	TTTACAATTAGGCCCCCATTTAAAT	TTTACAATTAGGCCCCCATTTAAAT	-2.75468
450	TTTACAATTAGGCCCCCATTTAAAT	TTTACAATTAGGCCCCCATTTAAAT	-2.73784
451	TTTGCCCCCCATTTAGGTACTATCC	TTTGCCCCCCATTTAGGTACTATCC	-2.77221
452	TTTGCCCCCCATTTAGGTACTATCC	TTTGCCCCCCATTTAGGTACTATCC	-2.79354
453	TTTATAATGGTTGGGTTGGCAATAT	TTTATAATGGTTGGGTTGGCAATAT	-2.79523
454	TTTATAATGGTTGGGTTGGCAATAT	TTTATAATGGTTGGGTTGGCAATAT	-2.82858
455	TTTGAGAGAACATTGAGAGGAAGAT	TTTGAGAGAACATTGAGAGGAAGAT	-2.79999
456	TTTGAGAGAACATTGAGAGGAAGAT	TTTGAGAGAACATTGAGAGGAAGAT	-2.76133
457	TTTTGCCCGCTGTAAAGGCGTTACC	TTTTGCCCGCTGTAAAGGCGTTACC	-2.85042
458	TTTTGCCCGCTGTAAAGGCGTTACC	TTTTGCCCGCTGTAAAGGCGTTACC	-2.77831
459	TTTCCCCCCCAAGTGGTGGTGCCCC	TTTCCCCCCCAAGTGGTGGTGCCCC	-2.92627
460	TTTCCCCCCCAAGTGGTGGTGCCCC	TTTCCCCCCCAAGTGGTGGTGCCCC	-2.91091
461	TTTGAAAGATTTGAGGGACGGTTTA	TTTGAAAGATTTGAGGGACGGTTTA	-2.97761
462	TTTGAAAGATTTGAGGGACGGTTTA	TTTGAAAGATTTGAGGGACGGTTTA	-2.97751
463	TTTTACAGATGGTAGCATTATACAT	TTTTACAGATGGTAGCATTATACAT	-3.05936
464	TTTTACAGATGGTAGCATTATACAT	TTTTACAGATGGTAGCATTATACAT	-3.07379
465	TTTGAAAGCCCTGCCCCATTTGGCT	TTTGAAAGCCCTGCCCCATTTGGCT	-3.17125
466	TTTGAAAGCCCTGCCCCATTTGGCT	TTTGAAAGCCCTGCCCCATTTGGCT	-3.17354
467	TTTGGGGCACCACCACTTGGGGGGG	TTTGGGGCACCACCACTTGGGGGGG	-2.11764
468	TTTGGGGCACCACCACTTGGGGGGG	TTTGGGGCACCACCACTTGGGGGGG	-2.1676
469	TTTGCATCATAATTAGCATTGGTGT	TTTACATCATAATTAGCATTGGTGT	-2.31483
470	TTTGCATCATAATTAGCATTGGTGT	TTTACATCATAATTAGCATTGGTGT	-2.34256
471	TTTACCTTTGGGGCACCACCACTTG	TTTACCTTTGGGGCACCACCACTTG	-2.32186
472	TTTACCTTTGGGGCACCACCACTTG	TTTACCTTTGGGGCACCACCACTTG	-2.32274
473	TTTGGGGTAGAATCATTATTATGGA	TTTGGGGTAGAATCATTACTATGGA	-2.36298
474	TTTGGGGTAGAATCATTATTATGGA	TTTGGGGTAGAATCATTACTATGGA	-2.35637
475	TTTCCTGCAAATGCTTTTACAGATG	TTTCCTGCAAATGCTTTTACAGATG	-2.36906
476	TTTCCTGCAAATGCTTTTACAGATG	TTTCCTGCAAATGCTTTTACAGATG	-2.40252
477	TTTACACCCCTCTTCGTGCTAGTGG	TTTACACCCCTCTTCGTGCTACTGG	-2.40194
478	TTTACACCCCTCTTCGTGCTAGTGG	TTTACACCCCTCTTCGTGCTACTGG	-2.44345
479	TTTAGTTTTCTGTTCAACATTAGGG	TTTAGTTTTCTGTTCAACATTAGGG	-2.4155
480	TTTAGTTTTCTGTTCAACATTAGGG	TTTAGTTTTCTGTTCAACATTAGGG	-2.44907
481	TTTGGGCTAGGTGTGATAGGAATGG	TTTGGGCTAGGAGTGATAGGAATGG	-2.44159
482	TTTGGGCTAGGTGTGATAGGAATGG	TTTGGGCTAGGAGTGATAGGAATGG	-2.45999
483	TTTAACTTCTTGTTCCTTGTGCCCC	TTTAACTTCTTGTTCCTTGTGCGCC	-2.45782
484	TTTAACTTCTTGTTCCTTGTGCCCC	TTTAACTTCTTGTTCCTTGTGCGCC	-2.46038
485	TTTCCCCTAACAATACCCCCGGAGA	TTTCCCCTAACAATAACCCCGGAGA	-2.47998
486	TTTCCCCTAACAATACCCCCGGAGA	TTTCCCCTAACAATAACCCCGGAGA	-2.49984
487	TTTCCACTTTTGCCCCCCATTTAGG	TTTCCACTTTTGCCCCCCATTTAGG	-2.5019
488	TTTCCACTTTTGCCCCCCATTTAGG	TTTCCACTTTTGCCCCCCATTTAGG	-2.49176
489	TTTTATGTATAATGCTACCATCTGT	TTTTATGTATAATGCTATCATCTGT	-2.55245
490	TTTTATGTATAATGCTACCATCTGT	TTTTATGTATAATGCTATCATCTGT	-2.56477
491	TTTGTTCACTTGAGTGGCTTTCCCC	TTTGTTCACTTGAGTAGCTTTCCCC	-2.56272
492	TTTGTTCACTTGAGTGGCTTTCCCC	TTTGTTCACTTGAGTAGCTTTCCCC	-2.55541
493	TTTGTTATAGCTGGTCGGGTCCTCA	TTTGGTATAGCTGGTCGGGTCCTCA	-2.57173
494	TTTGTTATAGCTGGTCGGGTCCTCA	TTTGGTATAGCTGGTCGGGTCCTCA	-2.5934
495	TTTGGTACAAATCCATTTGTTATAG	TTTGGTACAAATCCATTTGGTATAG	-2.57196
496	TTTGGTACAAATCCATTTGTTATAG	TTTGGTACAAATCCATTTGGTATAG	-2.5782
497	TTTCAAAGCTGACTAGCTAAAGTGG	TTTCAAAGCTGAATAGCTAAAGTGG	-2.57923
498	TTTCAAAGCTGACTAGCTAAAGTGG	TTTCAAAGCTGAATAGCTAAAGTGG	-2.58542
499	TTTGGTGCAAACCATGTTTGTTGGG	TTTGGTGCAAACCATGTTTGTTGGG	-2.58003
500	TTTGGTGCAAACCATGTTTGTTGGG	TTTGGTGCAAACCATGTTTGTTGGG	-2.57577
501	TTTCCATCACCATTTTGGAACTGTA	CTTCCATCACCATTTTGGAACTGTA	-2.59324
502	TTTCCATCACCATTTTGGAACTGTA	CTTCCATCACCATTTTGGAACTGTA	-2.59414
503	TTTGTTTCCCCCCAGGTTTTGCAGC	TTTGTTTCCCCCCAGGTTTTGCAGC	-2.59394
504	TTTGTTTCCCCCCAGGTTTTGCAGC	TTTGTTTCCCCCCAGGTTTTGCAGC	-2.64835
505	TTTCTGTTCAACATTAGGGGGCACA	TTTCTGTTCAACATTAGGGCGCACA	-2.64791
506	TTTCTGTTCAACATTAGGGGGCACA	TTTCTGTTCAACATTAGGGCGCACA	-2.65542
507	TTTCTCAAAATCATGGACAGATGGT	TTTCTCAAAATCATGGACGGATGGT	-2.64962
508	TTTCTCAAAATCATGGACAGATGGT	TTTCTCAAAATCATGGACGGATGGT	-2.59675
509	TTTGGAACTGTACCATCTGTCCATG	TTTGGAACTGTACCATCCGTCCATG	-2.65822
510	TTTGGAACTGTACCATCTGTCCATG	TTTGGAACTGTACCATCCGTCCATG	-2.70295
511	TTTACAGATGGTAGCATTATACATA	TTTACAGATGATAGCATTATACATA	-2.66404
512	TTTACAGATGGTAGCATTATACATA	TTTACAGATGATAGCATTATACATA	-2.66015
513	TTTGAGAAACCATCATGGACTTTAT	TTTGAGAAACCATCATGGACCTTAT	-2.67251
514	TTTGAGAAACCATCATGGACTTTAT	TTTGAGAAACCATCATGGACCTTAT	-2.65959
515	TTTACAGCGGGCAAAATAATAATCA	TTTACAGCGGGCAAAATAATAAACA	-2.68549
516	TTTACAGCGGGCAAAATAATAATCA	TTTACAGCGGGCAAAATAATAAACA	-2.7124
517	TTTAGCTAGTCAGCTTTGAAAGATT	TTTAGCTATTCAGCTTTGAAAGATT	-2.6971
518	TTTAGCTAGTCAGCTTTGAAAGATT	TTTAGCTATTCAGCTTTGAAAGATT	-2.73984
519	TTTAAATCCATTCCTATCACACCTA	TTTAAATCCATTCCTATCACTCCTA	-2.6998
520	TTTAAATCCATTCCTATCACACCTA	TTTAAATCCATTCCTATCACTCCTA	-2.75835
521	TTTATCACGCAACTGGTGGTCAAGG	TTTTTCACGCAACTGGTGGTCAAGG	-2.72059
522	TTTATCACGCAACTGGTGGTCAAGG	TTTTTCACGCAACTGGTGGTCAAGG	-2.72506
523	TTTAGGTGAGTGTGATTGGCACATT	TTTAGGTGAGTGTGATTGGCACATT	-2.72626
524	TTTAGGTGAGTGTGATTGGCACATT	TTTAGGTGAGTGTGATTGGCACATT	-2.69661
525	TTTGTTTGATTTACAATTAGGCCCC	TTTGTTTGATTTACAATGAGGCCCC	-2.73969
526	TTTGTTTGATTTACAATTAGGCCCC	TTTGTTTGATTTACAATGAGGCCCC	-2.7888
527	TTTTCTGTTCAACATTAGGGGGCAC	TTTTCTGTTCAACATTAGGGCGCAC	-2.76052
528	TTTTCTGTTCAACATTAGGGGGCAC	TTTTCTGTTCAACATTAGGGCGCAC	-2.75218
529	TTTGCAGCCCAGAATGTCTCAATAG	TTTGCAGCCCTGAATGTCTCAATAG	-2.7825
530	TTTGCAGCCCAGAATGTCTCAATAG	TTTGCAGCCCTGAATGTCTCAATAG	-2.83807
531	TTTTAAAGTCCCCTCCTTTATAAAG	TTTTAAAGTCCCCTCCTTTATAAGG	-2.78264
532	TTTTAAAGTCCCCTCCTTTATAAAG	TTTTAAAGTCCCCTCCTTTATAAGG	-2.73041
533	TTTTGAGAAACCATCATGGACTTTA	TTTTGAGAAACCATCATGGACCTTA	-2.81618
534	TTTTGAGAAACCATCATGGACTTTA	TTTTGAGAAACCATCATGGACCTTA	-2.81627
535	TTTGCTCGCTGGTAACGCCTTTACA	TTTGCTCGCTGTTAACGCCTTTACA	-2.82183
536	TTTGCTCGCTGGTAACGCCTTTACA	TTTGCTCGCTGTTAACGCCTTTACA	-2.80681
537	TTTAGGTACTATCCATTACACCAAT	TTTAGGTAATATCCATTACACCAAT	-2.8322
538	TTTAGGTACTATCCATTACACCAAT	TTTAGGTAATATCCATTACACCAAT	-2.84566
539	TTTTGGAACTGTACCATCTGTCCAT	TTTTGGAACTGTACCATCCGTCCAT	-2.8655
540	TTTTGGAACTGTACCATCTGTCCAT	TTTTGGAACTGTACCATCCGTCCAT	-2.89902
541	TTTCCATAATAATGATTCTACCCCA	TTTCCATAGTAATGATTCTACCCCA	-2.86885
542	TTTCCATAATAATGATTCTACCCCA	TTTCCATAGTAATGATTCTACCCCA	-2.88847
543	TTTGAGGGACGGTTTATCACGCAAC	TTTGAGGGACGGTTTTTCACGCAAC	-2.87465
544	TTTGAGGGACGGTTTATCACGCAAC	TTTGAGGGACGGTTTTTCACGCAAC	-2.89238
545	TTTATAAAGGAGGGGACTTTAAAAT	CTTATAAAGGAGGGGACTTTAAAAT	-2.88142
546	TTTATAAAGGAGGGGACTTTAAAAT	CTTATAAAGGAGGGGACTTTAAAAT	-2.86552
547	TTTGTACCAAAGAAACTGCCACTAG	TTTGTACCAAAGAAACTGCCAGTAG	-2.88281
548	TTTGTACCAAAGAAACTGCCACTAG	TTTGTACCAAAGAAACTGCCAGTAG	-2.90021
549	TTTCCCCCCCAAGTGGTGGTGCCCC	TTTCCCCCCCAAGTGGTGGTGCCCC	-2.88776
550	TTTCCCCCCCAAGTGGTGGTGCCCC	TTTCCCCCCCAAGTGGTGGTGCCCC	-2.83672
551	TTTAAAATTTGAGAGAACATTGAGA	TTTAAAATTTGAGGGAACATTGAGA	-2.89181
552	TTTAAAATTTGAGAGAACATTGAGA	TTTAAAATTTGAGGGAACATTGAGA	-2.88828
553	TTTATAATGGTTGGGTTGGCAATAT	TTTATAATGGTTGGGTTGCCAATAT	-2.89853
554	TTTATAATGGTTGGGTTGGCAATAT	TTTATAATGGTTGGGTTGCCAATAT	-2.92334
555	TTTCTTTGGTACAAATCCATTTGTT	TTTCTTTGGTACAAATCCATTTGGT	-2.90215
556	TTTCTTTGGTACAAATCCATTTGTT	TTTCTTTGGTACAAATCCATTTGGT	-2.90718
557	TTTGAGTTTGATTTGCATGCTTTAC	TTTGAGTTTGAATTGCATGCTTTAC	-2.97059
558	TTTGAGTTTGATTTGCATGCTTTAC	TTTGAGTTTGAATTGCATGCTTTAC	-2.96501
559	TTTAAAGTCCCCTCCTTTATAAAGT	TTTAAAGTCCCCTCCTTTATAAGGT	-2.98195
560	TTTAAAGTCCCCTCCTTTATAAAGT	TTTAAAGTCCCCTCCTTTATAAGGT	-2.9148
561	TTTGGGTTTTGCTCGCTGGTAACGC	TTTGGGTTTTGCTCGCTGTTAACGC	-3.00107
562	TTTGGGTTTTGCTCGCTGGTAACGC	TTTGGGTTTTGCTCGCTGTTAACGC	-2.96282
563	TTTGATTTGCATGCTTTACACCCCT	TTTGAATTGCATGCTTTACACCCCT	-3.01596
564	TTTGATTTGCATGCTTTACACCCCT	TTTGAATTGCATGCTTTACACCCCT	-3.02773
565	TTTTGCCCCCCATTTAGGTACTATC	TTTTGCCCCCCATTTAGGTAATATC	-3.02929
566	TTTTGCCCCCCATTTAGGTACTATC	TTTTGCCCCCCATTTAGGTAATATC	-3.05549
567	TTTGCCCCCCATTTAGGTACTATCC	TTTGCCCCCCATTTAGGTAATATCC	-3.03054
568	TTTGCCCCCCATTTAGGTACTATCC	TTTGCCCCCCATTTAGGTAATATCC	-2.98979
569	TTTTGCCCGCTGTAAAGGCGTTACC	TTTTGCCCGCTGTAAAGGCGTTAAC	-3.0698
570	TTTTGCCCGCTGTAAAGGCGTTACC	TTTTGCCCGCTGTAAAGGCGTTAAC	-3.0911
571	TTTCCCCCCAGGTTTTGCAGCCCAG	TTTCCCCCCAGGTTTTGCAGCCCTG	-3.07204
572	TTTCCCCCCAGGTTTTGCAGCCCAG	TTTCCCCCCAGGTTTTGCAGCCCTG	-3.09517
573	TTTACAATTAGGCCCCCATTTAAAT	TTTACAATGAGGCCCCCATTTAAAT	-3.0769
574	TTTACAATTAGGCCCCCATTTAAAT	TTTACAATGAGGCCCCCATTTAAAT	-3.06958
575	TTTAAATGGGGGCCTAATTGTAAAT	TTTAAATGGGGGCCTCATTGTAAAT	-3.08841
576	TTTAAATGGGGGCCTAATTGTAAAT	TTTAAATGGGGGCCTCATTGTAAAT	-3.08846
577	TTTGCATGCTTTACACCCCTCTTCG	ATTGCATGCTTTACACCCCTCTTCG	-3.0968
578	TTTGCATGCTTTACACCCCTCTTCG	ATTGCATGCTTTACACCCCTCTTCG	-3.06716
579	TTTGCCCGCTGTAAAGGCGTTACCA	TTTGCCCGCTGTAAAGGCGTTAACA	-3.10486
580	TTTGCCCGCTGTAAAGGCGTTACCA	TTTGCCCGCTGTAAAGGCGTTAACA	-3.10808
581	TTTGCAGGAAATGCATTAATGTGCC	TTTGCAGGAAATGCAGTAATGTGCC	-3.12769
582	TTTGCAGGAAATGCATTAATGTGCC	TTTGCAGGAAATGCAGTAATGTGCC	-3.07402
583	TTTGAAAGATTTGAGGGACGGTTTA	TTTGAAAGATTTGAGGGACGGTTTT	-3.14361
584	TTTGAAAGATTTGAGGGACGGTTTA	TTTGAAAGATTTGAGGGACGGTTTT	-3.08909
585	TTTTACAGATGGTAGCATTATACAT	TTTTACAGATGATAGCATTATACAT	-3.14601
586	TTTTACAGATGGTAGCATTATACAT	TTTTACAGATGATAGCATTATACAT	-3.14403
587	TTTTCCATAATAATGATTCTACCCC	TTTTCCATAGTAATGATTCTACCCC	-3.15733
588	TTTTCCATAATAATGATTCTACCCC	TTTTCCATAGTAATGATTCTACCCC	-3.11548
589	TTTGGCCCAGGTTTCCACTTTTGCC	TTTGGCCCCGGTTTCCACTTTTGCC	-3.15733
590	TTTGGCCCAGGTTTCCACTTTTGCC	TTTGGCCCCGGTTTCCACTTTTGCC	-3.16085
591	TTTCAAATGCGTGGTAGGGGGTGCC	TTTCAAATCCGTGGTAGGGGGTGCC	-3.18704
592	TTTCAAATGCGTGGTAGGGGGTGCC	TTTCAAATCCGTGGTAGGGGGTGCC	-3.15462
593	TTTGATTTACAATTAGGCCCCCATT	TTTGATTTACAATGAGGCCCCCATT	-3.19419
594	TTTGATTTACAATTAGGCCCCCATT	TTTGATTTACAATGAGGCCCCCATT	-3.22482
595	TTTATTTGGCCCAGGTTTCCACTTT	TTTATTTGGCCCCGGTTTCCACTTT	-3.21014
596	TTTATTTGGCCCAGGTTTCCACTTT	TTTATTTGGCCCCGGTTTCCACTTT	-3.18249
597	TTTGAGAGAACATTGAGAGGAAGAT	TTTGAGGGAACATTGAGAGGAAGAT	-3.21659
598	TTTGAGAGAACATTGAGAGGAAGAT	TTTGAGGGAACATTGAGAGGAAGAT	-3.20353
599	TTTTGCAGCCCAGAATGTCTCAATA	TTTTGCAGCCCTGAATGTCTCAATA	-3.21702
600	TTTTGCAGCCCAGAATGTCTCAATA	TTTTGCAGCCCTGAATGTCTCAATA	-3.23397
601	TTTTGTTTGATTTACAATTAGGCCC	TTTTGTTTGATTTACAATGAGGCCC	-3.2283
602	TTTTGTTTGATTTACAATTAGGCCC	TTTTGTTTGATTTACAATGAGGCCC	-3.21784
603	TTTGGCTTTCCCGATTTAGGTGAGT	TTTGGCTTTCGCGATTTAGGTGAGT	-3.25686
604	TTTGGCTTTCCCGATTTAGGTGAGT	TTTGGCTTTCGCGATTTAGGTGAGT	-3.24768
605	TTTTGCTCGCTGGTAACGCCTTTAC	TTTTGCTCGCTGTTAACGCCTTTAC	-3.27522
606	TTTTGCTCGCTGGTAACGCCTTTAC	TTTTGCTCGCTGTTAACGCCTTTAC	-3.21425
607	TTTGAAAGCCCTGCCCCATTTGGCT	TTTGAAAGCCCTGCCCCATTTGGCT	-3.27957
608	TTTGAAAGCCCTGCCCCATTTGGCT	TTTGAAAGCCCTGCCCCATTTGGCT	-3.2393
609	TTTCTGACTTTAACTTCTTGTTCCT	GTTCTGACTTTAACTTCTTGTTCCT	-3.2851
610	TTTCTGACTTTAACTTCTTGTTCCT	GTTCTGACTTTAACTTCTTGTTCCT	-3.24688
611	TTTATGTATAATGCTACCATCTGTA	TTTATGTATAATGCTATCATCTGTA	-3.29812
612	TTTATGTATAATGCTACCATCTGTA	TTTATGTATAATGCTATCATCTGTA	-3.23571
613	TTTATAAAGTCCATGATGGTTTCTC	TTTATAAGGTCCATGATGGTTTCTC	-3.30234
614	TTTATAAAGTCCATGATGGTTTCTC	TTTATAAGGTCCATGATGGTTTCTC	-3.23549
615	TTTAACTGAGATTGATGGCACCCCC	TTGAACTGAGATTGATGGCACCCCC	-3.31964
616	TTTAACTGAGATTGATGGCACCCCC	TTGAACTGAGATTGATGGCACCCCC	-3.28352
617	TTTAATTTAACTGAGATTGATGGCA	TTTAATTGAACTGAGATTGATGGCA	-3.32228
618	TTTAATTTAACTGAGATTGATGGCA	TTTAATTGAACTGAGATTGATGGCA	-3.23016
619	TTTGAGCTTTCCATCACCATTTTGG	TTTGAGCCTTCCATCACCATTTTGG	-3.3307
620	TTTGAGCTTTCCATCACCATTTTGG	TTTGAGCCTTCCATCACCATTTTGG	-3.33403
621	TTTGCACCAAAGGTGCCGGTCAAAC	TTTGCACCAAAGTTGCCGGTCAAAC	-3.36815
622	TTTGCACCAAAGGTGCCGGTCAAAC	TTTGCACCAAAGTTGCCGGTCAAAC	-3.36525
623	TTTGACCGGCACCTTTGGTGCAAAC	TTTGACCGGCAACTTTGGTGCAAAC	-3.39279
624	TTTGACCGGCACCTTTGGTGCAAAC	TTTGACCGGCAACTTTGGTGCAAAC	-3.4111
625	TTTCCCGATTTAGGTGAGTGTGATT	TTTCGCGATTTAGGTGAGTGTGATT	-3.40002
626	TTTCCCGATTTAGGTGAGTGTGATT	TTTCGCGATTTAGGTGAGTGTGATT	-3.42175
627	TTTCCCATTTCTGACTTTAACTTCT	TTTCCCAGTTCTGACTTTAACTTCT	-3.40626
628	TTTCCCATTTCTGACTTTAACTTCT	TTTCCCAGTTCTGACTTTAACTTCT	-3.37405
629	TTTAGTGTGCCCAATCTTCCTCTCA	TATAGTGTGCCCAATCTTCCTCTCA	-3.43805
630	TTTAGTGTGCCCAATCTTCCTCTCA	TATAGTGTGCCCAATCTTCCTCTCA	-3.42061
631	TTTCATATTGCCAACCCAACCATTA	TTTCATATTGGCAACCCAACCATTA	-3.44156
632	TTTCATATTGCCAACCCAACCATTA	TTTCATATTGGCAACCCAACCATTA	-3.35896
633	TTTAAAGTCCCCTCCTTTATAAAGT	TTTAAAGTCCCCTCCTTTATAAAGG	-2.06304
634	TTTAAAGTCCCCTCCTTTATAAAGT	TTTAAAGTCCCCTCCTTTATAAAGG	-2.15711
635	TTTGTTTCCCCCCAGGTTTTGCAGC	TTTGTTTCCCCCCAGGTTTTGCAGC	-2.33047
636	TTTGTTTCCCCCCAGGTTTTGCAGC	TTTGTTTCCCCCCAGGTTTTGCAGC	-2.42086
637	TTTCCATCACCATTTTGGAACTGTA	TTTCCATCACCATTTTGGAACTGTA	-2.33455
638	TTTCCATCACCATTTTGGAACTGTA	TTTCCATCACCATTTTGGAACTGTA	-2.41019
639	TTTGGGGCACCACCACTTGGGGGGG	TTTGGGGCACCACCACTTGGGGGGG	-2.33721
640	TTTGGGGCACCACCACTTGGGGGGG	TTTGGGGCACCACCACTTGGGGGGG	-2.40416
641	TTTACAGATGGTAGCATTATACATA	TTTACAGATGGTGGCATTATACATA	-2.37439
642	TTTACAGATGGTAGCATTATACATA	TTTACAGATGGTGGCATTATACATA	-2.40441
643	TTTATTTGGCCCAGGTTTCCACTTT	TTTATTTGGCCCAGATTTCCACTTT	-2.38143
644	TTTATTTGGCCCAGGTTTCCACTTT	TTTATTTGGCCCAGATTTCCACTTT	-2.45739
645	TTTGGTGCAAACCATGTTTGTTGGG	TTTGGTGCAAACCATGTTTGTTGGG	-2.41371
646	TTTGGTGCAAACCATGTTTGTTGGG	TTTGGTGCAAACCATGTTTGTTGGG	-2.47066
647	TTTCCCCTAACAATACCCCCGGAGA	TTTCCCCTAACAATACCGCCGGAGA	-2.41587
648	TTTCCCCTAACAATACCCCCGGAGA	TTTCCCCTAACAATACCGCCGGAGA	-2.41779
649	TTTAGTGTGCCCAATCTTCCTCTCA	TTTGGTGTGCCCAATCTTCCTCTCA	-2.42721
650	TTTAGTGTGCCCAATCTTCCTCTCA	TTTGGTGTGCCCAATCTTCCTCTCA	-2.4424
651	TTTGGGGTAGAATCATTATTATGGA	TTTGGGGTAGAATCATCATTATGGA	-2.42721
652	TTTGGGGTAGAATCATTATTATGGA	TTTGGGGTAGAATCATCATTATGGA	-2.46409
653	TTTACAGCGGGCAAAATAATAATCA	TTTACAGCGGGCAAAATAATAATCC	-2.46556
654	TTTACAGCGGGCAAAATAATAATCA	TTTACAGCGGGCAAAATAATAATCC	-2.38482
655	TTTGTACCAAAGAAACTGCCACTAG	TTTGTACCAAAGAAACTGCAACTAG	-2.47201
656	TTTGTACCAAAGAAACTGCCACTAG	TTTGTACCAAAGAAACTGCAACTAG	-2.49972
657	TTTCCTGCAAATGCTTTTACAGATG	TTTCCTGCAAATGCTTTTACAGATG	-2.54084
658	TTTCCTGCAAATGCTTTTACAGATG	TTTCCTGCAAATGCTTTTACAGATG	-2.62654
659	TTTCTTTGGTACAAATCCATTTGTT	TTTCTTTGGTACAAATCCATTTGTT	-2.58674
660	TTTCTTTGGTACAAATCCATTTGTT	TTTCTTTGGTACAAATCCATTTGTT	-2.6199
661	TTTAGTTTTCTGTTCAACATTAGGG	TTTAGTTTTCTGTTCAACATTAGCG	-2.58703
662	TTTAGTTTTCTGTTCAACATTAGGG	TTTAGTTTTCTGTTCAACATTAGCG	-2.57443
663	TTTACACCCCTCTTCGTGCTAGTGG	TTTACACCCCTCTTCGTGCTAGTTG	-2.6215
664	TTTACACCCCTCTTCGTGCTAGTGG	TTTACACCCCTCTTCGTGCTAGTTG	-2.62473
665	TTTGAGGGACGGTTTATCACGCAAC	TTTGAGGGACGGTTTATAACGCAAC	-2.64235
666	TTTGAGGGACGGTTTATCACGCAAC	TTTGAGGGACGGTTTATAACGCAAC	-2.6683
667	TTTGCAGGAAATGCATTAATGTGCC	TTTGCAGGAAATGTATTAATGTGCC	-2.64507
668	TTTGCAGGAAATGCATTAATGTGCC	TTTGCAGGAAATGTATTAATGTGCC	-2.67953
669	TTTAGGTGAGTGTGATTGGCACATT	TTTAGGTGAGTGTGATTGGCACATT	-2.65203
670	TTTAGGTGAGTGTGATTGGCACATT	TTTAGGTGAGTGTGATTGGCACATT	-2.65458
671	TTTCCCCCCAGGTTTTGCAGCCCAG	TTTCCCCCCAGGTTTTGCAGCCCAG	-2.68101
672	TTTCCCCCCAGGTTTTGCAGCCCAG	TTTCCCCCCAGGTTTTGCAGCCCAG	-2.73154
673	TTTACCTTTGGGGCACCACCACTTG	TTTACCTTTGGGGCACCACCACTTG	-2.72042
674	TTTACCTTTGGGGCACCACCACTTG	TTTACCTTTGGGGCACCACCACTTG	-2.73596
675	TTTGGTACAAATCCATTTGTTATAG	TTTGGTACAAATCCATTTGTTCTAG	-2.72172
676	TTTGGTACAAATCCATTTGTTATAG	TTTGGTACAAATCCATTTGTTCTAG	-2.76271
677	TTTGCACCAAAGGTGCCGGTCAAAC	TTTGCACCAAAGGTCCCGGTCAAAC	-2.72205
678	TTTGCACCAAAGGTGCCGGTCAAAC	TTTGCACCAAAGGTCCCGGTCAAAC	-2.74498
679	TTTATAAAGGAGGGGACTTTAAAAT	TTTATAAAGGAGGGGACTTTAAAAT	-2.77406
680	TTTATAAAGGAGGGGACTTTAAAAT	TTTATAAAGGAGGGGACTTTAAAAT	-2.75444
681	TTTGGCCCAGGTTTCCACTTTTGCC	TTTGGCCCAGATTTCCACTTTTGCC	-2.83621
682	TTTGGCCCAGGTTTCCACTTTTGCC	TTTGGCCCAGATTTCCACTTTTGCC	-2.89493
683	TTTTAAAGTCCCCTCCTTTATAAAG	TTTTAAAGTCCCCTCCTTTATAAAG	-2.90561
684	TTTTAAAGTCCCCTCCTTTATAAAG	TTTTAAAGTCCCCTCCTTTATAAAG	-2.87918
685	TTTATGTATAATGCTACCATCTGTA	TTTATGTATAATGCCACCATCTGTA	-2.92399
686	TTTATGTATAATGCTACCATCTGTA	TTTATGTATAATGCCACCATCTGTA	-2.88433
687	TTTATAATGGTTGGGTTGGCAATAT	TTTATAATGGTTGGGTTGGCGATAT	-2.92479
688	TTTATAATGGTTGGGTTGGCAATAT	TTTATAATGGTTGGGTTGGCGATAT	-2.93369
689	TTTAACTTCTTGTTCCTTGTGCCCC	TTTAACTTCTTGTTCCTTGTGCCCG	-2.9556
690	TTTAACTTCTTGTTCCTTGTGCCCC	TTTAACTTCTTGTTCCTTGTGCCCG	-2.91416
691	TTTGGAACTGTACCATCTGTCCATG	TTTGGAACTGTACCAGCTGTCCATG	-2.97556
692	TTTGGAACTGTACCATCTGTCCATG	TTTGGAACTGTACCAGCTGTCCATG	-2.88717
693	TTTGAGAAACCATCATGGACTTTAT	TTTGAGAAACCATCATGGCCTTTAT	-3.02198
694	TTTGAGAAACCATCATGGACTTTAT	TTTGAGAAACCATCATGGCCTTTAT	-2.99352
695	TTTGCAGCCCAGAATGTCTCAATAG	TTTGCAGCCCAGCATGTCTCAATAG	-3.12159
696	TTTGCAGCCCAGAATGTCTCAATAG	TTTGCAGCCCAGCATGTCTCAATAG	-3.13996
697	TTTGGCTTTCCCGATTTAGGTGAGT	TTTGGCTTTCCCAATTTAGGTGAGT	-3.12329
698	TTTGGCTTTCCCGATTTAGGTGAGT	TTTGGCTTTCCCAATTTAGGTGAGT	-3.19089
699	TTTCCACTTTTGCCCCCCATTTAGG	TTTCCACTTTTGCCCCCCATTTAGG	-3.16454
700	TTTCCACTTTTGCCCCCCATTTAGG	TTTCCACTTTTGCCCCCCATTTAGG	-3.15934
701	TTTAAATGGGGGCCTAATTGTAAAT	TTTAAATGGGGGCGTAATTGTAAAT	-3.17936
702	TTTAAATGGGGGCCTAATTGTAAAT	TTTAAATGGGGGCGTAATTGTAAAT	-3.13903
703	TTTGCCCCCCATTTAGGTACTATCC	TTTGCCCCCCATTTAGGTACTTTCC	-3.22304
704	TTTGCCCCCCATTTAGGTACTATCC	TTTGCCCCCCATTTAGGTACTTTCC	-3.12151
705	TTTATCACGCAACTGGTGGTCAAGG	TTTATAACGCAACTGGTGGTCAAGG	-3.22358
706	TTTATCACGCAACTGGTGGTCAAGG	TTTATAACGCAACTGGTGGTCAAGG	-3.2132
707	TTTTATGTATAATGCTACCATCTGT	TTTTATGTATAATGCCACCATCTGT	-3.25864
708	TTTTATGTATAATGCTACCATCTGT	TTTTATGTATAATGCCACCATCTGT	-3.20458
709	TTTGTTATAGCTGGTCGGGTCCTCA	TTTGTTCTAGCTGGTCGGGTCCTCA	-3.27522
710	TTTGTTATAGCTGGTCGGGTCCTCA	TTTGTTCTAGCTGGTCGGGTCCTCA	-3.254
711	TTTGTTTGATTTACAATTAGGCCCC	TTTGTTTGATTTACAATTACGCCCC	-3.29989
712	TTTGTTTGATTTACAATTAGGCCCC	TTTGTTTGATTTACAATTACGCCCC	-3.28533
713	TTTGTTCACTTGAGTGGCTTTCCCC	TTTGTTCACTTGAGTGGATTTCCCC	-3.30134
714	TTTGTTCACTTGAGTGGCTTTCCCC	TTTGTTCACTTGAGTGGATTTCCCC	-3.28038
715	TTTCCCCCCCAAGTGGTGGTGCCCC	TTTCCCCCCCAAGTGGTGGTGCCCC	-3.3234
716	TTTCCCCCCCAAGTGGTGGTGCCCC	TTTCCCCCCCAAGTGGTGGTGCCCC	-3.3527
717	TTTTACAGATGGTAGCATTATACAT	TTTTACAGATGGTGGCATTATACAT	-3.32638
718	TTTTACAGATGGTAGCATTATACAT	TTTTACAGATGGTGGCATTATACAT	-3.30638
719	TTTGAAAGATTTGAGGGACGGTTTA	TTTGAAAGATTTGAGGGACGGTTTA	-3.33056
720	TTTGAAAGATTTGAGGGACGGTTTA	TTTGAAAGATTTGAGGGACGGTTTA	-3.28758
721	TTTATAAAGTCCATGATGGTTTCTC	TTTATAAAGGCCATGATGGTTTCTC	-3.35943
722	TTTATAAAGTCCATGATGGTTTCTC	TTTATAAAGGCCATGATGGTTTCTC	-3.35974
723	TTTAACTGAGATTGATGGCACCCCC	TTTATCTGAGATTGATGGCACCCCC	-3.36097
724	TTTAACTGAGATTGATGGCACCCCC	TTTATCTGAGATTGATGGCACCCCC	-3.34633
725	TTTAGGTACTATCCATTACACCAAT	TTTAGGTACTTTCCATTACACCAAT	-3.36934
726	TTTAGGTACTATCCATTACACCAAT	TTTAGGTACTTTCCATTACACCAAT	-3.36417
727	TTTCTGTTCAACATTAGGGGGCACA	TTTCTGTTCAACATTAGCGGGCACA	-3.37277
728	TTTCTGTTCAACATTAGGGGGCACA	TTTCTGTTCAACATTAGCGGGCACA	-3.33661
729	TTTGGGTTTTGCTCGCTGGTAACGC	TTTGGGTTTTGCTCGCTGGTCACGC	-3.37465
730	TTTGGGTTTTGCTCGCTGGTAACGC	TTTGGGTTTTGCTCGCTGGTCACGC	-3.40419
731	TTTCCCGATTTAGGTGAGTGTGATT	TTTCCCAATTTAGGTGAGTGTGATT	-3.37747
732	TTTCCCGATTTAGGTGAGTGTGATT	TTTCCCAATTTAGGTGAGTGTGATT	-3.35068
733	TTTCAAAGCTGACTAGCTAAAGTGG	TTTCAAAGCTTACTAGCTAAAGTGG	-3.38061
734	TTTCAAAGCTGACTAGCTAAAGTGG	TTTCAAAGCTTACTAGCTAAAGTGG	-3.39836
735	TTTCAAATGCGTGGTAGGGGGTGCC	TTTCAATTGCGTGGTAGGGGGTGCC	-3.3882
736	TTTCAAATGCGTGGTAGGGGGTGCC	TTTCAATTGCGTGGTAGGGGGTGCC	-3.38438
737	TTTCTGACTTTAACTTCTTGTTCCT	TTCCTGACTTTAACTTCTTGTTCCT	-3.39744
738	TTTCTGACTTTAACTTCTTGTTCCT	TTCCTGACTTTAACTTCTTGTTCCT	-3.41707
739	TTTGGGCTAGGTGTGATAGGAATGG	TTTGGGCTACGTGTGATAGGAATGG	-3.40033
740	TTTGGGCTAGGTGTGATAGGAATGG	TTTGGGCTACGTGTGATAGGAATGG	-3.38015
741	TTTGCCCGCTGTAAAGGCGTTACCA	TTTGCCCGCTGTAAAGGCGTGACCA	-3.40161
742	TTTGCCCGCTGTAAAGGCGTTACCA	TTTGCCCGCTGTAAAGGCGTGACCA	-3.39047
743	TTTTGAGAAACCATCATGGACTTTA	TTTTGAGAAACCATCATGGCCTTTA	-3.41261
744	TTTTGAGAAACCATCATGGACTTTA	TTTTGAGAAACCATCATGGCCTTTA	-3.39152
745	TTTGAAAGCCCTGCCCCATTTGGCT	ATTGAAAGCCCTGCCCCATTTGGCT	-3.41261
746	TTTGAAAGCCCTGCCCCATTTGGCT	ATTGAAAGCCCTGCCCCATTTGGCT	-3.39775
747	TTTACAATTAGGCCCCCATTTAAAT	TTTACAATTACGCCCCCATTTAAAT	-3.41554
748	TTTACAATTAGGCCCCCATTTAAAT	TTTACAATTACGCCCCCATTTAAAT	-3.40629
749	TTTGATTTACAATTAGGCCCCCATT	TTTGATTTACAATTACGCCCCCATT	-3.41848
750	TTTGATTTACAATTAGGCCCCCATT	TTTGATTTACAATTACGCCCCCATT	-3.36382
751	TTTCATATTGCCAACCCAACCATTA	TTTCATATCGCCAACCCAACCATTA	-3.41978
752	TTTCATATTGCCAACCCAACCATTA	TTTCATATCGCCAACCCAACCATTA	-3.41953
753	TTTGAGTTTGATTTGCATGCTTTAC	TTTGAGTTTGATTGGCATGCTTTAC	-3.42274
754	TTTGAGTTTGATTTGCATGCTTTAC	TTTGAGTTTGATTGGCATGCTTTAC	-3.4066
755	TTTGATTTGCATGCTTTACACCCCT	TTTGATTGGCATGCTTTACACCCCT	-3.42668
756	TTTGATTTGCATGCTTTACACCCCT	TTTGATTGGCATGCTTTACACCCCT	-3.4247
757	TTTTGGAACTGTACCATCTGTCCAT	TTTTGGAACTGTACCAGCTGTCCAT	-3.43164
758	TTTTGGAACTGTACCATCTGTCCAT	TTTTGGAACTGTACCAGCTGTCCAT	-3.3952
759	TTTAAATCCATTCCTATCACACCTA	TTTAAATCCATTCCTATCACACGTA	-3.43397
760	TTTAAATCCATTCCTATCACACCTA	TTTAAATCCATTCCTATCACACGTA	-3.41752
761	TTTCCCATTTCTGACTTTAACTTCT	TTTCCCATTCCTGACTTTAACTTCT	-3.43896
762	TTTCCCATTTCTGACTTTAACTTCT	TTTCCCATTCCTGACTTTAACTTCT	-3.40443
763	TTTAAAATTTGAGAGAACATTGAGA	TTTAAAATTTGGGAGAACATTGAGA	-3.44532
764	TTTAAAATTTGAGAGAACATTGAGA	TTTAAAATTTGGGAGAACATTGAGA	-3.44419
765	TTTTGCCCGCTGTAAAGGCGTTACC	TTTTGCCCGCTGTAAAGGCGTGACC	-3.44532
766	TTTTGCCCGCTGTAAAGGCGTTACC	TTTTGCCCGCTGTAAAGGCGTGACC	-3.38302
767	TTTAGCTAGTCAGCTTTGAAAGATT	TTTAGCTAGTAAGCTTTGAAAGATT	-3.44835
768	TTTAGCTAGTCAGCTTTGAAAGATT	TTTAGCTAGTAAGCTTTGAAAGATT	-3.45026
769	TTTTGCTCGCTGGTAACGCCTTTAC	TTTTGCTCGCTGGTCACGCCTTTAC	-3.45545
770	TTTTGCTCGCTGGTAACGCCTTTAC	TTTTGCTCGCTGGTCACGCCTTTAC	-3.39997
771	TTTGCATGCTTTACACCCCTCTTCG	TTGGCATGCTTTACACCCCTCTTCG	-3.45783
772	TTTGCATGCTTTACACCCCTCTTCG	TTGGCATGCTTTACACCCCTCTTCG	-3.44954
773	TTTGAGCTTTCCATCACCATTTTGG	TTTGAACTTTCCATCACCATTTTGG	-3.45783
774	TTTGAGCTTTCCATCACCATTTTGG	TTTGAACTTTCCATCACCATTTTGG	-3.38925
775	TTTTCCATAATAATGATTCTACCCC	TTTTCCATAATGATGATTCTACCCC	-3.45987
776	TTTTCCATAATAATGATTCTACCCC	TTTTCCATAATGATGATTCTACCCC	-3.4404
777	TTTTGCAGCCCAGAATGTCTCAATA	TTTTGCAGCCCAGCATGTCTCAATA	-3.46637
778	TTTTGCAGCCCAGAATGTCTCAATA	TTTTGCAGCCCAGCATGTCTCAATA	-3.41363
779	TTTTGTTTGATTTACAATTAGGCCC	TTTTGTTTGATTTACAATTACGCCC	-3.47049
780	TTTTGTTTGATTTACAATTAGGCCC	TTTTGTTTGATTTACAATTACGCCC	-3.40982
781	TTTGACCGGCACCTTTGGTGCAAAC	TTTGACCGGGACCTTTGGTGCAAAC	-3.47153
782	TTTGACCGGCACCTTTGGTGCAAAC	TTTGACCGGGACCTTTGGTGCAAAC	-3.47597
783	TTTAATTTAACTGAGATTGATGGCA	TTTAATTTATCTGAGATTGATGGCA	-3.48472
784	TTTAATTTAACTGAGATTGATGGCA	TTTAATTTATCTGAGATTGATGGCA	-3.51054
785	TTTGCTCGCTGGTAACGCCTTTACA	TTTGCTCGCTGGTCACGCCTTTACA	-3.48682
786	TTTGCTCGCTGGTAACGCCTTTACA	TTTGCTCGCTGGTCACGCCTTTACA	-3.49559
787	TTTCTCAAAATCATGGACAGATGGT	TTTCTCAAAATCATGGACAGCTGGT	-3.49455
788	TTTCTCAAAATCATGGACAGATGGT	TTTCTCAAAATCATGGACAGCTGGT	-3.46411
789	TTTTCTGTTCAACATTAGGGGGCAC	TTTTCTGTTCAACATTAGCGGGCAC	-3.4949
790	TTTTCTGTTCAACATTAGGGGGCAC	TTTTCTGTTCAACATTAGCGGGCAC	-3.45527
791	TTTTGCCCCCCATTTAGGTACTATC	TTTTGCCCCCCATTTAGGTACTTTC	-3.49561
792	TTTTGCCCCCCATTTAGGTACTATC	TTTTGCCCCCCATTTAGGTACTTTC	-3.49723
793	TTTGCATCATAATTAGCATTGGTGT	TCTGCATCATAATTAGCATTGGTGT	-3.51739
794	TTTGCATCATAATTAGCATTGGTGT	TCTGCATCATAATTAGCATTGGTGT	-3.49404
795	TTTGAGAGAACATTGAGAGGAAGAT	TTTGGGAGAACATTGAGAGGAAGAT	-3.52464
796	TTTGAGAGAACATTGAGAGGAAGAT	TTTGGGAGAACATTGAGAGGAAGAT	-3.53998
797	TTTCCATAATAATGATTCTACCCCA	TTTCCATAATGATGATTCTACCCCA	-3.52537
798	TTTCCATAATAATGATTCTACCCCA	TTTCCATAATGATGATTCTACCCCA	-3.47198
799	TTTAAAGTCCCCTCCTTTATAAAGT	TTTAAAGTCCCCTCCTTTATAAAGT	-1.69141
800	TTTAAAGTCCCCTCCTTTATAAAGT	TTTAAAGTCCCCTCCTTTATAAAGT	-1.67647
801	TTTGGGGCACCACCACTTGGGGGGG	TTTGGGGCACCACCACTTGGGGGGG	-1.84211
802	TTTGGGGCACCACCACTTGGGGGGG	TTTGGGGCACCACCACTTGGGGGGG	-1.88232
803	TTTGGGGTAGAATCATTATTATGGA	TTTGGGGTAGAATCATTACTATGGA	-1.85433
804	TTTGGGGTAGAATCATTATTATGGA	TTTGGGGTAGAATCATTACTATGGA	-1.83537
805	TTTTAAAGTCCCCTCCTTTATAAAG	TTTTAAAGTCCCCTCCTTTATAAAG	-1.87158
806	TTTTAAAGTCCCCTCCTTTATAAAG	TTTTAAAGTCCCCTCCTTTATAAAG	-1.87292
807	TTTCCCATTTCTGACTTTAACTTCT	TTTCCCATTTCTGACTTTAACTCCT	-1.88803
808	TTTCCCATTTCTGACTTTAACTTCT	TTTCCCATTTCTGACTTTAACTCCT	-1.91081
809	TTTGGCTTTCCCGATTTAGGTGAGT	TTTGGCTTTCCCGATTTAGATGAGT	-1.93443
810	TTTGGCTTTCCCGATTTAGGTGAGT	TTTGGCTTTCCCGATTTAGATGAGT	-1.94156
811	TTTCAAAGCTGACTAGCTAAAGTGG	TTTCAAAGCTGACTAGCTTAAGTGG	-1.95313
812	TTTCAAAGCTGACTAGCTAAAGTGG	TTTCAAAGCTGACTAGCTTAAGTGG	-1.96499
813	TTTACCTTTGGGGCACCACCACTTG	TTTACCTTTGGGGCACCACCACTTG	-1.97944
814	TTTACCTTTGGGGCACCACCACTTG	TTTACCTTTGGGGCACCACCACTTG	-2.00811
815	TTTAATTTAACTGAGATTGATGGCA	TTTAATTTAACTGAGATTGATGACA	-2.00273
816	TTTAATTTAACTGAGATTGATGGCA	TTTAATTTAACTGAGATTGATGACA	-2.04902
817	TTTTATGTATAATGCTACCATCTGT	TTTTATGTATAATGATACCATCTGT	-2.00397
818	TTTTATGTATAATGCTACCATCTGT	TTTTATGTATAATGATACCATCTGT	-2.01007
819	TTTACACCCCTCTTCGTGCTAGTGG	TTTACACCCCTCTTCATGCTAGTGG	-2.04646
820	TTTACACCCCTCTTCGTGCTAGTGG	TTTACACCCCTCTTCATGCTAGTGG	-2.0906
821	TTTCCACTTTTGCCCCCCATTTAGG	TTTCCACTTTTGCCCCCCATTTAGA	-2.05426
822	TTTCCACTTTTGCCCCCCATTTAGG	TTTCCACTTTTGCCCCCCATTTAGA	-2.07778
823	TTTCCATCACCATTTTGGAACTGTA	TTTTCATCACCATTTTGGAACTGTA	-2.05491
824	TTTCCATCACCATTTTGGAACTGTA	TTTTCATCACCATTTTGGAACTGTA	-2.11175
825	TTTAGTTTTCTGTTCAACATTAGGG	TTTAGTTTTCTGTACAACATTAGGG	-2.08475
826	TTTAGTTTTCTGTTCAACATTAGGG	TTTAGTTTTCTGTACAACATTAGGG	-2.14619
827	TTTATCACGCAACTGGTGGTCAAGG	TTTATCACGCAACTGGTGGTCGAGG	-2.10104
828	TTTATCACGCAACTGGTGGTCAAGG	TTTATCACGCAACTGGTGGTCGAGG	-2.12838
829	TTTGAGGGACGGTTTATCACGCAAC	TTTGAGTGACGGTTTATCACGCAAC	-2.10447
830	TTTGAGGGACGGTTTATCACGCAAC	TTTGAGTGACGGTTTATCACGCAAC	-2.16693
831	TTTCCCGATTTAGGTGAGTGTGATT	TTTCCCGATTTAGATGAGTGTGATT	-2.19719
832	TTTCCCGATTTAGGTGAGTGTGATT	TTTCCCGATTTAGATGAGTGTGATT	-2.22158
833	TTTGCTCGCTGGTAACGCCTTTACA	TTTGCTCGCTGGTAACGCCTGTACA	-2.21314
834	TTTGCTCGCTGGTAACGCCTTTACA	TTTGCTCGCTGGTAACGCCTGTACA	-2.26315
835	TTTGTACCAAAGAAACTGCCACTAG	CTTGTACCAAAGAAACTGCCACTAG	-2.21851
836	TTTGTACCAAAGAAACTGCCACTAG	CTTGTACCAAAGAAACTGCCACTAG	-2.24606
837	TTTCAAATGCGTGGTAGGGGGTGCC	TTTCAAATGCGTGGTAGGGGGTGTC	-2.25215
838	TTTCAAATGCGTGGTAGGGGGTGCC	TTTCAAATGCGTGGTAGGGGGTGTC	-2.25685
839	TTTAGGTACTATCCATTACACCAAT	TTTAGATACTATCCATTACACCAAT	-2.25454
840	TTTAGGTACTATCCATTACACCAAT	TTTAGATACTATCCATTACACCAAT	-2.25401
841	TTTAAATGGGGGCCTAATTGTAAAT	TTTAAATGGGGGCCTAATTGTAAAC	-2.2804
842	TTTAAATGGGGGCCTAATTGTAAAT	TTTAAATGGGGGCCTAATTGTAAAC	-2.31231
843	TTTATGTATAATGCTACCATCTGTA	TTTATGTATAATGATACCATCTGTA	-2.29857
844	TTTATGTATAATGCTACCATCTGTA	TTTATGTATAATGATACCATCTGTA	-2.25743
845	TTTGCATGCTTTACACCCCTCTTCG	TTTGCATGCTTTACACCCCTCTTCA	-2.34988
846	TTTGCATGCTTTACACCCCTCTTCG	TTTGCATGCTTTACACCCCTCTTCA	-2.35817
847	TTTCATATTGCCAACCCAACCATTA	TTTCATATTGCCAACCCAACCATTA	-2.35454
848	TTTCATATTGCCAACCCAACCATTA	TTTCATATTGCCAACCCAACCATTA	-2.40007
849	TTTGGGCTAGGTGTGATAGGAATGG	TTTGGGCTAGGTGTGATAGGAATAG	-2.37367
850	TTTGGGCTAGGTGTGATAGGAATGG	TTTGGGCTAGGTGTGATAGGAATAG	-2.48911
851	TTTAACTGAGATTGATGGCACCCCC	TTTAACTGAGATTGATGACACCCCC	-2.37412
852	TTTAACTGAGATTGATGGCACCCCC	TTTAACTGAGATTGATGACACCCCC	-2.36254
853	TTTCCCCCCAGGTTTTGCAGCCCAG	TTTCCCCCCAGGTTTTGCAGCCCAG	-2.41242
854	TTTCCCCCCAGGTTTTGCAGCCCAG	TTTCCCCCCAGGTTTTGCAGCCCAG	-2.43448
855	TTTGTTATAGCTGGTCGGGTCCTCA	TTTGTTATAGCTGGTCGGGTCCCCA	-2.43138
856	TTTGTTATAGCTGGTCGGGTCCTCA	TTTGTTATAGCTGGTCGGGTCCCCA	-2.41378
857	TTTATAAAGGAGGGGACTTTAAAAT	TTTATAAAGGAGGGGACTTTAAAAG	-2.47536
858	TTTATAAAGGAGGGGACTTTAAAAT	TTTATAAAGGAGGGGACTTTAAAAG	-2.46368
859	TTTAGGTGAGTGTGATTGGCACATT	TTTAGATGAGTGTGATTGGCACATT	-2.48044
860	TTTAGGTGAGTGTGATTGGCACATT	TTTAGATGAGTGTGATTGGCACATT	-2.47758
861	TTTGGAACTGTACCATCTGTCCATG	TTTGGAACTGTACCATCGGTCCATG	-2.48525
862	TTTGGAACTGTACCATCTGTCCATG	TTTGGAACTGTACCATCGGTCCATG	-2.50141
863	TTTTGGAACTGTACCATCTGTCCAT	TTTTGGAACTGTACCATCGGTCCAT	-2.4914
864	TTTTGGAACTGTACCATCTGTCCAT	TTTTGGAACTGTACCATCGGTCCAT	-2.51374
865	TTTTGCCCCCCATTTAGGTACTATC	TTTTGCCCCCCATTTAGATACTATC	-2.50126
866	TTTTGCCCCCCATTTAGGTACTATC	TTTTGCCCCCCATTTAGATACTATC	-2.52288
867	TTTCTGACTTTAACTTCTTGTTCCT	TTTCTGACTTTAACTCCTTGTTCCT	-2.52418
868	TTTCTGACTTTAACTTCTTGTTCCT	TTTCTGACTTTAACTCCTTGTTCCT	-2.4976
869	TTTGCAGCCCAGAATGTCTCAATAG	TTTGCAGCCCAGAGTGTCTCAATAG	-2.54433
870	TTTGCAGCCCAGAATGTCTCAATAG	TTTGCAGCCCAGAGTGTCTCAATAG	-2.5148
871	TTTCCCCTAACAATACCCCCGGAGA	TTTCCCCTATCAATACCCCCGGAGA	-2.61326
872	TTTCCCCTAACAATACCCCCGGAGA	TTTCCCCTATCAATACCCCCGGAGA	-2.60697
873	TTTCTCAAAATCATGGACAGATGGT	TTTCTCAAAATCATGGACCGATGGT	-2.61521
874	TTTCTCAAAATCATGGACAGATGGT	TTTCTCAAAATCATGGACCGATGGT	-2.5818
875	TTTTGCTCGCTGGTAACGCCTTTAC	TTTTGCTCGCTGGTAACGCCTGTAC	-2.6183
876	TTTTGCTCGCTGGTAACGCCTTTAC	TTTTGCTCGCTGGTAACGCCTGTAC	-2.61694
877	TTTACAATTAGGCCCCCATTTAAAT	TTTACAATTAGGCCCCCATTTAAAT	-2.67132
878	TTTACAATTAGGCCCCCATTTAAAT	TTTACAATTAGGCCCCCATTTAAAT	-2.7159
879	TTTGGTACAAATCCATTTGTTATAG	TTTGGTACAAGTCCATTTGTTATAG	-2.86147
880	TTTGGTACAAATCCATTTGTTATAG	TTTGGTACAAGTCCATTTGTTATAG	-2.81854
881	TTTGAGAGAACATTGAGAGGAAGAT	GTTGAGAGAACATTGAGAGGAAGAT	-2.87103
882	TTTGAGAGAACATTGAGAGGAAGAT	GTTGAGAGAACATTGAGAGGAAGAT	-2.89828
883	TTTATTTGGCCCAGGTTTCCACTTT	TTTATTTGGCCCCGGTTTCCACTTT	-2.89088
884	TTTATTTGGCCCAGGTTTCCACTTT	TTTATTTGGCCCCGGTTTCCACTTT	-2.88652
885	TTTACAGATGGTAGCATTATACATA	TTTACAGATGGTATCATTATACATA	-2.90438
886	TTTACAGATGGTAGCATTATACATA	TTTACAGATGGTATCATTATACATA	-2.86435
887	TTTCTTTGGTACAAATCCATTTGTT	TTTCTTTGGTACAAGTCCATTTGTT	-2.91761
888	TTTCTTTGGTACAAATCCATTTGTT	TTTCTTTGGTACAAGTCCATTTGTT	-2.89221
889	TTTCCCCCCCAAGTGGTGGTGCCCC	TTTCCCCCCCAAGTGGTGGTGCCCC	-2.92273
890	TTTCCCCCCCAAGTGGTGGTGCCCC	TTTCCCCCCCAAGTGGTGGTGCCCC	-2.90826
891	TTTTGCAGCCCAGAATGTCTCAATA	TTTTGCAGCCCAGAGTGTCTCAATA	-2.9362
892	TTTTGCAGCCCAGAATGTCTCAATA	TTTTGCAGCCCAGAGTGTCTCAATA	-2.97471
893	TTTGGTGCAAACCATGTTTGTTGGG	TCTGGTGCAAACCATGTTTGTTGGG	-2.94221
894	TTTGGTGCAAACCATGTTTGTTGGG	TCTGGTGCAAACCATGTTTGTTGGG	-2.97233
895	TTTTCCATAATAATGATTCTACCCC	TTTTCCATAGTAATGATTCTACCCC	-2.97725
896	TTTTCCATAATAATGATTCTACCCC	TTTTCCATAGTAATGATTCTACCCC	-2.96875
897	TTTGAGAAACCATCATGGACTTTAT	TTTGAGAAACCATCATGCACTTTAT	-2.99048
898	TTTGAGAAACCATCATGGACTTTAT	TTTGAGAAACCATCATGCACTTTAT	-2.92654
899	TTTGGCCCAGGTTTCCACTTTTGCC	TTTGGCCCCGGTTTCCACTTTTGCC	-3.00507
900	TTTGGCCCAGGTTTCCACTTTTGCC	TTTGGCCCCGGTTTCCACTTTTGCC	-2.93641
901	TTTGTTTCCCCCCAGGTTTTGCAGC	TTTTTTTCCCCCCAGGTTTTGCAGC	-3.02022
902	TTTGTTTCCCCCCAGGTTTTGCAGC	TTTTTTTCCCCCCAGGTTTTGCAGC	-2.966
903	TTTATAATGGTTGGGTTGGCAATAT	TTTTTAATGGTTGGGTTGGCAATAT	-3.07323
904	TTTATAATGGTTGGGTTGGCAATAT	TTTTTAATGGTTGGGTTGGCAATAT	-3.06003
905	TTTGCAGGAAATGCATTAATGTGCC	TTTGCAGGACATGCATTAATGTGCC	-3.14892
906	TTTGCAGGAAATGCATTAATGTGCC	TTTGCAGGACATGCATTAATGTGCC	-3.08086
907	TTTATAAAGTCCATGATGGTTTCTC	TTTATAAAGTGCATGATGGTTTCTC	-3.18527
908	TTTATAAAGTCCATGATGGTTTCTC	TTTATAAAGTGCATGATGGTTTCTC	-3.14585
909	TTTTACAGATGGTAGCATTATACAT	TTTTACAGATGGTATCATTATACAT	-3.19462
910	TTTTACAGATGGTAGCATTATACAT	TTTTACAGATGGTATCATTATACAT	-3.13591
911	TTTAGCTAGTCAGCTTTGAAAGATT	TTAAGCTAGTCAGCTTTGAAAGATT	-3.24187
912	TTTAGCTAGTCAGCTTTGAAAGATT	TTAAGCTAGTCAGCTTTGAAAGATT	-3.14319
913	TTTGGGTTTTGCTCGCTGGTAACGC	CTTGGGTTTTGCTCGCTGGTAACGC	-3.24638
914	TTTGGGTTTTGCTCGCTGGTAACGC	CTTGGGTTTTGCTCGCTGGTAACGC	-3.18892
915	TTTGATTTGCATGCTTTACACCCCT	TTAGATTTGCATGCTTTACACCCCT	-3.25502
916	TTTGATTTGCATGCTTTACACCCCT	TTAGATTTGCATGCTTTACACCCCT	-3.16943
917	TTTGACCGGCACCTTTGGTGCAAAC	TTTGACCGGCACCTCTGGTGCAAAC	-3.26944
918	TTTGACCGGCACCTTTGGTGCAAAC	TTTGACCGGCACCTCTGGTGCAAAC	-3.272
919	TTTTGAGAAACCATCATGGACTTTA	TTTTGAGAAACCATCATGCACTTTA	-3.27983
920	TTTTGAGAAACCATCATGGACTTTA	TTTTGAGAAACCATCATGCACTTTA	-3.20332
921	TTTCCTGCAAATGCTTTTACAGATG	TGTCCTGCAAATGCTTTTACAGATG	-3.29824
922	TTTCCTGCAAATGCTTTTACAGATG	TGTCCTGCAAATGCTTTTACAGATG	-3.30804
923	TTTGTTTGATTTACAATTAGGCCCC	TTTGTTTGGTTTACAATTAGGCCCC	-3.30096
924	TTTGTTTGATTTACAATTAGGCCCC	TTTGTTTGGTTTACAATTAGGCCCC	-3.21316
925	TTTAGTGTGCCCAATCTTCCTCTCA	TTTAGTGTGCGCAATCTTCCTCTCA	-3.32277
926	TTTAGTGTGCCCAATCTTCCTCTCA	TTTAGTGTGCGCAATCTTCCTCTCA	-3.28528
927	TTTAACTTCTTGTTCCTTGTGCCCC	TTTAACTCCTTGTTCCTTGTGCCCC	-3.33609
928	TTTAACTTCTTGTTCCTTGTGCCCC	TTTAACTCCTTGTTCCTTGTGCCCC	-3.1987
929	TTTGCCCCCCATTTAGGTACTATCC	TTTGCCCCCCATTTAGATACTATCC	-3.34365
930	TTTGCCCCCCATTTAGGTACTATCC	TTTGCCCCCCATTTAGATACTATCC	-3.28092
931	TTTGCCCGCTGTAAAGGCGTTACCA	TTTGCCCGCTGTACAGGCGTTACCA	-3.36618
932	TTTGCCCGCTGTAAAGGCGTTACCA	TTTGCCCGCTGTACAGGCGTTACCA	-3.38469
933	TTTGTTCACTTGAGTGGCTTTCCCC	TTTGTTGACTTGAGTGGCTTTCCCC	-3.36788
934	TTTGTTCACTTGAGTGGCTTTCCCC	TTTGTTGACTTGAGTGGCTTTCCCC	-3.28327
935	TTTGCACCAAAGGTGCCGGTCAAAC	TTTGCACCAGAGGTGCCGGTCAAAC	-3.38379
936	TTTGCACCAAAGGTGCCGGTCAAAC	TTTGCACCAGAGGTGCCGGTCAAAC	-3.28411
937	TTTCTGTTCAACATTAGGGGGCACA	TTTCTGTACAACATTAGGGGGCACA	-3.3875
938	TTTCTGTTCAACATTAGGGGGCACA	TTTCTGTACAACATTAGGGGGCACA	-3.32762
939	TTTGAGCTTTCCATCACCATTTTGG	TTTGAGCTTTTCATCACCATTTTGG	-3.38973
940	TTTGAGCTTTCCATCACCATTTTGG	TTTGAGCTTTTCATCACCATTTTGG	-3.34375
941	TTTAAATCCATTCCTATCACACCTA	TTTAAATCTATTCCTATCACACCTA	-3.39271
942	TTTAAATCCATTCCTATCACACCTA	TTTAAATCTATTCCTATCACACCTA	-3.36399
943	TTTCCATAATAATGATTCTACCCCA	TTTCCATAGTAATGATTCTACCCCA	-3.40297
944	TTTCCATAATAATGATTCTACCCCA	TTTCCATAGTAATGATTCTACCCCA	-3.36453
945	TTTGAAAGATTTGAGGGACGGTTTA	TTTGAAAGATTTGAGTGACGGTTTA	-3.41512
946	TTTGAAAGATTTGAGGGACGGTTTA	TTTGAAAGATTTGAGTGACGGTTTA	-3.39046
947	TTTTGCCCGCTGTAAAGGCGTTACC	TTTTGCCCGCTGTACAGGCGTTACC	-3.42845
948	TTTTGCCCGCTGTAAAGGCGTTACC	TTTTGCCCGCTGTACAGGCGTTACC	-3.39211
949	TTTGAAAGCCCTGCCCCATTTGGCT	TTTGAAAGCCGTGCCCCATTTGGCT	-3.43804
950	TTTGAAAGCCCTGCCCCATTTGGCT	TTTGAAAGCCGTGCCCCATTTGGCT	-3.41072
951	TTTGCATCATAATTAGCATTGGTGT	TTTGCATCAGAATTAGCATTGGTGT	-3.44117
952	TTTGCATCATAATTAGCATTGGTGT	TTTGCATCAGAATTAGCATTGGTGT	-3.38845
953	TTTGAGTTTGATTTGCATGCTTTAC	TTTGAGTTAGATTTGCATGCTTTAC	-3.44195
954	TTTGAGTTTGATTTGCATGCTTTAC	TTTGAGTTAGATTTGCATGCTTTAC	-3.40595
955	TTTAAAATTTGAGAGAACATTGAGA	TTTAAAAGTTGAGAGAACATTGAGA	-3.44588
956	TTTAAAATTTGAGAGAACATTGAGA	TTTAAAAGTTGAGAGAACATTGAGA	-3.4576
957	TTTTGTTTGATTTACAATTAGGCCC	TTTTGTTTGGTTTACAATTAGGCCC	-3.46176
958	TTTTGTTTGATTTACAATTAGGCCC	TTTTGTTTGGTTTACAATTAGGCCC	-3.4415
959	TTTTCTGTTCAACATTAGGGGGCAC	TTTTCTGTACAACATTAGGGGGCAC	-3.47817
960	TTTTCTGTTCAACATTAGGGGGCAC	TTTTCTGTACAACATTAGGGGGCAC	-3.42091
961	TTTGATTTACAATTAGGCCCCCATT	TTTGGTTTACAATTAGGCCCCCATT	-3.5001
962	TTTGATTTACAATTAGGCCCCCATT	TTTGGTTTACAATTAGGCCCCCATT	-3.42103
963	TTTACAGCGGGCAAAATAATAATCA	TGTACAGCGGGCAAAATAATAATCA	-3.52735
964	TTTACAGCGGGCAAAATAATAATCA	TGTACAGCGGGCAAAATAATAATCA	-3.47014
965	TTTGGGGCACCACCACTTGGGGGGG	TTTGGGGCACCACCACTTGGGGGGG	-2.20386
966	TTTGGGGCACCACCACTTGGGGGGG	TTTGGGGCACCACCACTTGGGGGGG	-2.22132
967	TTTACCTTTGGGGCACCACCACTTG	TTTACCTTTGGGGCACCACCACTTG	-2.31632
968	TTTACCTTTGGGGCACCACCACTTG	TTTACCTTTGGGGCACCACCACTTG	-2.32795
969	TTTATTTGGCCCAGGTTTCCACTTT	TTTATTTGGCCCAGATTTCCACTTT	-2.37537
970	TTTATTTGGCCCAGGTTTCCACTTT	TTTATTTGGCCCAGATTTCCACTTT	-2.41433
971	TTTAATTTAACTGAGATTGATGGCA	TTTAATTTAACTGAGATTGATGGCT	-2.44455
972	TTTAATTTAACTGAGATTGATGGCA	TTTAATTTAACTGAGATTGATGGCT	-2.47714
973	TTTCCTGCAAATGCTTTTACAGATG	TTTACTGCAAATGCTTTTACAGATG	-2.45287
974	TTTCCTGCAAATGCTTTTACAGATG	TTTACTGCAAATGCTTTTACAGATG	-2.47793
975	TTTGGGGTAGAATCATTATTATGGA	TTTGGGGTAGAATCATCATTATGGA	-2.49146
976	TTTGGGGTAGAATCATTATTATGGA	TTTGGGGTAGAATCATCATTATGGA	-2.50784
977	TTTGGCCCAGGTTTCCACTTTTGCC	TTTGGCCCAGATTTCCACTTTTGCC	-2.5415
978	TTTGGCCCAGGTTTCCACTTTTGCC	TTTGGCCCAGATTTCCACTTTTGCC	-2.54054
979	TTTACACCCCTCTTCGTGCTAGTGG	TTTACACCCCTCTTCGTACTAGTGG	-2.54614
980	TTTACACCCCTCTTCGTGCTAGTGG	TTTACACCCCTCTTCGTACTAGTGG	-2.57002
981	TTTGCATGCTTTACACCCCTCTTCG	TTTGCATGCTTTACACCCCTCTTCG	-2.55043
982	TTTGCATGCTTTACACCCCTCTTCG	TTTGCATGCTTTACACCCCTCTTCG	-2.58269
983	TTTCAAATGCGTGGTAGGGGGTGCC	TTTCAAATGCGTGGTAGGGGGAGCC	-2.57501
984	TTTCAAATGCGTGGTAGGGGGTGCC	TTTCAAATGCGTGGTAGGGGGAGCC	-2.57705
985	TTTCCCGATTTAGGTGAGTGTGATT	TTTCCCGATTTAGGTTAGTGTGATT	-2.57795
986	TTTCCCGATTTAGGTGAGTGTGATT	TTTCCCGATTTAGGTTAGTGTGATT	-2.6026
987	TTTGGCTTTCCCGATTTAGGTGAGT	TTTGGCTTTCCCGATTTAGGTTAGT	-2.57955
988	TTTGGCTTTCCCGATTTAGGTGAGT	TTTGGCTTTCCCGATTTAGGTTAGT	-2.61889
989	TTTATCACGCAACTGGTGGTCAAGG	TTTATCACGCAACTGGTGGTCAATG	-2.59319
990	TTTATCACGCAACTGGTGGTCAAGG	TTTATCACGCAACTGGTGGTCAATG	-2.55849
991	TTTCCCCTAACAATACCCCCGGAGA	TTTCCCCTAACCATACCCCCGGAGA	-2.59957
992	TTTCCCCTAACAATACCCCCGGAGA	TTTCCCCTAACCATACCCCCGGAGA	-2.61315
993	TTTCAAAGCTGACTAGCTAAAGTGG	TTTCAAAGCTGACTAGTTAAAGTGG	-2.60335
994	TTTCAAAGCTGACTAGCTAAAGTGG	TTTCAAAGCTGACTAGTTAAAGTGG	-2.62107
995	TTTGTACCAAAGAAACTGCCACTAG	TTTGTACCAAAGAAACTGCCACTAG	-2.60372
996	TTTGTACCAAAGAAACTGCCACTAG	TTTGTACCAAAGAAACTGCCACTAG	-2.61491
997	TTTGGGCTAGGTGTGATAGGAATGG	TTTGGGCTAGGTGTGATAGGACTGG	-2.62475
998	TTTGGGCTAGGTGTGATAGGAATGG	TTTGGGCTAGGTGTGATAGGACTGG	-2.64183
999	TTTCCCATTTCTGACTTTAACTTCT	TTTCCCATTTCTGACTTTAACTTCC	-2.63018
1000	TTTCCCATTTCTGACTTTAACTTCT	TTTCCCATTTCTGACTTTAACTTCC	-2.66648
1001	TTTGGAACTGTACCATCTGTCCATG	TTTGGAACTGTACCACCTGTCCATG	-2.64676
1002	TTTGGAACTGTACCATCTGTCCATG	TTTGGAACTGTACCACCTGTCCATG	-2.63207
1003	TTTGCAGCCCAGAATGTCTCAATAG	TTTGCAGCCCAGAATATCTCAATAG	-2.66456
1004	TTTGCAGCCCAGAATGTCTCAATAG	TTTGCAGCCCAGAATATCTCAATAG	-2.65608
1005	TTTGGTGCAAACCATGTTTGTTGGG	TTTGGTGCAAACCATGTTTGTTGGG	-2.66604
1006	TTTGGTGCAAACCATGTTTGTTGGG	TTTGGTGCAAACCATGTTTGTTGGG	-2.73355
1007	TTTAGCTAGTCAGCTTTGAAAGATT	TTTAACTAGTCAGCTTTGAAAGATT	-2.67223
1008	TTTAGCTAGTCAGCTTTGAAAGATT	TTTAACTAGTCAGCTTTGAAAGATT	-2.70818
1009	TTTAAAGTCCCCTCCTTTATAAAGT	GTTAAAGTCCCCTCCTTTATAAAGT	-2.69174
1010	TTTAAAGTCCCCTCCTTTATAAAGT	GTTAAAGTCCCCTCCTTTATAAAGT	-2.69912
1011	TTTAGTTTTCTGTTCAACATTAGGG	TTTAGTTTTCTATTCAACATTAGGG	-2.70742
1012	TTTAGTTTTCTGTTCAACATTAGGG	TTTAGTTTTCTATTCAACATTAGGG	-2.74955
1013	TTTACAGATGGTAGCATTATACATA	TTTACAGATGGTAGCCTTATACATA	-2.71247
1014	TTTACAGATGGTAGCATTATACATA	TTTACAGATGGTAGCCTTATACATA	-2.71957
1015	TTTGTTATAGCTGGTCGGGTCCTCA	TTTGTTATAGCTGGTCGGGTCCTCT	-2.71769
1016	TTTGTTATAGCTGGTCGGGTCCTCA	TTTGTTATAGCTGGTCGGGTCCTCT	-2.71005
1017	TTTACAGCGGGCAAAATAATAATCA	TTTTCAGCGGGCAAAATAATAATCA	-2.74447
1018	TTTACAGCGGGCAAAATAATAATCA	TTTTCAGCGGGCAAAATAATAATCA	-2.7877
1019	TTTGCAGGAAATGCATTAATGTGCC	TTTGCAGTAAATGCATTAATGTGCC	-2.7563
1020	TTTGCAGGAAATGCATTAATGTGCC	TTTGCAGTAAATGCATTAATGTGCC	-2.73017
1021	TTTCTCAAAATCATGGACAGATGGT	TTTCTCAAAATCATGGACAGGTGGT	-2.7951
1022	TTTCTCAAAATCATGGACAGATGGT	TTTCTCAAAATCATGGACAGGTGGT	-2.78565
1023	TTTCCACTTTTGCCCCCCATTTAGG	TTTCCACTTTTGCCCCCCATTTAGG	-2.80276
1024	TTTCCACTTTTGCCCCCCATTTAGG	TTTCCACTTTTGCCCCCCATTTAGG	-2.82354
1025	TTTCATATTGCCAACCCAACCATTA	TTTCATATTGCCAACCCAACCATAA	-2.81406
1026	TTTCATATTGCCAACCCAACCATTA	TTTCATATTGCCAACCCAACCATAA	-2.84157
1027	TTTCTGTTCAACATTAGGGGGCACA	TTTCTATTCAACATTAGGGGGCACA	-2.82533
1028	TTTCTGTTCAACATTAGGGGGCACA	TTTCTATTCAACATTAGGGGGCACA	-2.8318
1029	TTTTCCATAATAATGATTCTACCCC	TTTTCCATAATGATGATTCTACCCC	-2.83165
1030	TTTTCCATAATAATGATTCTACCCC	TTTTCCATAATGATGATTCTACCCC	-2.83494
1031	TTTAACTGAGATTGATGGCACCCCC	TTTAACTGAGATTGATGGCTCCCCC	-2.8481
1032	TTTAACTGAGATTGATGGCACCCCC	TTTAACTGAGATTGATGGCTCCCCC	-2.80809
1033	TTTGCACCAAAGGTGCCGGTCAAAC	TTTGCACCAAATGTGCCGGTCAAAC	-2.84923
1034	TTTGCACCAAAGGTGCCGGTCAAAC	TTTGCACCAAATGTGCCGGTCAAAC	-2.84003
1035	TTTGAGGGACGGTTTATCACGCAAC	TTTGAGGGCCGGTTTATCACGCAAC	-2.85084
1036	TTTGAGGGACGGTTTATCACGCAAC	TTTGAGGGCCGGTTTATCACGCAAC	-2.83877
1037	TTTTAAAGTCCCCTCCTTTATAAAG	TGTTAAAGTCCCCTCCTTTATAAAG	-2.851
1038	TTTTAAAGTCCCCTCCTTTATAAAG	TGTTAAAGTCCCCTCCTTTATAAAG	-2.85878
1039	TTTTGGAACTGTACCATCTGTCCAT	TTTTGGAACTGTACCACCTGTCCAT	-2.85375
1040	TTTTGGAACTGTACCATCTGTCCAT	TTTTGGAACTGTACCACCTGTCCAT	-2.86759
1041	TTTTATGTATAATGCTACCATCTGT	TTTTATGTATAAGGCTACCATCTGT	-2.85667
1042	TTTTATGTATAATGCTACCATCTGT	TTTTATGTATAAGGCTACCATCTGT	-2.84686
1043	TTTGTTTGATTTACAATTAGGCCCC	TTTGTTTGATATACAATTAGGCCCC	-2.885
1044	TTTGTTTGATTTACAATTAGGCCCC	TTTGTTTGATATACAATTAGGCCCC	-2.83313
1045	TTTCTGACTTTAACTTCTTGTTCCT	TTTCTGACTTTAACTTCCTGTTCCT	-2.88718
1046	TTTCTGACTTTAACTTCTTGTTCCT	TTTCTGACTTTAACTTCCTGTTCCT	-2.93167
1047	TTTATGTATAATGCTACCATCTGTA	TTTATGTATAAGGCTACCATCTGTA	-2.95328
1048	TTTATGTATAATGCTACCATCTGTA	TTTATGTATAAGGCTACCATCTGTA	-2.96951
1049	TTTTGTTTGATTTACAATTAGGCCC	TTTTGTTTGATATACAATTAGGCCC	-3.0285
1050	TTTTGTTTGATTTACAATTAGGCCC	TTTTGTTTGATATACAATTAGGCCC	-3.00194
1051	TTTTGCTCGCTGGTAACGCCTTTAC	TTTTGCTCGCTGGTAACGCCTTTTC	-3.04053
1052	TTTTGCTCGCTGGTAACGCCTTTAC	TTTTGCTCGCTGGTAACGCCTTTTC	-2.9916
1053	TTTGATTTACAATTAGGCCCCCATT	TTTGATATACAATTAGGCCCCCATT	-3.04758
1054	TTTGATTTACAATTAGGCCCCCATT	TTTGATATACAATTAGGCCCCCATT	-2.99946
1055	TTTCCCCCCCAAGTGGTGGTGCCCC	TTTCCCCCCCAAGTGGTGGTGCCCC	-3.04994
1056	TTTCCCCCCCAAGTGGTGGTGCCCC	TTTCCCCCCCAAGTGGTGGTGCCCC	-3.04233
1057	TTTGAGAGAACATTGAGAGGAAGAT	TTTGAGAGAACATTGAGAGGAAGAT	-3.05666
1058	TTTGAGAGAACATTGAGAGGAAGAT	TTTGAGAGAACATTGAGAGGAAGAT	-3.08967
1059	TTTATAAAGTCCATGATGGTTTCTC	TTTATAAAGTCCTTGATGGTTTCTC	-3.07226
1060	TTTATAAAGTCCATGATGGTTTCTC	TTTATAAAGTCCTTGATGGTTTCTC	-3.09289
1061	TTTGAGCTTTCCATCACCATTTTGG	TTTGAGCTATCCATCACCATTTTGG	-3.07569
1062	TTTGAGCTTTCCATCACCATTTTGG	TTTGAGCTATCCATCACCATTTTGG	-3.08478
1063	TTTTGCCCCCCATTTAGGTACTATC	TTTTGCCCCCCATTTAGGTTCTATC	-3.11213
1064	TTTTGCCCCCCATTTAGGTACTATC	TTTTGCCCCCCATTTAGGTTCTATC	-3.05134
1065	TTTAGGTGAGTGTGATTGGCACATT	TTTAGGTTAGTGTGATTGGCACATT	-3.11213
1066	TTTAGGTGAGTGTGATTGGCACATT	TTTAGGTTAGTGTGATTGGCACATT	-3.12028
1067	TTTAGGTACTATCCATTACACCAAT	TTTAGGTTCTATCCATTACACCAAT	-3.15236
1068	TTTAGGTACTATCCATTACACCAAT	TTTAGGTTCTATCCATTACACCAAT	-3.14343
1069	TTTGGTACAAATCCATTTGTTATAG	TTTGGTACAAATGCATTTGTTATAG	-3.15695
1070	TTTGGTACAAATCCATTTGTTATAG	TTTGGTACAAATGCATTTGTTATAG	-3.11737
1071	TTTGAGAAACCATCATGGACTTTAT	TTTGAGAAACCATCAAGGACTTTAT	-3.16311
1072	TTTGAGAAACCATCATGGACTTTAT	TTTGAGAAACCATCAAGGACTTTAT	-3.14111
1073	TTTAGTGTGCCCAATCTTCCTCTCA	TTTAGTGTGCCCTATCTTCCTCTCA	-3.1816
1074	TTTAGTGTGCCCAATCTTCCTCTCA	TTTAGTGTGCCCTATCTTCCTCTCA	-3.18771
1075	TTTGTTTCCCCCCAGGTTTTGCAGC	TTTGTGTCCCCCCAGGTTTTGCAGC	-3.22736
1076	TTTGTTTCCCCCCAGGTTTTGCAGC	TTTGTGTCCCCCCAGGTTTTGCAGC	-3.1935
1077	TTTCCATCACCATTTTGGAACTGTA	TATCCATCACCATTTTGGAACTGTA	-3.24253
1078	TTTCCATCACCATTTTGGAACTGTA	TATCCATCACCATTTTGGAACTGTA	-3.25199
1079	TTTCCATAATAATGATTCTACCCCA	TTTCCATAATGATGATTCTACCCCA	-3.24925
1080	TTTCCATAATAATGATTCTACCCCA	TTTCCATAATGATGATTCTACCCCA	-3.24418
1081	TTTGCCCGCTGTAAAGGCGTTACCA	TTTGCCCGCTGAAAAGGCGTTACCA	-3.25286
1082	TTTGCCCGCTGTAAAGGCGTTACCA	TTTGCCCGCTGAAAAGGCGTTACCA	-3.14892
1083	TTTTGAGAAACCATCATGGACTTTA	TTTTGAGAAACCATCAAGGACTTTA	-3.26622
1084	TTTTGAGAAACCATCATGGACTTTA	TTTTGAGAAACCATCAAGGACTTTA	-3.25175
1085	TTTAAATGGGGGCCTAATTGTAAAT	TTTAAATGGGGGCCTAATTGTATAT	-3.26941
1086	TTTAAATGGGGGCCTAATTGTAAAT	TTTAAATGGGGGCCTAATTGTATAT	-3.30853
1087	TTTCCCCCCAGGTTTTGCAGCCCAG	TGTCCCCCCAGGTTTTGCAGCCCAG	-3.27285
1088	TTTCCCCCCAGGTTTTGCAGCCCAG	TGTCCCCCCAGGTTTTGCAGCCCAG	-3.24383
1089	TTTTCTGTTCAACATTAGGGGGCAC	TTTTCTATTCAACATTAGGGGGCAC	-3.28674
1090	TTTTCTGTTCAACATTAGGGGGCAC	TTTTCTATTCAACATTAGGGGGCAC	-3.22568
1091	TTTATAAAGGAGGGGACTTTAAAAT	TTTATAAAGGAGGGGACTTTAACAT	-3.292
1092	TTTATAAAGGAGGGGACTTTAAAAT	TTTATAAAGGAGGGGACTTTAACAT	-3.24921
1093	TTTGCATCATAATTAGCATTGGTGT	TTTGCATAATAATTAGCATTGGTGT	-3.29779
1094	TTTGCATCATAATTAGCATTGGTGT	TTTGCATAATAATTAGCATTGGTGT	-3.2968
1095	TTTAAATCCATTCCTATCACACCTA	TTTAAATCCAGTCCTATCACACCTA	-3.2993
1096	TTTAAATCCATTCCTATCACACCTA	TTTAAATCCAGTCCTATCACACCTA	-3.27865
1097	TTTTACAGATGGTAGCATTATACAT	TTTTACAGATGGTAGCCTTATACAT	-3.30107
1098	TTTTACAGATGGTAGCATTATACAT	TTTTACAGATGGTAGCCTTATACAT	-3.24459
1099	TTTGAAAGCCCTGCCCCATTTGGCT	TTTGAAAGCCCTACCCCATTTGGCT	-3.30463
1100	TTTGAAAGCCCTGCCCCATTTGGCT	TTTGAAAGCCCTACCCCATTTGGCT	-3.25932
1101	TTTACAATTAGGCCCCCATTTAAAT	TATACAATTAGGCCCCCATTTAAAT	-3.30972
1102	TTTACAATTAGGCCCCCATTTAAAT	TATACAATTAGGCCCCCATTTAAAT	-3.31677
1103	TTTGAGTTTGATTTGCATGCTTTAC	TTTGAGTTTGGTTTGCATGCTTTAC	-3.31203
1104	TTTGAGTTTGATTTGCATGCTTTAC	TTTGAGTTTGGTTTGCATGCTTTAC	-3.3288
1105	TTTAACTTCTTGTTCCTTGTGCCCC	TTTAACTTCCTGTTCCTTGTGCCCC	-3.32803
1106	TTTAACTTCTTGTTCCTTGTGCCCC	TTTAACTTCCTGTTCCTTGTGCCCC	-3.32535
1107	TTTTGCCCGCTGTAAAGGCGTTACC	TTTTGCCCGCTGAAAAGGCGTTACC	-3.33955
1108	TTTTGCCCGCTGTAAAGGCGTTACC	TTTTGCCCGCTGAAAAGGCGTTACC	-3.34763
1109	TTTGATTTGCATGCTTTACACCCCT	TTTGGTTTGCATGCTTTACACCCCT	-3.34403
1110	TTTGATTTGCATGCTTTACACCCCT	TTTGGTTTGCATGCTTTACACCCCT	-3.26702
1111	TTTTGCAGCCCAGAATGTCTCAATA	TTTTGCAGCCCAGAATATCTCAATA	-3.34615
1112	TTTTGCAGCCCAGAATGTCTCAATA	TTTTGCAGCCCAGAATATCTCAATA	-3.31235
1113	TTTGCTCGCTGGTAACGCCTTTACA	TTTGCTCGCTGGTAACGCCTTTTCA	-3.34774
1114	TTTGCTCGCTGGTAACGCCTTTACA	TTTGCTCGCTGGTAACGCCTTTTCA	-3.30535
1115	TTTAAAATTTGAGAGAACATTGAGA	TTTAACATTTGAGAGAACATTGAGA	-3.35681
1116	TTTAAAATTTGAGAGAACATTGAGA	TTTAACATTTGAGAGAACATTGAGA	-3.27386
1117	TTTCTTTGGTACAAATCCATTTGTT	TTTCTTTGGTACAAATGCATTTGTT	-3.36785
1118	TTTCTTTGGTACAAATCCATTTGTT	TTTCTTTGGTACAAATGCATTTGTT	-3.34216
1119	TTTGGGTTTTGCTCGCTGGTAACGC	TTCGGGTTTTGCTCGCTGGTAACGC	-3.40088
1120	TTTGGGTTTTGCTCGCTGGTAACGC	TTCGGGTTTTGCTCGCTGGTAACGC	-3.34863
1121	TTTGACCGGCACCTTTGGTGCAAAC	TTTGACCGGCACATTTGGTGCAAAC	-3.41271
1122	TTTGACCGGCACCTTTGGTGCAAAC	TTTGACCGGCACATTTGGTGCAAAC	-3.42761
1123	TTTGTTCACTTGAGTGGCTTTCCCC	TTTGTTCATTTGAGTGGCTTTCCCC	-3.42382
1124	TTTGTTCACTTGAGTGGCTTTCCCC	TTTGTTCATTTGAGTGGCTTTCCCC	-3.36695
1125	TTTGCCCCCCATTTAGGTACTATCC	TTTGCCCCCCATTTAGGTTCTATCC	-3.4394
1126	TTTGCCCCCCATTTAGGTACTATCC	TTTGCCCCCCATTTAGGTTCTATCC	-3.43613
1127	TTTGAAAGATTTGAGGGACGGTTTA	TTTGAAAGATTTGAGGGCCGGTTTA	-3.4429
1128	TTTGAAAGATTTGAGGGACGGTTTA	TTTGAAAGATTTGAGGGCCGGTTTA	-3.44735
1129	TTTATAATGGTTGGGTTGGCAATAT	TTTATTATGGTTGGGTTGGCAATAT	-3.46176
1130	TTTATAATGGTTGGGTTGGCAATAT	TTTATTATGGTTGGGTTGGCAATAT	-3.48093
1131	TTTGGGGCACCACCACTTGGGGGGG	TTTGGGGCACCACCACTTGGGGGGG	-1.75558
1132	TTTGGGGCACCACCACTTGGGGGGG	TTTGGGGCACCACCACTTGGGGGGG	-1.78296
1133	TTTACCTTTGGGGCACCACCACTTG	TTTACCTTTGGGGCACCACCACTTG	-1.84423
1134	TTTACCTTTGGGGCACCACCACTTG	TTTACCTTTGGGGCACCACCACTTG	-1.8659
1135	TTTCCATCACCATTTTGGAACTGTA	TTTCCATCACCATTTTGGAACTGTA	-1.98006
1136	TTTCCATCACCATTTTGGAACTGTA	TTTCCATCACCATTTTGGAACTGTA	-1.99119
1137	TTTGCAGGAAATGCATTAATGTGCC	TTTGCAGGAAATGCATTAATGTGCC	-2.04928
1138	TTTGCAGGAAATGCATTAATGTGCC	TTTGCAGGAAATGCATTAATGTGCC	-2.08974
1139	TTTGCATCATAATTAGCATTGGTGT	TTTGCATCATAATTAGCATTGGTGT	-2.07019
1140	TTTGCATCATAATTAGCATTGGTGT	TTTGCATCATAATTAGCATTGGTGT	-2.11266
1141	TTTGTTATAGCTGGTCGGGTCCTCA	TTTGTTATAGCTGGTCGGGTCCTCA	-2.07019
1142	TTTGTTATAGCTGGTCGGGTCCTCA	TTTGTTATAGCTGGTCGGGTCCTCA	-2.12963
1143	TTTCAAAGCTGACTAGCTAAAGTGG	TTTCAAAGCTGACTAGCTAAAGTGG	-2.08005
1144	TTTCAAAGCTGACTAGCTAAAGTGG	TTTCAAAGCTGACTAGCTAAAGTGG	-2.11306
1145	TTTATCACGCAACTGGTGGTCAAGG	TTTATCACGCAACTGGTGGTCAAGG	-2.08157
1146	TTTATCACGCAACTGGTGGTCAAGG	TTTATCACGCAACTGGTGGTCAAGG	-2.10314
1147	TTTGAGCTTTCCATCACCATTTTGG	TTTGAGCTTTCCATCACCATTTTGG	-2.14133
1148	TTTGAGCTTTCCATCACCATTTTGG	TTTGAGCTTTCCATCACCATTTTGG	-2.15362
1149	TTTTGAGAAACCATCATGGACTTTA	TTTTGAGAAACCATCATGGACTTTA	-2.14295
1150	TTTTGAGAAACCATCATGGACTTTA	TTTTGAGAAACCATCATGGACTTTA	-2.13719
1151	TTTTATGTATAATGCTACCATCTGT	TTTTATGTATAATGCTACCATCTGT	-2.18099
1152	TTTTATGTATAATGCTACCATCTGT	TTTTATGTATAATGCTACCATCTGT	-2.20239
1153	TTTAGCTAGTCAGCTTTGAAAGATT	TTTAGCTAGTCAGCTTTGAAAGATT	-2.198
1154	TTTAGCTAGTCAGCTTTGAAAGATT	TTTAGCTAGTCAGCTTTGAAAGATT	-2.19448
1155	TTTAAAATTTGAGAGAACATTGAGA	TTTAAAATTTGAGAGAACATTGAGA	-2.23289
1156	TTTAAAATTTGAGAGAACATTGAGA	TTTAAAATTTGAGAGAACATTGAGA	-2.2459
1157	TTTCCACTTTTGCCCCCCATTTAGG	TTTCCACTTTTGCCCCCCATTTAGG	-2.24029
1158	TTTCCACTTTTGCCCCCCATTTAGG	TTTCCACTTTTGCCCCCCATTTAGG	-2.26194
1159	TTTATGTATAATGCTACCATCTGTA	TTTATGTATAATGCTACCATCTGTA	-2.25579
1160	TTTATGTATAATGCTACCATCTGTA	TTTATGTATAATGCTACCATCTGTA	-2.24558
1161	TTTGTTTCCCCCCAGGTTTTGCAGC	TTTGTTTCCCCCCAGGTTTTGCAGC	-2.26199
1162	TTTGTTTCCCCCCAGGTTTTGCAGC	TTTGTTTCCCCCCAGGTTTTGCAGC	-2.27827
1163	TTTCTGACTTTAACTTCTTGTTCCT	TTTCTGACTTTAACTTCTTGTTCCT	-2.27422
1164	TTTCTGACTTTAACTTCTTGTTCCT	TTTCTGACTTTAACTTCTTGTTCCT	-2.29353
1165	TTTGTACCAAAGAAACTGCCACTAG	TTTGTACCAAAGAAACTGCCACTAG	-2.30342
1166	TTTGTACCAAAGAAACTGCCACTAG	TTTGTACCAAAGAAACTGCCACTAG	-2.27152
1167	TTTGGTGCAAACCATGTTTGTTGGG	TTTGGTGCAAACCATGTTTGTTGGG	-2.31012
1168	TTTGGTGCAAACCATGTTTGTTGGG	TTTGGTGCAAACCATGTTTGTTGGG	-2.30529
1169	TTTAACTGAGATTGATGGCACCCCC	TTTAACTGAGATTGATGGCACCCCC	-2.33951
1170	TTTAACTGAGATTGATGGCACCCCC	TTTAACTGAGATTGATGGCACCCCC	-2.30716
1171	TTTGAGTTTGATTTGCATGCTTTAC	TTTGAGTTTGATTTGCATGCTTTAC	-2.34565
1172	TTTGAGTTTGATTTGCATGCTTTAC	TTTGAGTTTGATTTGCATGCTTTAC	-2.38424
1173	TTTGCTCGCTGGTAACGCCTTTACA	TTTGCTCGCTGGTAACGCCTTTACA	-2.38643
1174	TTTGCTCGCTGGTAACGCCTTTACA	TTTGCTCGCTGGTAACGCCTTTACA	-2.40858
1175	TTTGCACCAAAGGTGCCGGTCAAAC	TTTGCACCAAAGGTGCCGGTCAAAC	-2.41627
1176	TTTGCACCAAAGGTGCCGGTCAAAC	TTTGCACCAAAGGTGCCGGTCAAAC	-2.44296
1177	TTTAAATCCATTCCTATCACACCTA	TTTAAATCCATTCCTATCACACCTA	-2.44505
1178	TTTAAATCCATTCCTATCACACCTA	TTTAAATCCATTCCTATCACACCTA	-2.49724
1179	TTTGACCGGCACCTTTGGTGCAAAC	TTTGACCGGCACCTTTGGTGCAAAC	-2.4532
1180	TTTGACCGGCACCTTTGGTGCAAAC	TTTGACCGGCACCTTTGGTGCAAAC	-2.44358
1181	TTTAACTTCTTGTTCCTTGTGCCCC	TTTAACTTCTTGTTCCTTGTGCCCC	-2.45931
1182	TTTAACTTCTTGTTCCTTGTGCCCC	TTTAACTTCTTGTTCCTTGTGCCCC	-2.4779
1183	TTTGCCCCCCATTTAGGTACTATCC	TTTGCCCCCCATTTAGGTACTATCC	-2.47479
1184	TTTGCCCCCCATTTAGGTACTATCC	TTTGCCCCCCATTTAGGTACTATCC	-2.48666
1185	TTTTGCTCGCTGGTAACGCCTTTAC	TTTTGCTCGCTGGTAACGCCTTTAC	-2.47491
1186	TTTTGCTCGCTGGTAACGCCTTTAC	TTTTGCTCGCTGGTAACGCCTTTAC	-2.47791
1187	TTTGTTCACTTGAGTGGCTTTCCCC	TTTGTTCACTTGAGTGGCTTTCCCC	-2.50277
1188	TTTGTTCACTTGAGTGGCTTTCCCC	TTTGTTCACTTGAGTGGCTTTCCCC	-2.50418
1189	TTTCATATTGCCAACCCAACCATTA	TTTCATATTGCCAACCCAACCATTA	-2.52619
1190	TTTCATATTGCCAACCCAACCATTA	TTTCATATTGCCAACCCAACCATTA	-2.5762
1191	TTTTGCCCCCCATTTAGGTACTATC	TTTTGCCCCCCATTTAGGTACTATC	-2.55849
1192	TTTTGCCCCCCATTTAGGTACTATC	TTTTGCCCCCCATTTAGGTACTATC	-2.56731
1193	TTTGAGAAACCATCATGGACTTTAT	TTTGAGAAACCATCATGGACTTTAT	-2.59086
1194	TTTGAGAAACCATCATGGACTTTAT	TTTGAGAAACCATCATGGACTTTAT	-2.57352
1195	TTTATAATGGTTGGGTTGGCAATAT	TTTATAATGGTTGGGTTGGCAATAT	-2.65551
1196	TTTATAATGGTTGGGTTGGCAATAT	TTTATAATGGTTGGGTTGGCAATAT	-2.65582
1197	TTTCCCCCCCAAGTGGTGGTGCCCC	TTTCCCCCCCAAGTGGTGGTGCCCC	-2.7672
1198	TTTCCCCCCCAAGTGGTGGTGCCCC	TTTCCCCCCCAAGTGGTGGTGCCCC	-2.74052
1199	TTTGGGGCACCACCACTTGGGGGGG	TTTGGGGCACCACCACTTGGGGGGG	-2.00433
1200	TTTGGGGCACCACCACTTGGGGGGG	TTTGGGGCACCACCACTTGGGGGGG	-2.02347
1201	TTTACCTTTGGGGCACCACCACTTG	TTTACCTTTGGGGCACCACCACTTG	-2.13034
1202	TTTACCTTTGGGGCACCACCACTTG	TTTACCTTTGGGGCACCACCACTTG	-2.17245
1203	TTTTATGTATAATGCTACCATCTGT	TTTCATGTATAATGCTACCATCTGT	-2.22557
1204	TTTTATGTATAATGCTACCATCTGT	TTTCATGTATAATGCTACCATCTGT	-2.24437
1205	TTTGAGCTTTCCATCACCATTTTGG	TTTGAGCTTTCCATCACCATTTTAG	-2.25239
1206	TTTGAGCTTTCCATCACCATTTTGG	TTTGAGCTTTCCATCACCATTTTAG	-2.25132
1207	TTTGGCTTTCCCGATTTAGGTGAGT	TTTGGCTTTCCCCATTTAGGTGAGT	-2.26209
1208	TTTGGCTTTCCCGATTTAGGTGAGT	TTTGGCTTTCCCCATTTAGGTGAGT	-2.35324
1209	TTTGGGGTAGAATCATTATTATGGA	TTTGGGGTAGAATCATTATTATCGA	-2.29568
1210	TTTGGGGTAGAATCATTATTATGGA	TTTGGGGTAGAATCATTATTATCGA	-2.26927
1211	TTTATCACGCAACTGGTGGTCAAGG	TTTATCACGCAACTGGTGGTCAACG	-2.30682
1212	TTTATCACGCAACTGGTGGTCAAGG	TTTATCACGCAACTGGTGGTCAACG	-2.34677
1213	TTTAGTGTGCCCAATCTTCCTCTCA	TTTAGTGTGTCCAATCTTCCTCTCA	-2.31193
1214	TTTAGTGTGCCCAATCTTCCTCTCA	TTTAGTGTGTCCAATCTTCCTCTCA	-2.32667
1215	TTTATAAAGTCCATGATGGTTTCTC	TTTCTAAAGTCCATGATGGTTTCTC	-2.32543
1216	TTTATAAAGTCCATGATGGTTTCTC	TTTCTAAAGTCCATGATGGTTTCTC	-2.35083
1217	TTTGGAACTGTACCATCTGTCCATG	TTTAGAACTGTACCATCTGTCCATG	-2.34438
1218	TTTGGAACTGTACCATCTGTCCATG	TTTAGAACTGTACCATCTGTCCATG	-2.3836
1219	TTTAATTTAACTGAGATTGATGGCA	TTTAATTTAACTGAGATTGATTGCA	-2.38551
1220	TTTAATTTAACTGAGATTGATGGCA	TTTAATTTAACTGAGATTGATTGCA	-2.43004
1221	TTTGAGGGACGGTTTATCACGCAAC	TTTGAGGGACGCTTTATCACGCAAC	-2.41582
1222	TTTGAGGGACGGTTTATCACGCAAC	TTTGAGGGACGCTTTATCACGCAAC	-2.42854
1223	TTTCCCCTAACAATACCCCCGGAGA	TTTCCTCTAACAATACCCCCGGAGA	-2.43353
1224	TTTCCCCTAACAATACCCCCGGAGA	TTTCCTCTAACAATACCCCCGGAGA	-2.40769
1225	TTTGCAGGAAATGCATTAATGTGCC	TTTGCAGGAAATGCATTAAGGTGCC	-2.46406
1226	TTTGCAGGAAATGCATTAATGTGCC	TTTGCAGGAAATGCATTAAGGTGCC	-2.48925
1227	TTTGGTACAAATCCATTTGTTATAG	TTTGGTACAAATCCATTTGTTCTAG	-2.46765
1228	TTTGGTACAAATCCATTTGTTATAG	TTTGGTACAAATCCATTTGTTCTAG	-2.47883
1229	TTTTGGAACTGTACCATCTGTCCAT	TTTTAGAACTGTACCATCTGTCCAT	-2.48775
1230	TTTTGGAACTGTACCATCTGTCCAT	TTTTAGAACTGTACCATCTGTCCAT	-2.457
1231	TTTATGTATAATGCTACCATCTGTA	TTCATGTATAATGCTACCATCTGTA	-2.49846
1232	TTTATGTATAATGCTACCATCTGTA	TTCATGTATAATGCTACCATCTGTA	-2.5333
1233	TTTACAGCGGGCAAAATAATAATCA	TTTACACCGGGCAAAATAATAATCA	-2.52772
1234	TTTACAGCGGGCAAAATAATAATCA	TTTACACCGGGCAAAATAATAATCA	-2.41409
1235	TTTCAAAGCTGACTAGCTAAAGTGG	TTTCAAAGCTTACTAGCTAAAGTGG	-2.52899
1236	TTTCAAAGCTGACTAGCTAAAGTGG	TTTCAAAGCTTACTAGCTAAAGTGG	-2.57623
1237	TTTAAATGGGGGCCTAATTGTAAAT	TTTAAATAGGGGCCTAATTGTAAAT	-2.57333
1238	TTTAAATGGGGGCCTAATTGTAAAT	TTTAAATAGGGGCCTAATTGTAAAT	-2.54371
1239	TTTGGTGCAAACCATGTTTGTTGGG	TTCGGTGCAAACCATGTTTGTTGGG	-2.57854
1240	TTTGGTGCAAACCATGTTTGTTGGG	TTCGGTGCAAACCATGTTTGTTGGG	-2.63716
1241	TTTAGTTTTCTGTTCAACATTAGGG	TTTAGTTTTCTTTTCAACATTAGGG	-2.58427
1242	TTTAGTTTTCTGTTCAACATTAGGG	TTTAGTTTTCTTTTCAACATTAGGG	-2.55815
1243	TTTACAGATGGTAGCATTATACATA	ATTACAGATGGTAGCATTATACATG	-2.59274
1244	TTTACAGATGGTAGCATTATACATA	ATTACAGATGGTAGCATTATACATG	-2.59799
1245	TTTATAATGGTTGGGTTGGCAATAT	TTTATAATGGTTGGATTGGCAATAT	-2.6148
1246	TTTATAATGGTTGGGTTGGCAATAT	TTTATAATGGTTGGATTGGCAATAT	-2.63403
1247	TTTAAAGTCCCCTCCTTTATAAAGT	TTTAAAGTCCCCTCCTTTCTAAAGT	-2.638
1248	TTTAAAGTCCCCTCCTTTATAAAGT	TTTAAAGTCCCCTCCTTTCTAAAGT	-2.65653
1249	TTTGTACCAAAGAAACTGCCACTAG	TTTGTACCAAAGAGACTGCCACTAG	-2.64473
1250	TTTGTACCAAAGAAACTGCCACTAG	TTTGTACCAAAGAGACTGCCACTAG	-2.65629
1251	TTTAACTTCTTGTTCCTTGTGCCCC	TTTAACTTCTTGCTCCTTGTGCCCC	-2.64681
1252	TTTAACTTCTTGTTCCTTGTGCCCC	TTTAACTTCTTGCTCCTTGTGCCCC	-2.65443
1253	TTTGGGCTAGGTGTGATAGGAATGG	TTTGGGCTACGTGTGATAGGAATGG	-2.66242
1254	TTTGGGCTAGGTGTGATAGGAATGG	TTTGGGCTACGTGTGATAGGAATGG	-2.70319
1255	TTTCCATCACCATTTTGGAACTGTA	TTTCCATCACCATTTTAGAACTGTA	-2.66334
1256	TTTCCATCACCATTTTGGAACTGTA	TTTCCATCACCATTTTAGAACTGTA	-2.74165
1257	TTTCCCATTTCTGACTTTAACTTCT	TTTTCCATTTCTGACTTTAACTTCT	-2.67787
1258	TTTCCCATTTCTGACTTTAACTTCT	TTTTCCATTTCTGACTTTAACTTCT	-2.72925
1259	TTTTAAAGTCCCCTCCTTTATAAAG	TTTTAAAGTCCCCTCCTTTCTAAAG	-2.6907
1260	TTTTAAAGTCCCCTCCTTTATAAAG	TTTTAAAGTCCCCTCCTTTCTAAAG	-2.73018
1261	TTTCTGACTTTAACTTCTTGTTCCT	TTTCTGACTTTAACTTCTTGCTCCT	-2.6926
1262	TTTCTGACTTTAACTTCTTGTTCCT	TTTCTGACTTTAACTTCTTGCTCCT	-2.70819
1263	TTTAAAATTTGAGAGAACATTGAGA	TTTAAAATTTGTGAGAACATTGAGA	-2.71506
1264	TTTAAAATTTGAGAGAACATTGAGA	TTTAAAATTTGTGAGAACATTGAGA	-2.70962
1265	TTTCTTTGGTACAAATCCATTTGTT	TCTCTTTGGTACAAATCCATTTGTT	-2.76387
1266	TTTCTTTGGTACAAATCCATTTGTT	TCTCTTTGGTACAAATCCATTTGTT	-2.77946
1267	TTTACAATTAGGCCCCCATTTAAAT	TTTACAATTAGGCCCCTATTTAAAT	-2.76886
1268	TTTACAATTAGGCCCCCATTTAAAT	TTTACAATTAGGCCCCTATTTAAAT	-2.79778
1269	TTTGGCCCAGGTTTCCACTTTTGCC	TTTGGCCCAGGTTTCCGCTTTTGCC	-2.82261
1270	TTTGGCCCAGGTTTCCACTTTTGCC	TTTGGCCCAGGTTTCCGCTTTTGCC	-2.77114
1271	TTTCCCCCCCAAGTGGTGGTGCCCC	TTTCCCCCCCAAGTGGTGGTGCCCC	-2.84046
1272	TTTCCCCCCCAAGTGGTGGTGCCCC	TTTCCCCCCCAAGTGGTGGTGCCCC	-2.88103
1273	TTTGTTTGATTTACAATTAGGCCCC	TCTGTTTGATTTACAATTAGGCCCC	-2.86589
1274	TTTGTTTGATTTACAATTAGGCCCC	TCTGTTTGATTTACAATTAGGCCCC	-2.81743
1275	TTTGATTTACAATTAGGCCCCCATT	TTTGATTTACAATTAGGCCCCTATT	-2.87304
1276	TTTGATTTACAATTAGGCCCCCATT	TTTGATTTACAATTAGGCCCCTATT	-2.84301
1277	TTTCCTGCAAATGCTTTTACAGATG	TTTCCTGCAAATGCTATTACAGATG	-2.87647
1278	TTTCCTGCAAATGCTTTTACAGATG	TTTCCTGCAAATGCTATTACAGATG	-2.88828
1279	TTTCATATTGCCAACCCAACCATTA	TTTCATATTGCCAATCCAACCATTA	-2.888
1280	TTTCATATTGCCAACCCAACCATTA	TTTCATATTGCCAATCCAACCATTA	-2.89672
1281	TTTGTTATAGCTGGTCGGGTCCTCA	TTTGTTCTAGCTGGTCGGGTCCTCA	-2.90335
1282	TTTGTTATAGCTGGTCGGGTCCTCA	TTTGTTCTAGCTGGTCGGGTCCTCA	-2.87544
1283	TTTGATTTGCATGCTTTACACCCCT	TTTGATTTGCATGCTTTACTCCCCT	-2.93097
1284	TTTGATTTGCATGCTTTACACCCCT	TTTGATTTGCATGCTTTACTCCCCT	-2.99757
1285	TTTAGGTACTATCCATTACACCAAT	TTTAGGTACTGTCCATTACACCAAT	-2.95973
1286	TTTAGGTACTATCCATTACACCAAT	TTTAGGTACTGTCCATTACACCAAT	-2.95191
1287	TTTGCCCCCCATTTAGGTACTATCC	TTTGCCCCCCATTTAGGTACTGTCC	-2.99026
1288	TTTGCCCCCCATTTAGGTACTATCC	TTTGCCCCCCATTTAGGTACTGTCC	-2.99178
1289	TTTGAGAGAACATTGAGAGGAAGAT	TTTGTGAGAACATTGAGAGGAAGAT	-2.9921
1290	TTTGAGAGAACATTGAGAGGAAGAT	TTTGTGAGAACATTGAGAGGAAGAT	-2.96396
1291	TTTCAAATGCGTGGTAGGGGGTGCC	ATTCAAATGCGTGGTAGGGGGTGCA	-3.03108
1292	TTTCAAATGCGTGGTAGGGGGTGCC	ATTCAAATGCGTGGTAGGGGGTGCA	-3.04168
1293	TTTGCAGCCCAGAATGTCTCAATAG	TTTGCAGCCCAGCATGTCTCAATAG	-3.0328
1294	TTTGCAGCCCAGAATGTCTCAATAG	TTTGCAGCCCAGCATGTCTCAATAG	-3.07191
1295	TTTTCCATAATAATGATTCTACCCC	TTTTCGATAATAATGATTCTACCCC	-3.04532
1296	TTTTCCATAATAATGATTCTACCCC	TTTTCGATAATAATGATTCTACCCC	-3.05473
1297	TTTAGCTAGTCAGCTTTGAAAGATT	TTTAGCTAGTAAGCTTTGAAAGATT	-3.07183
1298	TTTAGCTAGTCAGCTTTGAAAGATT	TTTAGCTAGTAAGCTTTGAAAGATT	-3.05792
1299	TTTAACTGAGATTGATGGCACCCCC	TTTAACTGAGATTGATTGCACCCCC	-3.09743
1300	TTTAACTGAGATTGATGGCACCCCC	TTTAACTGAGATTGATTGCACCCCC	-3.06633
1301	TTTACACCCCTCTTCGTGCTAGTGG	TTTACTCCCCTCTTCGTGCTAGTGG	-3.09825
1302	TTTACACCCCTCTTCGTGCTAGTGG	TTTACTCCCCTCTTCGTGCTAGTGG	-3.07781
1303	TTTGCATGCTTTACACCCCTCTTCG	TTTGCATGCTTTACTCCCCTCTTCG	-3.09907
1304	TTTGCATGCTTTACACCCCTCTTCG	TTTGCATGCTTTACTCCCCTCTTCG	-3.06555
1305	TTTCCATAATAATGATTCTACCCCA	TTTCGATAATAATGATTCTACCCCA	-3.10317
1306	TTTCCATAATAATGATTCTACCCCA	TTTCGATAATAATGATTCTACCCCA	-3.0648
1307	TTTAGGTGAGTGTGATTGGCACATT	TTTAGGTGAGTGTGATTGGCACCTT	-3.15804
1308	TTTAGGTGAGTGTGATTGGCACATT	TTTAGGTGAGTGTGATTGGCACCTT	-3.11222
1309	TTTGCATCATAATTAGCATTGGTGT	TTTGCATTATAATTAGCATTGGTGT	-3.15934
1310	TTTGCATCATAATTAGCATTGGTGT	TTTGCATTATAATTAGCATTGGTGT	-3.10117
1311	TTTTGTTTGATTTACAATTAGGCCC	TTCTGTTTGATTTACAATTAGGCCC	-3.17643
1312	TTTTGTTTGATTTACAATTAGGCCC	TTCTGTTTGATTTACAATTAGGCCC	-3.15869
1313	TTTGTTCACTTGAGTGGCTTTCCCC	TTTGTACACTTGAGTGGCTTTCCCC	-3.19001
1314	TTTGTTCACTTGAGTGGCTTTCCCC	TTTGTACACTTGAGTGGCTTTCCCC	-3.15413
1315	TTTATAAAGGAGGGGACTTTAAAAT	TTTAGAAAGGAGGGGACTTTAAAAT	-3.20649
1316	TTTATAAAGGAGGGGACTTTAAAAT	TTTAGAAAGGAGGGGACTTTAAAAT	-3.19881
1317	TTTATTTGGCCCAGGTTTCCACTTT	TTTATTTGGCCCAGGTTTCCGCTTT	-3.2184
1318	TTTATTTGGCCCAGGTTTCCACTTT	TTTATTTGGCCCAGGTTTCCGCTTT	-3.1986
1319	TTTGTTTCCCCCCAGGTTTTGCAGC	TTTGTGTCCCCCCAGGTTTTGCAGC	-3.24266
1320	TTTGTTTCCCCCCAGGTTTTGCAGC	TTTGTGTCCCCCCAGGTTTTGCAGC	-3.20996
1321	TTTCCCCCCAGGTTTTGCAGCCCAG	TGTCCCCCCAGGTTTTGCAGCCCAG	-3.24906
1322	TTTCCCCCCAGGTTTTGCAGCCCAG	TGTCCCCCCAGGTTTTGCAGCCCAG	-3.17312
1323	TTTCCCGATTTAGGTGAGTGTGATT	TTTCCCCATTTAGGTGAGTGTGATT	-3.27848
1324	TTTCCCGATTTAGGTGAGTGTGATT	TTTCCCCATTTAGGTGAGTGTGATT	-3.23486
1325	TTTCTGTTCAACATTAGGGGGCACA	TTTCTTTTCAACATTAGGGGGCACA	-3.2797
1326	TTTCTGTTCAACATTAGGGGGCACA	TTTCTTTTCAACATTAGGGGGCACA	-3.25015
1327	TTTCCACTTTTGCCCCCCATTTAGG	TTTCCGCTTTTGCCCCCCATTTAGG	-3.28117
1328	TTTCCACTTTTGCCCCCCATTTAGG	TTTCCGCTTTTGCCCCCCATTTAGG	-3.26944
1329	TTTTGCTCGCTGGTAACGCCTTTAC	TTGTGCTCGCTGGTAACGCCTTTAC	-3.28807
1330	TTTTGCTCGCTGGTAACGCCTTTAC	TTGTGCTCGCTGGTAACGCCTTTAC	-3.21409
1331	TTTGAAAGATTTGAGGGACGGTTTA	TTTGAAAGATTTGAGGGACGCTTTA	-3.29327
1332	TTTGAAAGATTTGAGGGACGGTTTA	TTTGAAAGATTTGAGGGACGCTTTA	-3.24696
1333	TTTGAGAAACCATCATGGACTTTAT	GTTGAGAAACCATCATGGACTTTAG	-3.29725
1334	TTTGAGAAACCATCATGGACTTTAT	GTTGAGAAACCATCATGGACTTTAG	-3.20063
1335	TTTCTCAAAATCATGGACAGATGGT	TTTCTCAACATCATGGACAGATGGT	-3.30602
1336	TTTCTCAAAATCATGGACAGATGGT	TTTCTCAACATCATGGACAGATGGT	-3.22186
1337	TTTTACAGATGGTAGCATTATACAT	TATTACAGATGGTAGCATTATACAT	-3.32404
1338	TTTTACAGATGGTAGCATTATACAT	TATTACAGATGGTAGCATTATACAT	-3.33485
1339	TTTAAATCCATTCCTATCACACCTA	TTTAAATCCATTCCTATCACACGTA	-3.33485
1340	TTTAAATCCATTCCTATCACACCTA	TTTAAATCCATTCCTATCACACGTA	-3.29732
1341	TTTGAGTTTGATTTGCATGCTTTAC	TCTGAGTTTGATTTGCATGCTTTAC	-3.34736
1342	TTTGAGTTTGATTTGCATGCTTTAC	TCTGAGTTTGATTTGCATGCTTTAC	-3.32231
1343	TTTTGCCCCCCATTTAGGTACTATC	TTTTGCCCCCCATTTAGGTACTGTC	-3.34893
1344	TTTTGCCCCCCATTTAGGTACTATC	TTTTGCCCCCCATTTAGGTACTGTC	-3.36769
1345	TTTTGCCCGCTGTAAAGGCGTTACC	TTTTGCCCGGTGTAAAGGCGTTACC	-3.35526
1346	TTTTGCCCGCTGTAAAGGCGTTACC	TTTTGCCCGGTGTAAAGGCGTTACC	-3.31876
1347	TTTTGCAGCCCAGAATGTCTCAATA	TTTTGCAGCCCAGCATGTCTCAATA	-3.36481
1348	TTTTGCAGCCCAGAATGTCTCAATA	TTTTGCAGCCCAGCATGTCTCAATA	-3.26989
1349	TTTGACCGGCACCTTTGGTGCAAAC	TTTGACCGGCACCTTCGGTGCAAAC	-3.38068
1350	TTTGACCGGCACCTTTGGTGCAAAC	TTTGACCGGCACCTTCGGTGCAAAC	-3.4024
1351	TTTGAAAGCCCTGCCCCATTTGGCT	TTTGAATGCCCTGCCCCATTTGGCT	-3.39708
1352	TTTGAAAGCCCTGCCCCATTTGGCT	TTTGAATGCCCTGCCCCATTTGGCT	-3.38014
1353	TTTGCTCGCTGGTAACGCCTTTACA	TGTGCTCGCTGGTAACGCCTTTACA	-3.39901
1354	TTTGCTCGCTGGTAACGCCTTTACA	TGTGCTCGCTGGTAACGCCTTTACA	-3.3877
1355	TTTGGGTTTTGCTCGCTGGTAACGC	TTTGGGTTGTGCTCGCTGGTAACGC	-3.40538
1356	TTTGGGTTTTGCTCGCTGGTAACGC	TTTGGGTTGTGCTCGCTGGTAACGC	-3.37996
1357	TTTGCACCAAAGGTGCCGGTCAAAC	TTTGCACCGAAGGTGCCGGTCAAAC	-3.41123
1358	TTTGCACCAAAGGTGCCGGTCAAAC	TTTGCACCGAAGGTGCCGGTCAAAC	-3.33885
1359	TTTTCTGTTCAACATTAGGGGGCAC	TTTTCTTTTCAACATTAGGGGGCAC	-3.41347
1360	TTTTCTGTTCAACATTAGGGGGCAC	TTTTCTTTTCAACATTAGGGGGCAC	-3.42418
1361	TTTGCCCGCTGTAAAGGCGTTACCA	TTTGCCCGGTGTAAAGGCGTTACCA	-3.41993
1362	TTTGCCCGCTGTAAAGGCGTTACCA	TTTGCCCGGTGTAAAGGCGTTACCA	-3.38917
1363	TTTTGAGAAACCATCATGGACTTTA	TGTTGAGAAACCATCATGGACTTTA	-3.43042
1364	TTTTGAGAAACCATCATGGACTTTA	TGTTGAGAAACCATCATGGACTTTA	-3.41331
1365	TTTGTTTGATTTACAATTAGGCCCC	TTTGTTTGATTTACAATTAGGCCGC	-1.76938
1366	TTTGTTTGATTTACAATTAGGCCCC	TTTGTTTGATTTACAATTAGGCCGC	-1.804
1367	TTTGGGGCACCACCACTTGGGGGGG	TTTGGGGCACCACCACTTAGGGGGG	-1.92666
1368	TTTGGGGCACCACCACTTGGGGGGG	TTTGGGGCACCACCACTTAGGGGGG	-2.00102
1369	TTTACCTTTGGGGCACCACCACTTG	TTTACCTTTGGGGCACCACCACTTA	-2.0044
1370	TTTACCTTTGGGGCACCACCACTTG	TTTACCTTTGGGGCACCACCACTTA	-2.01482
1371	TTTCCCCTAACAATACCCCCGGAGA	TTTACCCTAACAATACCCCCGGAGA	-2.00712
1372	TTTCCCCTAACAATACCCCCGGAGA	TTTACCCTAACAATACCCCCGGAGA	-2.01498
1373	TTTTGAGAAACCATCATGGACTTTA	TTTCGAGAAACCATCATGGACTTTA	-2.06532
1374	TTTTGAGAAACCATCATGGACTTTA	TTTCGAGAAACCATCATGGACTTTA	-2.13771
1375	TTTGGTACAAATCCATTTGTTATAG	TTTGGTACAAATCCATTTGCTATAG	-2.18237
1376	TTTGGTACAAATCCATTTGTTATAG	TTTGGTACAAATCCATTTGCTATAG	-2.22404
1377	TTTAAAGTCCCCTCCTTTATAAAGT	TTTAAAGTCCCCTCCTATATAAAGT	-2.18237
1378	TTTAAAGTCCCCTCCTTTATAAAGT	TTTAAAGTCCCCTCCTATATAAAGT	-2.19899
1379	TTTCAAAGCTGACTAGCTAAAGTGG	TTTCAAAGCTGATTAGCTAAAGTGG	-2.1938
1380	TTTCAAAGCTGACTAGCTAAAGTGG	TTTCAAAGCTGATTAGCTAAAGTGG	-2.21539
1381	TTTCCACTTTTGCCCCCCATTTAGG	TTTGCACTTTTGCCCCCCATTTAGG	-2.2179
1382	TTTCCACTTTTGCCCCCCATTTAGG	TTTGCACTTTTGCCCCCCATTTAGG	-2.25754
1383	TTTATCACGCAACTGGTGGTCAAGG	TTTATCACGCAACTGGTGGTCGAGG	-2.21958
1384	TTTATCACGCAACTGGTGGTCAAGG	TTTATCACGCAACTGGTGGTCGAGG	-2.28061
1385	TTTTAAAGTCCCCTCCTTTATAAAG	TTTTAAAGTCCCCTCCTATATAAAG	-2.24345
1386	TTTTAAAGTCCCCTCCTTTATAAAG	TTTTAAAGTCCCCTCCTATATAAAG	-2.29032
1387	TTTGGGGTAGAATCATTATTATGGA	ATTGGGGTAGAATCATTATTATGGG	-2.26879
1388	TTTGGGGTAGAATCATTATTATGGA	ATTGGGGTAGAATCATTATTATGGG	-2.34878
1389	TTTTCCATAATAATGATTCTACCCC	TTTCCCATAATAATGATTCTACCCC	-2.27234
1390	TTTTCCATAATAATGATTCTACCCC	TTTCCCATAATAATGATTCTACCCC	-2.22038
1391	TTTAGGTGAGTGTGATTGGCACATT	TTTAGGTGAGTGTGATTGGCTCATT	-2.30501
1392	TTTAGGTGAGTGTGATTGGCACATT	TTTAGGTGAGTGTGATTGGCTCATT	-2.31625
1393	TTTATGTATAATGCTACCATCTGTA	TTTACGTATAATGCTACCATCTGTA	-2.32559
1394	TTTATGTATAATGCTACCATCTGTA	TTTACGTATAATGCTACCATCTGTA	-2.34001
1395	TTTCCTGCAAATGCTTTTACAGATG	TTTCCTGCAAATGTTTTTACAGATG	-2.32981
1396	TTTCCTGCAAATGCTTTTACAGATG	TTTCCTGCAAATGTTTTTACAGATG	-2.41136
1397	TTTGTTCACTTGAGTGGCTTTCCCC	TTTATTCACTTGAGTGGCTTTCCCC	-2.33898
1398	TTTGTTCACTTGAGTGGCTTTCCCC	TTTATTCACTTGAGTGGCTTTCCCC	-2.37967
1399	TTTCTTTGGTACAAATCCATTTGTT	TTTCTTTGGTACAAATCCATTTGCT	-2.34107
1400	TTTCTTTGGTACAAATCCATTTGTT	TTTCTTTGGTACAAATCCATTTGCT	-2.36529
1401	TTTGCAGGAAATGCATTAATGTGCC	TTTGCAGGAAATGCATTAATGAGCC	-2.39591
1402	TTTGCAGGAAATGCATTAATGTGCC	TTTGCAGGAAATGCATTAATGAGCC	-2.41891
1403	TTTAAATCCATTCCTATCACACCTA	TTTAAATCCATTCCTATCACCCCTA	-2.45075
1404	TTTAAATCCATTCCTATCACACCTA	TTTAAATCCATTCCTATCACCCCTA	-2.50864
1405	TTTCCATAATAATGATTCTACCCCA	TTCCCATAATAATGATTCTACCCCA	-2.47166
1406	TTTCCATAATAATGATTCTACCCCA	TTCCCATAATAATGATTCTACCCCA	-2.46745
1407	TTTCCATCACCATTTTGGAACTGTA	TTTCCATCACCATTTTGGTACTGTA	-2.47579
1408	TTTCCATCACCATTTTGGAACTGTA	TTTCCATCACCATTTTGGTACTGTA	-2.51858
1409	TTTGTACCAAAGAAACTGCCACTAG	TTTGTACCAAAGAAATTGCCACTAG	-2.51
1410	TTTGTACCAAAGAAACTGCCACTAG	TTTGTACCAAAGAAATTGCCACTAG	-2.51543
1411	TTTAATTTAACTGAGATTGATGGCA	TTTAATTTAACTGAGATTGGTGGCA	-2.51068
1412	TTTAATTTAACTGAGATTGATGGCA	TTTAATTTAACTGAGATTGGTGGCA	-2.5119
1413	TTTACAGCGGGCAAAATAATAATCA	TTTATAGCGGGCAAAATAATAATCA	-2.51339
1414	TTTACAGCGGGCAAAATAATAATCA	TTTATAGCGGGCAAAATAATAATCA	-2.3397
1415	TTTGGGCTAGGTGTGATAGGAATGG	TTTGGGCTAGGGGTGATAGGAATGG	-2.51633
1416	TTTGGGCTAGGTGTGATAGGAATGG	TTTGGGCTAGGGGTGATAGGAATGG	-2.52693
1417	TTTAGTTTTCTGTTCAACATTAGGG	TTTAGTTTTCTGTCCAACATTAGGG	-2.52076
1418	TTTAGTTTTCTGTTCAACATTAGGG	TTTAGTTTTCTGTCCAACATTAGGG	-2.52592
1419	TTTACACCCCTCTTCGTGCTAGTGG	TTTTCACCCCTCTTCGTGCTAGTGG	-2.54007
1420	TTTACACCCCTCTTCGTGCTAGTGG	TTTTCACCCCTCTTCGTGCTAGTGG	-2.5374
1421	TTTTGGAACTGTACCATCTGTCCAT	TTTTGGTACTGTACCATCTGTCCAT	-2.5985
1422	TTTTGGAACTGTACCATCTGTCCAT	TTTTGGTACTGTACCATCTGTCCAT	-2.56844
1423	TTTAAAATTTGAGAGAACATTGAGA	TTTAAAATTTGAGGGAACATTGAGA	-2.60753
1424	TTTAAAATTTGAGAGAACATTGAGA	TTTAAAATTTGAGGGAACATTGAGA	-2.60897
1425	TTTAGTGTGCCCAATCTTCCTCTCA	TTTAGTGAGCCCAATCTTCCTCTCA	-2.62002
1426	TTTAGTGTGCCCAATCTTCCTCTCA	TTTAGTGAGCCCAATCTTCCTCTCA	-2.59824
1427	TTTTATGTATAATGCTACCATCTGT	TTTTACGTATAATGCTACCATCTGT	-2.66805
1428	TTTTATGTATAATGCTACCATCTGT	TTTTACGTATAATGCTACCATCTGT	-2.66165
1429	TTTAACTGAGATTGATGGCACCCCC	TTTAACTGAGATTGGTGGCACCCCC	-2.67733
1430	TTTAACTGAGATTGATGGCACCCCC	TTTAACTGAGATTGGTGGCACCCCC	-2.67088
1431	TTTAGGTACTATCCATTACACCAAT	TTTAGGTATTATCCATTACACCAAT	-2.69006
1432	TTTAGGTACTATCCATTACACCAAT	TTTAGGTATTATCCATTACACCAAT	-2.70631
1433	TTTTGCCCCCCATTTAGGTACTATC	TTTTGCCCCCCATTTAGGTATTATC	-2.69913
1434	TTTTGCCCCCCATTTAGGTACTATC	TTTTGCCCCCCATTTAGGTATTATC	-2.72564
1435	TTTCCCCCCAGGTTTTGCAGCCCAG	TTTCCCCCCAGGTTTTGCAGCCCCG	-2.70009
1436	TTTCCCCCCAGGTTTTGCAGCCCAG	TTTCCCCCCAGGTTTTGCAGCCCCG	-2.73656
1437	TTTGCCCGCTGTAAAGGCGTTACCA	TTTGCCCGCTATAAAGGCGTTACCA	-2.72715
1438	TTTGCCCGCTGTAAAGGCGTTACCA	TTTGCCCGCTATAAAGGCGTTACCA	-2.6712
1439	TTTCTGACTTTAACTTCTTGTTCCT	TTTCTGACTTTAACTTCTAGTTCCT	-2.74337
1440	TTTCTGACTTTAACTTCTTGTTCCT	TTTCTGACTTTAACTTCTAGTTCCT	-2.72342
1441	TTTGGTGCAAACCATGTTTGTTGGG	TTTGCTGCAAACCATGTTTGTTGGG	-2.80512
1442	TTTGGTGCAAACCATGTTTGTTGGG	TTTGCTGCAAACCATGTTTGTTGGG	-2.81691
1443	TTTGTTATAGCTGGTCGGGTCCTCA	TTTGCTATAGCTGGTCGGGTCCTCA	-2.8077
1444	TTTGTTATAGCTGGTCGGGTCCTCA	TTTGCTATAGCTGGTCGGGTCCTCA	-2.79912
1445	TTTGAGTTTGATTTGCATGCTTTAC	TTTGAGTTTGATTTGCATGCTTTTC	-2.81089
1446	TTTGAGTTTGATTTGCATGCTTTAC	TTTGAGTTTGATTTGCATGCTTTTC	-2.81453
1447	TTTAGCTAGTCAGCTTTGAAAGATT	TTTAGCTAATCAGCTTTGAAAGATT	-2.84825
1448	TTTAGCTAGTCAGCTTTGAAAGATT	TTTAGCTAATCAGCTTTGAAAGATT	-2.83234
1449	TTTGAGGGACGGTTTATCACGCAAC	TTTGAGGGAGGGTTTATCACGCAAC	-2.88362
1450	TTTGAGGGACGGTTTATCACGCAAC	TTTGAGGGAGGGTTTATCACGCAAC	-2.90434
1451	TTTGTTTCCCCCCAGGTTTTGCAGC	TTTTTTTCCCCCCAGGTTTTGCAGC	-2.89896
1452	TTTGTTTCCCCCCAGGTTTTGCAGC	TTTTTTTCCCCCCAGGTTTTGCAGC	-2.88322
1453	TTTGCCCCCCATTTAGGTACTATCC	TTTGCCCCCCATTTAGGTATTATCC	-2.94573
1454	TTTGCCCCCCATTTAGGTACTATCC	TTTGCCCCCCATTTAGGTATTATCC	-2.96603
1455	TTTTGCCCGCTGTAAAGGCGTTACC	TTTTGCCCGCTATAAAGGCGTTACC	-2.96082
1456	TTTTGCCCGCTGTAAAGGCGTTACC	TTTTGCCCGCTATAAAGGCGTTACC	-2.84973
1457	TTTATAAAGGAGGGGACTTTAAAAT	TTTATATAGGAGGGGACTTTAAAAT	-2.96756
1458	TTTATAAAGGAGGGGACTTTAAAAT	TTTATATAGGAGGGGACTTTAAAAT	-2.9659
1459	TTTACAATTAGGCCCCCATTTAAAT	TTTACAATTAGGCCGCCATTTAAAT	-2.98172
1460	TTTACAATTAGGCCCCCATTTAAAT	TTTACAATTAGGCCGCCATTTAAAT	-2.96964
1461	TTTGCAGCCCAGAATGTCTCAATAG	TTTGCAGCCCCGAATGTCTCAATAG	-2.99115
1462	TTTGCAGCCCAGAATGTCTCAATAG	TTTGCAGCCCCGAATGTCTCAATAG	-2.98443
1463	TTTAACTTCTTGTTCCTTGTGCCCC	TTTAACTTCTAGTTCCTTGTGCCCC	-3.01419
1464	TTTAACTTCTTGTTCCTTGTGCCCC	TTTAACTTCTAGTTCCTTGTGCCCC	-2.9668
1465	TTTGAGAAACCATCATGGACTTTAT	TTCGAGAAACCATCATGGACTTTAT	-3.03207
1466	TTTGAGAAACCATCATGGACTTTAT	TTCGAGAAACCATCATGGACTTTAT	-3.06093
1467	TTTGCATGCTTTACACCCCTCTTCG	TTTGCATGCTTTTCACCCCTCTTCG	-3.05104
1468	TTTGCATGCTTTACACCCCTCTTCG	TTTGCATGCTTTTCACCCCTCTTCG	-3.03098
1469	TTTATAATGGTTGGGTTGGCAATAT	TTTATAATGGTTCGGTTGGCAATAT	-3.07513
1470	TTTATAATGGTTGGGTTGGCAATAT	TTTATAATGGTTCGGTTGGCAATAT	-2.99058
1471	TTTGGAACTGTACCATCTGTCCATG	TTTGGTACTGTACCATCTGTCCATG	-3.10449
1472	TTTGGAACTGTACCATCTGTCCATG	TTTGGTACTGTACCATCTGTCCATG	-2.99237
1473	TTTGAGAGAACATTGAGAGGAAGAT	TTTGAGGGAACATTGAGAGGAAGAT	-3.11372
1474	TTTGAGAGAACATTGAGAGGAAGAT	TTTGAGGGAACATTGAGAGGAAGAT	-3.09467
1475	TTTACAGATGGTAGCATTATACATA	TTTACAGATGGTAGCATTATACGTA	-3.1297
1476	TTTACAGATGGTAGCATTATACATA	TTTACAGATGGTAGCATTATACGTA	-3.15371
1477	TTTTACAGATGGTAGCATTATACAT	TTTTACAGATGGTAGCATTATACGT	-3.13327
1478	TTTTACAGATGGTAGCATTATACAT	TTTTACAGATGGTAGCATTATACGT	-3.14052
1479	TTTATTTGGCCCAGGTTTCCACTTT	TTTATTTGGCCCAGGTTTGCACTTT	-3.14702
1480	TTTATTTGGCCCAGGTTTCCACTTT	TTTATTTGGCCCAGGTTTGCACTTT	-3.05311
1481	TTTTGTTTGATTTACAATTAGGCCC	CTTTGTTTGATTTACAATTAGGCCG	-3.16333
1482	TTTTGTTTGATTTACAATTAGGCCC	CTTTGTTTGATTTACAATTAGGCCG	-3.11388
1483	TTTAAATGGGGGCCTAATTGTAAAT	TTTAAATGGCGGCCTAATTGTAAAT	-3.18943
1484	TTTAAATGGGGGCCTAATTGTAAAT	TTTAAATGGCGGCCTAATTGTAAAT	-3.07042
1485	TTTGAGCTTTCCATCACCATTTTGG	TCTGAGCTTTCCATCACCATTTTGG	-3.19523
1486	TTTGAGCTTTCCATCACCATTTTGG	TCTGAGCTTTCCATCACCATTTTGG	-3.15356
1487	TTTGCATCATAATTAGCATTGGTGT	TTTGCATCACAATTAGCATTGGTGT	-3.19612
1488	TTTGCATCATAATTAGCATTGGTGT	TTTGCATCACAATTAGCATTGGTGT	-3.1812
1489	TTTCTGTTCAACATTAGGGGGCACA	TTTCTGTCCAACATTAGGGGGCACA	-3.20128
1490	TTTCTGTTCAACATTAGGGGGCACA	TTTCTGTCCAACATTAGGGGGCACA	-3.18959
1491	TTTATAAAGTCCATGATGGTTTCTC	TATATAAAGTCCATGATGGTTTCTC	-3.21714
1492	TTTATAAAGTCCATGATGGTTTCTC	TATATAAAGTCCATGATGGTTTCTC	-3.17149
1493	TTTGGCCCAGGTTTCCACTTTTGCC	TTTGGCCCAGGTTTGCACTTTTGCC	-3.21897
1494	TTTGGCCCAGGTTTCCACTTTTGCC	TTTGGCCCAGGTTTGCACTTTTGCC	-3.19102
1495	TTTCAAATGCGTGGTAGGGGGTGCC	TTACAAATGCGTGGTAGGGGGTGCC	-3.22794
1496	TTTCAAATGCGTGGTAGGGGGTGCC	TTACAAATGCGTGGTAGGGGGTGCC	-3.16973
1497	TTTGCTCGCTGGTAACGCCTTTACA	TTTGCTCGCTGGTAACGCCTTTATA	-3.26271
1498	TTTGCTCGCTGGTAACGCCTTTACA	TTTGCTCGCTGGTAACGCCTTTATA	-3.23511
1499	TTTCCCATTTCTGACTTTAACTTCT	TGTCCCATTTCTGACTTTAACTTCT	-3.29552
1500	TTTCCCATTTCTGACTTTAACTTCT	TGTCCCATTTCTGACTTTAACTTCT	-3.25943
1501	TTTGATTTACAATTAGGCCCCCATT	TTTGATTTACAATTAGGCCGCCATT	-3.30221
1502	TTTGATTTACAATTAGGCCCCCATT	TTTGATTTACAATTAGGCCGCCATT	-3.18265
1503	TTTCCCCCCCAAGTGGTGGTGCCCC	TTTCCCCCCTAAGTGGTGGTGCCCC	-3.30845
1504	TTTCCCCCCCAAGTGGTGGTGCCCC	TTTCCCCCCTAAGTGGTGGTGCCCC	-3.27061
1505	TTTTGCTCGCTGGTAACGCCTTTAC	ATTTGCTCGCTGGTAACGCCTTTAT	-3.32485
1506	TTTTGCTCGCTGGTAACGCCTTTAC	ATTTGCTCGCTGGTAACGCCTTTAT	-3.25339
1507	TTTGGCTTTCCCGATTTAGGTGAGT	TTTGGCTTTCGCGATTTAGGTGAGT	-3.33328
1508	TTTGGCTTTCCCGATTTAGGTGAGT	TTTGGCTTTCGCGATTTAGGTGAGT	-3.32085
1509	TTTGGGTTTTGCTCGCTGGTAACGC	TTTGGGATTTGCTCGCTGGTAACGC	-3.34567
1510	TTTGGGTTTTGCTCGCTGGTAACGC	TTTGGGATTTGCTCGCTGGTAACGC	-3.30802
1511	TTTCATATTGCCAACCCAACCATTA	TTTCATATTGCCAACCGAACCATTA	-3.35638
1512	TTTCATATTGCCAACCCAACCATTA	TTTCATATTGCCAACCGAACCATTA	-3.3083
1513	TTTTCTGTTCAACATTAGGGGGCAC	TTTTCTGTCCAACATTAGGGGGCAC	-3.3598
1514	TTTTCTGTTCAACATTAGGGGGCAC	TTTTCTGTCCAACATTAGGGGGCAC	-3.29213
1515	TTTGAAAGATTTGAGGGACGGTTTA	TTTGAAAGATTTGAGGGAGGGTTTA	-3.3598
1516	TTTGAAAGATTTGAGGGACGGTTTA	TTTGAAAGATTTGAGGGAGGGTTTA	-3.35901
1517	TTTTGCAGCCCAGAATGTCTCAATA	TTTTGCAGCCCCGAATGTCTCAATA	-3.39165
1518	TTTTGCAGCCCAGAATGTCTCAATA	TTTTGCAGCCCCGAATGTCTCAATA	-3.1667
1519	TTTCTCAAAATCATGGACAGATGGT	TTTCTCGAAATCATGGACAGATGGT	-3.39574
1520	TTTCTCAAAATCATGGACAGATGGT	TTTCTCGAAATCATGGACAGATGGT	-3.35141
1521	TTTGAAAGCCCTGCCCCATTTGGCT	TTTGTAAGCCCTGCCCCATTTGGCT	-3.4106
1522	TTTGAAAGCCCTGCCCCATTTGGCT	TTTGTAAGCCCTGCCCCATTTGGCT	-3.40451
1523	TTTCCCGATTTAGGTGAGTGTGATT	TTTCGCGATTTAGGTGAGTGTGATT	-3.42568
1524	TTTCCCGATTTAGGTGAGTGTGATT	TTTCGCGATTTAGGTGAGTGTGATT	-3.36896
1525	TTTGATTTGCATGCTTTACACCCCT	TTTGATTTGCATGCTTTTCACCCCT	-3.45538
1526	TTTGATTTGCATGCTTTACACCCCT	TTTGATTTGCATGCTTTTCACCCCT	-3.49341
1527	TTTGCACCAAAGGTGCCGGTCAAAC	TTTGCAGCAAAGGTGCCGGTCAAAC	-3.4577
1528	TTTGCACCAAAGGTGCCGGTCAAAC	TTTGCAGCAAAGGTGCCGGTCAAAC	-3.42721
1529	TTTGACCGGCACCTTTGGTGCAAAC	TTTGACCGGCACCTTTGCTGCAAAC	-3.47766
1530	TTTGACCGGCACCTTTGGTGCAAAC	TTTGACCGGCACCTTTGCTGCAAAC	-3.43822
1531	TTTCCATCACCATTTTGGAACTGTA	TTTCCATCACCATTTTGGAACTGTA	-2.40193
1532	TTTCCATCACCATTTTGGAACTGTA	TTTCCATCACCATTTTGGAACTGTA	-2.42554
1533	TTTGGGGCACCACCACTTGGGGGGG	TTTGGGGCACCACCACTTGGGGGGG	-2.43709
1534	TTTGGGGCACCACCACTTGGGGGGG	TTTGGGGCACCACCACTTGGGGGGG	-2.53986
1535	TTTGTTTCCCCCCAGGTTTTGCAGC	TTTGTTTCCCCCCAGGTTTTGCAGC	-2.49809
1536	TTTGTTTCCCCCCAGGTTTTGCAGC	TTTGTTTCCCCCCAGGTTTTGCAGC	-2.52946
1537	TTTCAAAGCTGACTAGCTAAAGTGG	TTTCAAAGCTGACTAGCTAAAGTGG	-2.51887
1538	TTTCAAAGCTGACTAGCTAAAGTGG	TTTCAAAGCTGACTAGCTAAAGTGG	-2.57185
1539	TTTACCTTTGGGGCACCACCACTTG	TTTACCTTTGGGGCACCACCACTTG	-2.54402
1540	TTTACCTTTGGGGCACCACCACTTG	TTTACCTTTGGGGCACCACCACTTG	-2.58601
1541	TTTGCATCATAATTAGCATTGGTGT	TTTGCATCATAATTAGCATTGGTGT	-2.6188
1542	TTTGCATCATAATTAGCATTGGTGT	TTTGCATCATAATTAGCATTGGTGT	-2.65391
1543	TTTATCACGCAACTGGTGGTCAAGG	TTTATCACGCAACTGGTGGTCAAGG	-2.64913
1544	TTTATCACGCAACTGGTGGTCAAGG	TTTATCACGCAACTGGTGGTCAAGG	-2.72076
1545	TTTACAGATGGTAGCATTATACATA	TTTACAGATGGTAGCATTATACATA	-2.66902
1546	TTTACAGATGGTAGCATTATACATA	TTTACAGATGGTAGCATTATACATA	-2.7147
1547	TTTGTTATAGCTGGTCGGGTCCTCA	TTTGTTATAGCTGGTCGGGTCCTCA	-2.68607
1548	TTTGTTATAGCTGGTCGGGTCCTCA	TTTGTTATAGCTGGTCGGGTCCTCA	-2.60887
1549	TTTGTACCAAAGAAACTGCCACTAG	TTTGTACCAAAGAAACTGCCACTAG	-2.70341
1550	TTTGTACCAAAGAAACTGCCACTAG	TTTGTACCAAAGAAACTGCCACTAG	-2.77926
1551	TTTAAATCCATTCCTATCACACCTA	TTTAAATCCATTCCTATCACACCT-	-2.70572
1552	TTTAAATCCATTCCTATCACACCTA	TTTAAATCCATTCCTATCACACCT-	-2.68354
1553	TTTGGTGCAAACCATGTTTGTTGGG	TTTGGTGCAAACCATGTTTGTTGGG	-2.71469
1554	TTTGGTGCAAACCATGTTTGTTGGG	TTTGGTGCAAACCATGTTTGTTGGG	-2.79057
1555	TTTGCAGGAAATGCATTAATGTGCC	TTTGCAGGAAATGCATTAATGTGCC	-2.72983
1556	TTTGCAGGAAATGCATTAATGTGCC	TTTGCAGGAAATGCATTAATGTGCC	-2.77758
1557	TTTAACTGAGATTGATGGCACCCCC	TTTAACTGAGATTGATGGCACCCCC	-2.73527
1558	TTTAACTGAGATTGATGGCACCCCC	TTTAACTGAGATTGATGGCACCCCC	-2.74309
1559	TTTGAGCTTTCCATCACCATTTTGG	TTTGAGCTTTCCATCACCATTTTGG	-2.73834
1560	TTTGAGCTTTCCATCACCATTTTGG	TTTGAGCTTTCCATCACCATTTTGG	-2.79037
1561	TTTAGCTAGTCAGCTTTGAAAGATT	TTTAGCTAGTCAGCTTTGAAAGATT	-2.74916
1562	TTTAGCTAGTCAGCTTTGAAAGATT	TTTAGCTAGTCAGCTTTGAAAGATT	-2.80217
1563	TTTTATGTATAATGCTACCATCTGT	TTTTATGTATAATGCTACCATCTGT	-2.80457
1564	TTTTATGTATAATGCTACCATCTGT	TTTTATGTATAATGCTACCATCTGT	-2.82832
1565	TTTAAAATTTGAGAGAACATTGAGA	TTTAAAATTTGAGAGAACATTGAGA	-2.8064
1566	TTTAAAATTTGAGAGAACATTGAGA	TTTAAAATTTGAGAGAACATTGAGA	-2.81571
1567	TTTTGAGAAACCATCATGGACTTTA	TTTTGAGAAACCATCATGGACTTTA	-2.81559
1568	TTTTGAGAAACCATCATGGACTTTA	TTTTGAGAAACCATCATGGACTTTA	-2.82829
1569	TTTGCCCCCCATTTAGGTACTATCC	TTTGCCCCCCATTTAGGTACTATCC	-2.8513
1570	TTTGCCCCCCATTTAGGTACTATCC	TTTGCCCCCCATTTAGGTACTATCC	-2.8983
1571	TTTTGGAACTGTACCATCTGTCCAT	TTTTGGAACTGTACCA-CTGTCCAT	-2.86091
1572	TTTTGGAACTGTACCATCTGTCCAT	TTTTGGAACTGTACCA-CTGTCCAT	-2.84174
1573	TTTGAGTTTGATTTGCATGCTTTAC	TTTGAGTTTGATTTGCATGCTTTAC	-2.8613
1574	TTTGAGTTTGATTTGCATGCTTTAC	TTTGAGTTTGATTTGCATGCTTTAC	-2.82913
1575	TTTGCTCGCTGGTAACGCCTTTACA	TTTGCTCGCTGGTAACGCCTTTACA	-2.86847
1576	TTTGCTCGCTGGTAACGCCTTTACA	TTTGCTCGCTGGTAACGCCTTTACA	-2.89791
1577	TTTAACTTCTTGTTCCTTGTGCCCC	TTTAACTTCTTGTTCCTTGTGCCCC	-2.8712
1578	TTTAACTTCTTGTTCCTTGTGCCCC	TTTAACTTCTTGTTCCTTGTGCCCC	-2.79014
1579	TTTGCACCAAAGGTGCCGGTCAAAC	TTTGCACCAAAGGTGCCGGTCAAAC	-2.87531
1580	TTTGCACCAAAGGTGCCGGTCAAAC	TTTGCACCAAAGGTGCCGGTCAAAC	-2.89852
1581	TTTATGTATAATGCTACCATCTGTA	TTTATGTATAATGCTACCATCTGTA	-2.8818
1582	TTTATGTATAATGCTACCATCTGTA	TTTATGTATAATGCTACCATCTGTA	-2.92889
1583	TTTCATATTGCCAACCCAACCATTA	TTTCATATTGCCAACCCAACCATTA	-2.8937
1584	TTTCATATTGCCAACCCAACCATTA	TTTCATATTGCCAACCCAACCATTA	-2.75292
1585	TTTCCACTTTTGCCCCCCATTTAGG	TTTCCACTTTTGCCCCCCATTTAGG	-2.9272
1586	TTTCCACTTTTGCCCCCCATTTAGG	TTTCCACTTTTGCCCCCCATTTAGG	-2.96984
1587	TTTTGCCCCCCATTTAGGTACTATC	TTTTGCCCCCCATTTAGGTACTATC	-2.93611
1588	TTTTGCCCCCCATTTAGGTACTATC	TTTTGCCCCCCATTTAGGTACTATC	-2.92544
1589	TTTGACCGGCACCTTTGGTGCAAAC	TTTGACCGGCACCTTTGGTGCAAAC	-2.94532
1590	TTTGACCGGCACCTTTGGTGCAAAC	TTTGACCGGCACCTTTGGTGCAAAC	-2.91483
1591	TTTTGCTCGCTGGTAACGCCTTTAC	TTTTGCTCGCTGGTAACGCCTTTAC	-3.0343
1592	TTTTGCTCGCTGGTAACGCCTTTAC	TTTTGCTCGCTGGTAACGCCTTTAC	-2.99406
1593	TTTCCATAATAATGATTCTACCCCA	TTTCCATAATAATG-TTCTACCCCA	-3.03913
1594	TTTCCATAATAATGATTCTACCCCA	TTTCCATAATAATG-TTCTACCCCA	-3.0415
1595	TTTGAGAGAACATTGAGAGGAAGAT	TTTGAGAGAACATTGAGAGGA-GAT	-3.06628
1596	TTTGAGAGAACATTGAGAGGAAGAT	TTTGAGAGAACATTGAGAGGA-GAT	-2.99477
1597	TTTATAATGGTTGGGTTGGCAATAT	TTTATAATGGTTGGGTTGGCAATAT	-3.06699
1598	TTTATAATGGTTGGGTTGGCAATAT	TTTATAATGGTTGGGTTGGCAATAT	-3.05542
1599	TTTGAGAAACCATCATGGACTTTAT	TTTGAGAAACCATCATGGACTTTAT	-3.0823
1600	TTTGAGAAACCATCATGGACTTTAT	TTTGAGAAACCATCATGGACTTTAT	-3.09267
1601	TTTGTTCACTTGAGTGGCTTTCCCC	TTTGTTCACTTGAGTGGCTTTCCCC	-3.10079
1602	TTTGTTCACTTGAGTGGCTTTCCCC	TTTGTTCACTTGAGTGGCTTTCCCC	-3.05655
1603	TTTGGCTTTCCCGATTTAGGTGAGT	TTTGGCTTTCCCGATTTAGGTG-GT	-3.10473
1604	TTTGGCTTTCCCGATTTAGGTGAGT	TTTGGCTTTCCCGATTTAGGTG-GT	-3.10363
1605	TTTCCCCCCCAAGTGGTGGTGCCCC	TTTCCCCCCCAAGTGGTGGTGCCCC	-3.11165
1606	TTTCCCCCCCAAGTGGTGGTGCCCC	TTTCCCCCCCAAGTGGTGGTGCCCC	-3.14677
1607	TTTGCCCGCTGTAAAGGCGTTACCA	TTTGCCCGCTGTAAAGGCGTTACCA	-3.11439
1608	TTTGCCCGCTGTAAAGGCGTTACCA	TTTGCCCGCTGTAAAGGCGTTACCA	-2.99189
1609	TTTACAATTAGGCCCCCATTTAAAT	TTTA-AATTAGGCCCCCATTTAAAT	-3.12289
1610	TTTACAATTAGGCCCCCATTTAAAT	TTTA-AATTAGGCCCCCATTTAAAT	-3.09976
1611	TTTCCCCCCAGGTTTTGCAGCCCAG	TTTCCCCCCAGGTTTTGCAGCC-AG	-3.14138
1612	TTTCCCCCCAGGTTTTGCAGCCCAG	TTTCCCCCCAGGTTTTGCAGCC-AG	-3.09634
1613	TTTGGGCTAGGTGTGATAGGAATGG	TTTGGGC-AGGTGTGATAGGAATGG	-3.16258
1614	TTTGGGCTAGGTGTGATAGGAATGG	TTTGGGC-AGGTGTGATAGGAATGG	-3.01341
1615	TTTGGGGTAGAATCATTATTATGGA	TTTGGGGTAGAA-CATTATTATGGA	-3.20663
1616	TTTGGGGTAGAATCATTATTATGGA	TTTGGGGTAGAA-CATTATTATGGA	-3.21412
1617	TTTCTCAAAATCATGGACAGATGGT	TTTCTCAAAATCATGGACAG-TGGT	-3.25788
1618	TTTCTCAAAATCATGGACAGATGGT	TTTCTCAAAATCATGGACAG-TGGT	-3.21753
1619	TTTAAAGTCCCCTCCTTTATAAAGT	TTTAAAGTCCCCTCCTT-ATAAAGT	-3.26133
1620	TTTAAAGTCCCCTCCTTTATAAAGT	TTTAAAGTCCCCTCCTT-ATAAAGT	-3.21572
1621	TTTCCCCTAACAATACCCCCGGAGA	TTTCCC-TAACAATACCCCCGGAGA	-3.27148
1622	TTTCCCCTAACAATACCCCCGGAGA	TTTCCC-TAACAATACCCCCGGAGA	-3.21452
1623	TTTATAAAGTCCATGATGGTTTCTC	TT-ATAAAGTCCATGATGGTTTCTC	-3.2782
1624	TTTATAAAGTCCATGATGGTTTCTC	TT-ATAAAGTCCATGATGGTTTCTC	-3.29769
1625	TTTAGTTTTCTGTTCAACATTAGGG	TTTAGTTTTCTGTTCAA-ATTAGGG	-3.32348
1626	TTTAGTTTTCTGTTCAACATTAGGG	TTTAGTTTTCTGTTCAA-ATTAGGG	-3.31191
1627	TTTTACAGATGGTAGCATTATACAT	TTT-ACAGATGGTAGCATTATACAT	-3.33801
1628	TTTTACAGATGGTAGCATTATACAT	TTT-ACAGATGGTAGCATTATACAT	-3.28341
1629	TTTCCTGCAAATGCTTTTACAGATG	TTTCCTGCAAATGCTTT-ACAGATG	-3.34081
1630	TTTCCTGCAAATGCTTTTACAGATG	TTTCCTGCAAATGCTTT-ACAGATG	-3.33651
1631	TTTGAGGGACGGTTTATCACGCAAC	TTT-AGGGACGGTTTATCACGCAAC	-3.35972
1632	TTTGAGGGACGGTTTATCACGCAAC	TTT-AGGGACGGTTTATCACGCAAC	-3.40742
1633	TTTAGGTACTATCCATTACACCAAT	TTTAGGTACTATCC-TTACACCAAT	-3.36355
1634	TTTAGGTACTATCCATTACACCAAT	TTTAGGTACTATCC-TTACACCAAT	-3.3204
1635	TTTGGTACAAATCCATTTGTTATAG	TTTGGTACAAA-CCATTTGTTATAG	-3.36643
1636	TTTGGTACAAATCCATTTGTTATAG	TTTGGTACAAA-CCATTTGTTATAG	-3.40119
1637	TTTACACCCCTCTTCGTGCTAGTGG	TTTAC-CCCCTCTTCGTGCTAGTGG	-3.37414
1638	TTTACACCCCTCTTCGTGCTAGTGG	TTTAC-CCCCTCTTCGTGCTAGTGG	-3.33821
1639	TTTCTTTGGTACAAATCCATTTGTT	TTTCTTTGGTACAAA-CCATTTGTT	-3.37997
1640	TTTCTTTGGTACAAATCCATTTGTT	TTTCTTTGGTACAAA-CCATTTGTT	-3.36985
1641	TTTAATTTAACTGAGATTGATGGCA	TTTA-TTTAACTGAGATTGATGGCA	-3.38127
1642	TTTAATTTAACTGAGATTGATGGCA	TTTA-TTTAACTGAGATTGATGGCA	-3.38564
1643	TTTCTGACTTTAACTTCTTGTTCCT	TT-CTGACTTTAACTTCTTGTTCCT	-3.38387
1644	TTTCTGACTTTAACTTCTTGTTCCT	TT-CTGACTTTAACTTCTTGTTCCT	-3.35872
1645	TTTGAAAGCCCTGCCCCATTTGGCT	TT-GAAAGCCCTGCCCCATTTGGCT	-3.39107
1646	TTTGAAAGCCCTGCCCCATTTGGCT	TT-GAAAGCCCTGCCCCATTTGGCT	-3.39396
1647	TTTAGTGTGCCCAATCTTCCTCTCA	TTTAGTGTGCCCAATCT-CCTCTCA	-3.39469
1648	TTTAGTGTGCCCAATCTTCCTCTCA	TTTAGTGTGCCCAATCT-CCTCTCA	-3.35734
1649	TTTCCCGATTTAGGTGAGTGTGATT	TTTCCCGATTTAGGTG-GTGTGATT	-3.39765
1650	TTTCCCGATTTAGGTGAGTGTGATT	TTTCCCGATTTAGGTG-GTGTGATT	-3.38746
1651	TTTGATTTACAATTAGGCCCCCATT	TTTGATTTA-AATTAGGCCCCCATT	-3.40329
1652	TTTGATTTACAATTAGGCCCCCATT	TTTGATTTA-AATTAGGCCCCCATT	-3.30884
1653	TTTTGTTTGATTTACAATTAGGCCC	TTTTGTTTGATTTA-AATTAGGCCC	-3.40495
1654	TTTTGTTTGATTTACAATTAGGCCC	TTTTGTTTGATTTA-AATTAGGCCC	-3.42898
1655	TTTCCCATTTCTGACTTTAACTTCT	TTTCCCATT-CTGACTTTAACTTCT	-3.41364
1656	TTTCCCATTTCTGACTTTAACTTCT	TTTCCCATT-CTGACTTTAACTTCT	-3.42693
1657	TTTATAAAGGAGGGGACTTTAAAAT	TTTATAA-GGAGGGGACTTTAAAAT	-3.41835
1658	TTTATAAAGGAGGGGACTTTAAAAT	TTTATAA-GGAGGGGACTTTAAAAT	-3.44743
1659	TTTTAAAGTCCCCTCCTTTATAAAG	TTTTAAAGTCCCCTCCTT-ATAAAG	-3.41937
1660	TTTTAAAGTCCCCTCCTTTATAAAG	TTTTAAAGTCCCCTCCTT-ATAAAG	-3.41394
1661	TTTGGCCCAGGTTTCCACTTTTGCC	TTTGGCC-AGGTTTCCACTTTTGCC	-3.42445
1662	TTTGGCCCAGGTTTCCACTTTTGCC	TTTGGCC-AGGTTTCCACTTTTGCC	-3.39132
1663	TTTGGAACTGTACCATCTGTCCATG	TTTGGAACTGTACCA-CTGTCCATG	-3.42682
1664	TTTGGAACTGTACCATCTGTCCATG	TTTGGAACTGTACCA-CTGTCCATG	-3.36552
1665	TTTGCAGCCCAGAATGTCTCAATAG	TTTGCAGCC-AGAATGTCTCAATAG	-3.43194
1666	TTTGCAGCCCAGAATGTCTCAATAG	TTTGCAGCC-AGAATGTCTCAATAG	-3.40488
1667	TTTGTTTGATTTACAATTAGGCCCC	TTTGTTTGATTTA-AATTAGGCCCC	-3.43674
1668	TTTGTTTGATTTACAATTAGGCCCC	TTTGTTTGATTTA-AATTAGGCCCC	-3.43243
1669	TTTGATTTGCATGCTTTACACCCCT	TTTGATTTGCATGCTTTAC-CCCCT	-3.43811
1670	TTTGATTTGCATGCTTTACACCCCT	TTTGATTTGCATGCTTTAC-CCCCT	-3.45267
1671	TTTCAAATGCGTGGTAGGGGGTGCC	TTTCAA-TGCGTGGTAGGGGGTGCC	-3.44745
1672	TTTCAAATGCGTGGTAGGGGGTGCC	TTTCAA-TGCGTGGTAGGGGGTGCC	-3.3884
1673	TTTACAGCGGGCAAAATAATAATCA	TTTACAGCGGGCAAA-TAATAATCA	-3.45757
1674	TTTACAGCGGGCAAAATAATAATCA	TTTACAGCGGGCAAA-TAATAATCA	-3.40837
1675	TTTCTGTTCAACATTAGGGGGCACA	TTTCTGTTCAA-ATTAGGGGGCACA	-3.46249
1676	TTTCTGTTCAACATTAGGGGGCACA	TTTCTGTTCAA-ATTAGGGGGCACA	-3.46109
1677	TTTAGGTGAGTGTGATTGGCACATT	TTTAGGTG-GTGTGATTGGCACATT	-3.46285
1678	TTTAGGTGAGTGTGATTGGCACATT	TTTAGGTG-GTGTGATTGGCACATT	-3.41731
1679	TTTATTTGGCCCAGGTTTCCACTTT	TTTATTTGGCC-AGGTTTCCACTTT	-3.46461
1680	TTTATTTGGCCCAGGTTTCCACTTT	TTTATTTGGCC-AGGTTTCCACTTT	-3.4044
1681	TTTGGGTTTTGCTCGCTGGTAACGC	TT-GGGTTTTGCTCGCTGGTAACGC	-3.47064
1682	TTTGGGTTTTGCTCGCTGGTAACGC	TT-GGGTTTTGCTCGCTGGTAACGC	-3.44355
1683	TTTGAAAGATTTGAGGGACGGTTTA	TTTGAAAGATTT-AGGGACGGTTTA	-3.4742
1684	TTTGAAAGATTTGAGGGACGGTTTA	TTTGAAAGATTT-AGGGACGGTTTA	-3.46764
1685	TTTGCATGCTTTACACCCCTCTTCG	TTTGCATGCTTTAC-CCCCTCTTCG	-3.48388
1686	TTTGCATGCTTTACACCCCTCTTCG	TTTGCATGCTTTAC-CCCCTCTTCG	-3.46172
1687	TTTTCCATAATAATGATTCTACCCC	TTTTCCATAATAATG-TTCTACCCC	-3.50132
1688	TTTTCCATAATAATGATTCTACCCC	TTTTCCATAATAATG-TTCTACCCC	-3.51063
1689	TTTTCTGTTCAACATTAGGGGGCAC	TTTTCTGTTCAA-ATTAGGGGGCAC	-3.50315
1690	TTTTCTGTTCAACATTAGGGGGCAC	TTTTCTGTTCAA-ATTAGGGGGCAC	-3.50083
1691	TTTTGCCCGCTGTAAAGGCGTTACC	TTT-GCCCGCTGTAAAGGCGTTACC	-3.5146
1692	TTTTGCCCGCTGTAAAGGCGTTACC	TTT-GCCCGCTGTAAAGGCGTTACC	-3.42944
1693	TTTAAATGGGGGCCTAATTGTAAAT	TTTAAATGGGGGCCTAATT-TAAAT	-3.53904
1694	TTTAAATGGGGGCCTAATTGTAAAT	TTTAAATGGGGGCCTAATT-TAAAT	-3.46615
1695	TTTTGCAGCCCAGAATGTCTCAATA	TTTTGCAGCC-AGAATGTCTCAATA	-3.54285
1696	TTTTGCAGCCCAGAATGTCTCAATA	TTTTGCAGCC-AGAATGTCTCAATA	-3.50459
1697	TTTAAGTGACTGCAAGTCCATTGTG	TTTAAGTGACTGCAAGTCTATTGTG	-1.3348
1698	TTTAAGTGACTGCAAGTCCATTGTG	TTTAAGTGACTGCAAGTCTATTGTG	-1.39991
1699	TTTTGTTTGGCACACATCCCATTGA	TTTGGTTTGGCACACATCCCATTGA	-1.3455
1700	TTTTGTTTGGCACACATCCCATTGA	TTTGGTTTGGCACACATCCCATTGA	-1.38683
1701	TTTGCCAATTCAACCAATCTGTACG	TTTGCCAATTCAACCAATCTGTACT	-1.34823
1702	TTTGCCAATTCAACCAATCTGTACG	TTTGCCAATTCAACCAATCTGTACT	-1.39023
1703	TTTGCCGGCTCCTCTGCATCAGTTG	TTTGCCGGCTCCTCTGCATCAGTTC	-1.51447
1704	TTTGCCGGCTCCTCTGCATCAGTTG	TTTGCCGGCTCCTCTGCATCAGTTC	-1.50852
1705	TTTGCGTAATCCCCACTGATGTTGT	TTTGCGTAATCCCCACTGGTGTTGT	-1.53895
1706	TTTGCGTAATCCCCACTGATGTTGT	TTTGCGTAATCCCCACTGGTGTTGT	-1.58545
1707	TTTAGTAGCAATACAGTGGGCCTCT	TTTAGTAGCAATACAATGGGCCTCT	-1.53909
1708	TTTAGTAGCAATACAGTGGGCCTCT	TTTAGTAGCAATACAATGGGCCTCT	-1.5633
1709	TTTACAGTTTTAATTGTCTGGGAAT	TTTACAGTTTTAATTGTCTGGGAAT	-1.54595
1710	TTTACAGTTTTAATTGTCTGGGAAT	TTTACAGTTTTAATTGTCTGGGAAT	-1.59406
1711	TTTGGGTGGACTTTGTGCTAGAAAG	TTTGGGTGGACTTTGTGATAGAAAG	-1.64868
1712	TTTGGGTGGACTTTGTGCTAGAAAG	TTTGGGTGGACTTTGTGATAGAAAG	-1.63631
1713	TTTGCTAGTCCTACAAAGGGCATGG	TTTGCTAGTCCTACAAAGGGCATGG	-1.72887
1714	TTTGCTAGTCCTACAAAGGGCATGG	TTTGCTAGTCCTACAAAGGGCATGG	-1.76355
1715	TTTGTAGGACTAGCAAAGCGAGGGG	TTTGTAGGACTAGCAAAGTGAGGGG	-1.77605
1716	TTTGTAGGACTAGCAAAGCGAGGGG	TTTGTAGGACTAGCAAAGTGAGGGG	-1.79133
1717	TTTGGCACACATCCCATTGAATAAA	TTTGGCACACATCCCATTGAATAAA	-1.7785
1718	TTTGGCACACATCCCATTGAATAAA	TTTGGCACACATCCCATTGAATAAA	-1.79181
1719	TTTGTTTGGACCGACACGGATCTCC	TTTGTTTGGACCGACACGGATCTCC	-1.80734
1720	TTTGTTTGGACCGACACGGATCTCC	TTTGTTTGGACCGACACGGATCTCC	-1.81888
1721	TTTGGCCTAGGAAACGAATCCTCCT	TTTGGCCTAGGAAACGAATCCACCT	-1.80951
1722	TTTGGCCTAGGAAACGAATCCTCCT	TTTGGCCTAGGAAACGAATCCACCT	-1.79784
1723	TTTTGGCTATCTCACCACAATGGAC	TTTTGGCTATCTCACCACAATAGAC	-1.82981
1724	TTTTGGCTATCTCACCACAATGGAC	TTTTGGCTATCTCACCACAATAGAC	-1.84831
1725	TTTATTCAATGGGATGTGTGCCAAA	TTTATTCAATGGGATGTGTGCCAAA	-1.83499
1726	TTTATTCAATGGGATGTGTGCCAAA	TTTATTCAATGGGATGTGTGCCAAA	-1.82339
1727	TTTACCATCCTCCTGCTGTTGGTCG	TTTGCCATCCTCCTGCTGTTGGTCG	-1.86956
1728	TTTACCATCCTCCTGCTGTTGGTCG	TTTGCCATCCTCCTGCTGTTGGTCG	-1.90416
1729	TTTCGTTTGATGGCTTTAGCCCTGA	TTTAGTTTGATGGCTTTAGCCCTGA	-1.90378
1730	TTTCGTTTGATGGCTTTAGCCCTGA	TTTAGTTTGATGGCTTTAGCCCTGA	-1.92116
1731	TTTTTAGTAGCAATACAGTGGGCCT	TTTTTAGTAGCAATACAATGGGCCT	-1.91147
1732	TTTTTAGTAGCAATACAGTGGGCCT	TTTTTAGTAGCAATACAATGGGCCT	-1.96362
1733	TTTGTTTATTCAATGGGATGTGTGC	TTTATTTATTCAATGGGATGTGTGC	-1.94458
1734	TTTGTTTATTCAATGGGATGTGTGC	TTTATTTATTCAATGGGATGTGTGC	-1.98344
1735	TTTAATTGCCCAATGTGTATACGAG	TTTAATTGCCCAATGTGTATACGAA	-1.97241
1736	TTTAATTGCCCAATGTGTATACGAG	TTTAATTGCCCAATGTGTATACGAA	-1.97096
1737	TTTATCTAACTCTCGTATACGACGT	TTTATCTAACTCTCGTATACGAAGT	-1.98431
1738	TTTATCTAACTCTCGTATACGACGT	TTTATCTAACTCTCGTATACGAAGT	-1.96711
1739	TTTGATGGCTTTAGCCCTGAGTAAA	TTTGATGGCTTTAGCCCTGAGTAAA	-1.99984
1740	TTTGATGGCTTTAGCCCTGAGTAAA	TTTGATGGCTTTAGCCCTGAGTAAA	-2.02587
1741	TTTGGCTATCTCACCACAATGGACT	TTTGGCTATCTCACCACAATAGACT	-2.01462
1742	TTTGGCTATCTCACCACAATGGACT	TTTGGCTATCTCACCACAATAGACT	-1.98952
1743	TTTGAGAGAGCAATGATTGCAGCAA	TTTGAGAGAGCAATGATTGCAGGAA	-2.03403
1744	TTTGAGAGAGCAATGATTGCAGCAA	TTTGAGAGAGCAATGATTGCAGGAA	-2.02334
1745	TTTATGATCCATTTCTCAGTTTTCA	TTTACGATCCATTTCTCAGTTTTCA	-2.04108
1746	TTTATGATCCATTTCTCAGTTTTCA	TTTACGATCCATTTCTCAGTTTTCA	-2.09061
1747	TTTTGAGAAAATACAACATCAGTGG	TTTTGAGAAAATACAACACCAGTGG	-2.09258
1748	TTTTGAGAAAATACAACATCAGTGG	TTTTGAGAAAATACAACACCAGTGG	-2.14391
1749	TTTGAGAAAATACAACATCAGTGGG	TTTGAGAAAATACAACACCAGTGGG	-2.1227
1750	TTTGAGAAAATACAACATCAGTGGG	TTTGAGAAAATACAACACCAGTGGG	-2.16596
1751	TTTGGGCGTGCCCTCGTCCACGTGG	TTTGGGCGTGCCCTCGTACACGTGG	-2.1248
1752	TTTGGGCGTGCCCTCGTCCACGTGG	TTTGGGCGTGCCCTCGTACACGTGG	-2.20339
1753	TTTACTCAGGGCTAAAGCCATCAAA	TTTACTCAGGGCTAAAGCCATCAAA	-2.13315
1754	TTTACTCAGGGCTAAAGCCATCAAA	TTTACTCAGGGCTAAAGCCATCAAA	-2.12482
1755	TTTGGACCGACACGGATCTCCTGCT	TTTGGACCGACACGGATCTCCTGCT	-2.15631
1756	TTTGGACCGACACGGATCTCCTGCT	TTTGGACCGACACGGATCTCCTGCT	-2.13526
1757	TTTGTCGTTTGCCATGATTGTCAAG	TTTGTCGTTTGCCACGATTGTCAAG	-2.15643
1758	TTTGTCGTTTGCCATGATTGTCAAG	TTTGTCGTTTGCCACGATTGTCAAG	-2.22248
1759	TTTTTGGCTATCTCACCACAATGGA	TTTTTGGCTATCTCACCACAATAGA	-2.16505
1760	TTTTTGGCTATCTCACCACAATGGA	TTTTTGGCTATCTCACCACAATAGA	-2.19327
1761	TTTTATCTAACTCTCGTATACGACG	TTTTATCTAACTCTCGTATACGAAG	-2.23706
1762	TTTTATCTAACTCTCGTATACGACG	TTTTATCTAACTCTCGTATACGAAG	-2.25156
1763	TTTCCTGGCGGCGGTACTTGGCTGG	TTTCCTGACGGCGGTACTTGGCTGG	-2.28758
1764	TTTCCTGGCGGCGGTACTTGGCTGG	TTTCCTGACGGCGGTACTTGGCTGG	-2.33506
1765	TTTCAAAGAAAGAGCCAGTGGAGCC	TTTCAAAGAAAGAGCCTGTGGAGCC	-2.29491
1766	TTTCAAAGAAAGAGCCAGTGGAGCC	TTTCAAAGAAAGAGCCTGTGGAGCC	-2.27378
1767	TTTTTGAGAAAATACAACATCAGTG	TTTTTGAGAAAATACAACACCAGTG	-2.31661
1768	TTTTTGAGAAAATACAACATCAGTG	TTTTTGAGAAAATACAACACCAGTG	-2.33833
1769	TTTCTGCAAAGCATCCAGCCAAGTA	TTTCCGCAAAGCATCCAGCCAAGTA	-2.33145
1770	TTTCTGCAAAGCATCCAGCCAAGTA	TTTCCGCAAAGCATCCAGCCAAGTA	-2.33521
1771	TTTGGTATTTTTAGTAGCAATACAG	TTTGGTATTTTTAGTAGCAATACAA	-2.34172
1772	TTTGGTATTTTTAGTAGCAATACAG	TTTGGTATTTTTAGTAGCAATACAA	-2.37078
1773	TTTCTAGCACAAAGTCCACCCAAAT	TTTCTATCACAAAGTCCACCCAAAT	-2.34868
1774	TTTCTAGCACAAAGTCCACCCAAAT	TTTCTATCACAAAGTCCACCCAAAT	-2.37661
1775	TTTTGAGAGAGCAATGATTGCAGCA	TTTTGAGAGAGCAATGATTGCAGGA	-2.35522
1776	TTTTGAGAGAGCAATGATTGCAGCA	TTTTGAGAGAGCAATGATTGCAGGA	-2.33875
1777	TTTCCTAGGCCAAATTATTTCTTTT	TTTCCTAGGCCAAATTATTGCTTTT	-2.3751
1778	TTTCCTAGGCCAAATTATTTCTTTT	TTTCCTAGGCCAAATTATTGCTTTT	-2.39474
1779	TTTTTTGGCTATCTCACCACAATGG	TTTTTTGGCTATCTCACCACAATAG	-2.45846
1780	TTTTTTGGCTATCTCACCACAATGG	TTTTTTGGCTATCTCACCACAATAG	-2.48153
1781	TTTCTCAGTTTTCATGAGATATCGT	TTTCTCAGTTTTCATGAGATTTCGT	-2.46141
1782	TTTCTCAGTTTTCATGAGATATCGT	TTTCTCAGTTTTCATGAGATTTCGT	-2.46339
1783	TTTTAATTGCCCAATGTGTATACGA	TTTTAATTGCCCAATGTGTATACGA	-2.48283
1784	TTTTAATTGCCCAATGTGTATACGA	TTTTAATTGCCCAATGTGTATACGA	-2.53672
1785	TTTCGGCCTTCGCGGAGGAGGATTC	TTTCGGCCTTCGCGGAGGTGGATTC	-2.49156
1786	TTTCGGCCTTCGCGGAGGAGGATTC	TTTCGGCCTTCGCGGAGGTGGATTC	-2.52438
1787	TTTTAATTGTCTGGGAATGGGCAAT	TTTTAATTGTCTGGGAATGCGCAAT	-2.49569
1788	TTTTAATTGTCTGGGAATGGGCAAT	TTTTAATTGTCTGGGAATGCGCAAT	-2.48576
1789	TTTATTCACTAGTGAACTCTCCCCA	TTTATTCACTAGTGAACACTCCCCA	-2.5411
1790	TTTATTCACTAGTGAACTCTCCCCA	TTTATTCACTAGTGAACACTCCCCA	-2.52163
1791	TTTCGAAATGCCACGTGGACGAGGG	TTTCGAAATGCCACGTGTACGAGGG	-2.57127
1792	TTTCGAAATGCCACGTGGACGAGGG	TTTCGAAATGCCACGTGTACGAGGG	-2.5522
1793	TTTCTTTGAAATCACGATTGCCCAT	TTTCTTTGAAATCACGATTGCGCAT	-2.69954
1794	TTTCTTTGAAATCACGATTGCCCAT	TTTCTTTGAAATCACGATTGCGCAT	-2.67342
1795	TTTTAGTAGCAATACAGTGGGCCTC	TTTTAGTAGCAATACAATGGGCCTC	-2.70352
1796	TTTTAGTAGCAATACAGTGGGCCTC	TTTTAGTAGCAATACAATGGGCCTC	-2.66285
1797	TTTTTATCTAACTCTCGTATACGAC	TTTTTATCTAACTCTCGTATACGAA	-2.79474
1798	TTTTTATCTAACTCTCGTATACGAC	TTTTTATCTAACTCTCGTATACGAA	-2.80772
1799	TTTAATTGTCTGGGAATGGGCAATC	TTTAATTGTCTGGGAATGCGCAATC	-2.81878
1800	TTTAATTGTCTGGGAATGGGCAATC	TTTAATTGTCTGGGAATGCGCAATC	-2.81745
1801	TTTGTGCTAGAAAGAGACAGCTGCT	TTTGTGATAGAAAGAGACAGCTGCT	-2.82276
1802	TTTGTGCTAGAAAGAGACAGCTGCT	TTTGTGATAGAAAGAGACAGCTGCT	-2.82058
1803	TTTGATCAACTGCTACGAATACAGC	TTTGATCAACTGCTACGAATACTGC	-2.86476
1804	TTTGATCAACTGCTACGAATACAGC	TTTGATCAACTGCTACGAATACTGC	-2.82731
1805	TTTTATTCACTAGTGAACTCTCCCC	TTTTATTCACTAGTGAACACTCCCC	-2.97312
1806	TTTTATTCACTAGTGAACTCTCCCC	TTTTATTCACTAGTGAACACTCCCC	-2.93333
1807	TTTGGACGTCGTATACGAGAGTTAG	TTTGGACTTCGTATACGAGAGTTAG	-2.99747
1808	TTTGGACGTCGTATACGAGAGTTAG	TTTGGACTTCGTATACGAGAGTTAG	-3.00308
1809	TTTCTCAAAAAGCGCTCCATGTTTG	TTTCTCAAAAAGCGCTCCTTGTTTG	-3.00611
1810	TTTCTCAAAAAGCGCTCCATGTTTG	TTTCTCAAAAAGCGCTCCTTGTTTG	-2.94714
1811	TTTTTATTCACTAGTGAACTCTCCC	TTTTTATTCACTAGTGAACACTCCC	-3.01847
1812	TTTTTATTCACTAGTGAACTCTCCC	TTTTTATTCACTAGTGAACACTCCC	-2.97512
1813	TTTGCTTTGGGCGTGCCCTCGTCCA	TTTGCTTTGGGCGTGCCCTCGTACA	-3.03899
1814	TTTGCTTTGGGCGTGCCCTCGTCCA	TTTGCTTTGGGCGTGCCCTCGTACA	-2.96922
1815	TTTGAAATCACGATTGCCCATTCCC	TTTGAAATCACGATTGCGCATTCCC	-3.09663
1816	TTTGAAATCACGATTGCCCATTCCC	TTTGAAATCACGATTGCGCATTCCC	-3.05592
1817	TTTCTTTATGATCCATTTCTCAGTT	TTTCTTTACGATCCATTTCTCAGTT	-3.10718
1818	TTTCTTTATGATCCATTTCTCAGTT	TTTCTTTACGATCCATTTCTCAGTT	-3.04501
1819	TTTAGCCCTGAGTAAAGGGTAGTCG	TTTAGCCCTGAGTAAATGGTAGTCG	-3.12119
1820	TTTAGCCCTGAGTAAAGGGTAGTCG	TTTAGCCCTGAGTAAATGGTAGTCG	-3.05721
1821	TTTCGACGCCTTTACATAAAGGTTT	TTTCGACGCCTTAACATAAAGGTTT	-3.13609
1822	TTTCGACGCCTTTACATAAAGGTTT	TTTCGACGCCTTAACATAAAGGTTT	-3.1131
1823	TTTCGTTGAATCCAGCCAAGCCTCT	TTTCGTTGAATCCAGCCCAGCCTCT	-3.1592
1824	TTTCGTTGAATCCAGCCAAGCCTCT	TTTCGTTGAATCCAGCCCAGCCTCT	-3.12152
1825	TTTGCTTTCCTGGCGGCGGTACTTG	TTTGCTTTCCTGACGGCGGTACTTG	-3.19111
1826	TTTGCTTTCCTGGCGGCGGTACTTG	TTTGCTTTCCTGACGGCGGTACTTG	-3.10856
1827	TTTCGTCCGAGCGACCCCCGCTCGG	CTTCGTCCGAGCGACCCCCGCTCGG	-3.19944
1828	TTTCGTCCGAGCGACCCCCGCTCGG	CTTCGTCCGAGCGACCCCCGCTCGG	-3.1543
1829	TTTGCCATGATTGTCAAGCAGCTGT	TTTGCCACGATTGTCAAGCAGCTGT	-3.20856
1830	TTTGCCATGATTGTCAAGCAGCTGT	TTTGCCACGATTGTCAAGCAGCTGT	-3.12477
1831	TTTCAGGCTGTATTCGTAGCAGTTG	TTTCAGGCAGTATTCGTAGCAGTTG	-3.28988
1832	TTTCAGGCTGTATTCGTAGCAGTTG	TTTCAGGCAGTATTCGTAGCAGTTG	-3.22615
1833	TTTGACCTTTGTTTCTGCAAAGCAT	TTTGACCTTTGTTTCCGCAAAGCAT	-3.33088
1834	TTTGACCTTTGTTTCTGCAAAGCAT	TTTGACCTTTGTTTCCGCAAAGCAT	-3.25641
1835	TTTCATGAGATATCGTGTGGCTTTC	TTTCATGAGATTTCGTGTGGCTTTC	-3.33545
1836	TTTCATGAGATATCGTGTGGCTTTC	TTTCATGAGATTTCGTGTGGCTTTC	-3.27095
1837	TTTTCTCAAAAAGCGCTCCATGTTT	TTTTCTCAAAAAGCGCTCCTTGTTT	-3.33669
1838	TTTTCTCAAAAAGCGCTCCATGTTT	TTTTCTCAAAAAGCGCTCCTTGTTT	-3.29842
1839	TTTCTACCCCCCTCGCTTTGCTAGT	TTTCTACCCCCCTCACTTTGCTAGT	-3.37449
1840	TTTCTACCCCCCTCGCTTTGCTAGT	TTTCTACCCCCCTCACTTTGCTAGT	-3.32064
1841	TTTGCCCGAGCGGGGGTCGCTCGGA	TTCGCCCGAGCGGGGGTCGCTCGGA	-3.38014
1842	TTTGCCCGAGCGGGGGTCGCTCGGA	TTCGCCCGAGCGGGGGTCGCTCGGA	-3.32812
1843	TTTTGCCGGCTCCTCTGCATCAGTT	TTTTGCCGGCTCCTCTGCATCAGTT	-3.39152
1844	TTTTGCCGGCTCCTCTGCATCAGTT	TTTTGCCGGCTCCTCTGCATCAGTT	-3.32637
1845	TTTGCAGAAACAAAGGTCAAAGCGT	TTTGCGGAAACAAAGGTCAAAGCGT	-3.40392
1846	TTTGCAGAAACAAAGGTCAAAGCGT	TTTGCGGAAACAAAGGTCAAAGCGT	-3.34623
1847	TTTTCATGAGATATCGTGTGGCTTT	TTTTCATGAGATTTCGTGTGGCTTT	-3.42966
1848	TTTTCATGAGATATCGTGTGGCTTT	TTTTCATGAGATTTCGTGTGGCTTT	-3.35505
1849	TTTCGTGGCATTTGCGTAATCCCCA	TGTCGTGGCATTTGCGTAATCCCCA	-3.44999
1850	TTTCGTGGCATTTGCGTAATCCCCA	TGTCGTGGCATTTGCGTAATCCCCA	-3.40226
1851	TTTTCGTGGCATTTGCGTAATCCCC	TTGTCGTGGCATTTGCGTAATCCCC	-3.45843
1852	TTTTCGTGGCATTTGCGTAATCCCC	TTGTCGTGGCATTTGCGTAATCCCC	-3.40845
1853	TTTCTTTTAATTGCCCAATGTGTAT	TTGCTTTTAATTGCCCAATGTGTAT	-3.47552
1854	TTTCTTTTAATTGCCCAATGTGTAT	TTGCTTTTAATTGCCCAATGTGTAT	-3.41093
1855	TTTACATAAAGGTTTCGAAATGCCA	TTAACATAAAGGTTTCGAAATGCCA	-3.48369
1856	TTTACATAAAGGTTTCGAAATGCCA	TTAACATAAAGGTTTCGAAATGCCA	-3.43457
1857	TTTATGTAAAGGCGTCGAAACACTG	TTTATGTTAAGGCGTCGAAACACTG	-3.49194
1858	TTTATGTAAAGGCGTCGAAACACTG	TTTATGTTAAGGCGTCGAAACACTG	-3.43076
1859	TTTGTTTCTGCAAAGCATCCAGCCA	TTTGTTTCCGCAAAGCATCCAGCCA	-3.51359
1860	TTTGTTTCTGCAAAGCATCCAGCCA	TTTGTTTCCGCAAAGCATCCAGCCA	-3.4681
1861	TTTTTTATTCACTAGTGAACTCTCC	TTTTTTATTCACTAGTGAACACTCC	-3.53318
1862	TTTTTTATTCACTAGTGAACTCTCC	TTTTTTATTCACTAGTGAACACTCC	-3.49509
1863	TTTTCGGCCTTCGCGGAGGAGGATT	TTTTCGGCCTTCGCGGAGGTGGATT	-3.53673
1864	TTTTCGGCCTTCGCGGAGGAGGATT	TTTTCGGCCTTCGCGGAGGTGGATT	-3.47861
1865	TTTTCGTCCGAGCGACCCCCGCTCG	TCTTCGTCCGAGCGACCCCCGCTCG	-3.54286
1866	TTTTCGTCCGAGCGACCCCCGCTCG	TCTTCGTCCGAGCGACCCCCGCTCG	-3.49298
1867	TTTGTTTGGCACACATCCCATTGAA	TTGGTTTGGCACACATCCCATTGAA	-3.55212
1868	TTTGTTTGGCACACATCCCATTGAA	TTGGTTTGGCACACATCCCATTGAA	-3.50023
1869	TTTCGAAACCTTTATGTAAAGGCGT	TTTCGAAACCTTTATGTTAAGGCGT	-3.59328
1870	TTTCGAAACCTTTATGTAAAGGCGT	TTTCGAAACCTTTATGTTAAGGCGT	-3.56415
1871	TTTCTTTATGATCCATTTCTCAGTT	TTTCTTTATGATCCATTTCTCAGTT	-1.39583
1872	TTTCTTTATGATCCATTTCTCAGTT	TTTCTTTATGATCCATTTCTCAGTT	-1.40168
1873	TTTATGATCCATTTCTCAGTTTTCA	TTTATGATCCATTTCTCAGTTTTCA	-1.53119
1874	TTTATGATCCATTTCTCAGTTTTCA	TTTATGATCCATTTCTCAGTTTTCA	-1.53837
1875	TTTGGGTGGACTTTGTGCTAGAAAG	TTTGGGTGGACTTTGTGCTAGAAAG	-1.53593
1876	TTTGGGTGGACTTTGTGCTAGAAAG	TTTGGGTGGACTTTGTGCTAGAAAG	-1.54617
1877	TTTGTAGGACTAGCAAAGCGAGGGG	TTTGTAGGACTAGCAAAGCGAGGGG	-1.59696
1878	TTTGTAGGACTAGCAAAGCGAGGGG	TTTGTAGGACTAGCAAAGCGAGGGG	-1.60296
1879	TTTCCTGGCGGCGGTACTTGGCTGG	TTTCCTGGCGGCGGTACTTGGCTGG	-1.60526
1880	TTTCCTGGCGGCGGTACTTGGCTGG	TTTCCTGGCGGCGGTACTTGGCTGG	-1.67313
1881	TTTCGTTTGATGGCTTTAGCCCTGA	TTTCGTTTGATGGCTTTAGCCCTGA	-1.65755
1882	TTTCGTTTGATGGCTTTAGCCCTGA	TTTCGTTTGATGGCTTTAGCCCTGA	-1.66337
1883	TTTCCTAGGCCAAATTATTTCTTTT	TTTCCTAGGCCAAATTATTTCTTTT	-1.66244
1884	TTTCCTAGGCCAAATTATTTCTTTT	TTTCCTAGGCCAAATTATTTCTTTT	-1.67955
1885	TTTGCCGGCTCCTCTGCATCAGTTG	TTTGCCGGCTCCTCTGCATCAGTTG	-1.66785
1886	TTTGCCGGCTCCTCTGCATCAGTTG	TTTGCCGGCTCCTCTGCATCAGTTG	-1.677
1887	TTTGGGCGTGCCCTCGTCCACGTGG	TTTGGGCGTGCCCTCGTCCACGTGG	-1.68175
1888	TTTGGGCGTGCCCTCGTCCACGTGG	TTTGGGCGTGCCCTCGTCCACGTGG	-1.74355
1889	TTTGTTTGGACCGACACGGATCTCC	TTTGTTTGGACCGACACGGATCTCC	-1.6989
1890	TTTGTTTGGACCGACACGGATCTCC	TTTGTTTGGACCGACACGGATCTCC	-1.69533
1891	TTTAGTAGCAATACAGTGGGCCTCT	TTTAGTAGCAATACAGTGGGCCTCT	-1.71842
1892	TTTAGTAGCAATACAGTGGGCCTCT	TTTAGTAGCAATACAGTGGGCCTCT	-1.7297
1893	TTTCTAGCACAAAGTCCACCCAAAT	TTTCTAGCACAAAGTCCACCCAAAT	-1.72989
1894	TTTCTAGCACAAAGTCCACCCAAAT	TTTCTAGCACAAAGTCCACCCAAAT	-1.75548
1895	TTTCGTTGAATCCAGCCAAGCCTCT	TTTCGTTGAATCCAGCCAAGCCTCT	-1.78378
1896	TTTCGTTGAATCCAGCCAAGCCTCT	TTTCGTTGAATCCAGCCAAGCCTCT	-1.82582
1897	TTTATGTAAAGGCGTCGAAACACTG	TTTATGTAAAGGCGTCGAAACACTG	-1.79101
1898	TTTATGTAAAGGCGTCGAAACACTG	TTTATGTAAAGGCGTCGAAACACTG	-1.79423
1899	TTTGGTATTTTTAGTAGCAATACAG	TTTGGTATTTTTAGTAGCAATACAG	-1.84662
1900	TTTGGTATTTTTAGTAGCAATACAG	TTTGGTATTTTTAGTAGCAATACAG	-1.86932
1901	TTTGTCGTTTGCCATGATTGTCAAG	TTTGTCGTTTGCCATGATTGTCAAG	-1.90927
1902	TTTGTCGTTTGCCATGATTGTCAAG	TTTGTCGTTTGCCATGATTGTCAAG	-1.96076
1903	TTTATTCACTAGTGAACTCTCCCCA	TTTATTCACTAGTGAACTCTCCCCA	-1.91747
1904	TTTATTCACTAGTGAACTCTCCCCA	TTTATTCACTAGTGAACTCTCCCCA	-1.96398
1905	TTTGATGGCTTTAGCCCTGAGTAAA	TTTGATGGCTTTAGCCCTGAGTAAA	-1.91873
1906	TTTGATGGCTTTAGCCCTGAGTAAA	TTTGATGGCTTTAGCCCTGAGTAAA	-1.94736
1907	TTTGAGAAAATACAACATCAGTGGG	TTTGAGAAAATACAACATCAGTGGG	-1.97678
1908	TTTGAGAAAATACAACATCAGTGGG	TTTGAGAAAATACAACATCAGTGGG	-2.02149
1909	TTTTTAGTAGCAATACAGTGGGCCT	TTTTTAGTAGCAATACAGTGGGCCT	-2.01931
1910	TTTTTAGTAGCAATACAGTGGGCCT	TTTTTAGTAGCAATACAGTGGGCCT	-2.0597
1911	TTTTAGTAGCAATACAGTGGGCCTC	TTTTAGTAGCAATACAGTGGGCCTC	-2.05208
1912	TTTTAGTAGCAATACAGTGGGCCTC	TTTTAGTAGCAATACAGTGGGCCTC	-2.07014
1913	TTTTTGAGAAAATACAACATCAGTG	TTTTTGAGAAAATACAACATCAGTG	-2.0608
1914	TTTTTGAGAAAATACAACATCAGTG	TTTTTGAGAAAATACAACATCAGTG	-2.08168
1915	TTTTGAGAAAATACAACATCAGTGG	TTTTGAGAAAATACAACATCAGTGG	-2.077
1916	TTTTGAGAAAATACAACATCAGTGG	TTTTGAGAAAATACAACATCAGTGG	-2.13135
1917	TTTACTCAGGGCTAAAGCCATCAAA	TTTACTCAGGGCTAAAGCCATCAAA	-2.12179
1918	TTTACTCAGGGCTAAAGCCATCAAA	TTTACTCAGGGCTAAAGCCATCAAA	-2.12744
1919	TTTGGACCGACACGGATCTCCTGCT	TTTGGACCGACACGGATCTCCTGCT	-2.17767
1920	TTTGGACCGACACGGATCTCCTGCT	TTTGGACCGACACGGATCTCCTGCT	-2.24631
1921	TTTCTTTGAAATCACGATTGCCCAT	TTTCTTTGAAATCACGATTGCCCAT	-2.18096
1922	TTTCTTTGAAATCACGATTGCCCAT	TTTCTTTGAAATCACGATTGCCCAT	-2.15997
1923	TTTCAGGCTGTATTCGTAGCAGTTG	TTTCAGGCTGTATTCGTAGCAGTTG	-2.26413
1924	TTTCAGGCTGTATTCGTAGCAGTTG	TTTCAGGCTGTATTCGTAGCAGTTG	-2.24796
1925	TTTTTATCTAACTCTCGTATACGAC	TTTTTATCTAACTCTCGTATACGAC	-2.3367
1926	TTTTTATCTAACTCTCGTATACGAC	TTTTTATCTAACTCTCGTATACGAC	-2.38673
1927	TTTCTACCCCCCTCGCTTTGCTAGT	TTTCTACCCCCCTCGCTTTGCTAGT	-2.36878
1928	TTTCTACCCCCCTCGCTTTGCTAGT	TTTCTACCCCCCTCGCTTTGCTAGT	-2.29557
1929	TTTCGGCCTTCGCGGAGGAGGATTC	TTTCGGCCTTCGCGGAGGAGGATTC	-2.40069
1930	TTTCGGCCTTCGCGGAGGAGGATTC	TTTCGGCCTTCGCGGAGGAGGATTC	-2.41697
1931	TTTTTATTCACTAGTGAACTCTCCC	TTTTTATTCACTAGTGAACTCTCCC	-2.45206
1932	TTTTTATTCACTAGTGAACTCTCCC	TTTTTATTCACTAGTGAACTCTCCC	-2.47048
1933	TTTGCTTTCCTGGCGGCGGTACTTG	TTTGCTTTCCTGGCGGCGGTACTTG	-2.49872
1934	TTTGCTTTCCTGGCGGCGGTACTTG	TTTGCTTTCCTGGCGGCGGTACTTG	-2.45431
1935	TTTGCTTTGGGCGTGCCCTCGTCCA	TTTGCTTTGGGCGTGCCCTCGTCCA	-2.63698
1936	TTTGCTTTGGGCGTGCCCTCGTCCA	TTTGCTTTGGGCGTGCCCTCGTCCA	-2.6321
1937	TTTTATTCACTAGTGAACTCTCCCC	TTTTATTCACTAGTGAACTCTCCCC	-2.78294
1938	TTTTATTCACTAGTGAACTCTCCCC	TTTTATTCACTAGTGAACTCTCCCC	-2.82408
1939	TTTCGTCCGAGCGACCCCCGCTCGG	TTTCGTCCGAGCGACCCCCGCTCGG	-3.13385
1940	TTTCGTCCGAGCGACCCCCGCTCGG	TTTCGTCCGAGCGACCCCCGCTCGG	-3.13033
1941	TTTGCCCGAGCGGGGGTCGCTCGGA	TTTGCCCGAGCGGGGGTCGCTCGGA	-3.19643
1942	TTTGCCCGAGCGGGGGTCGCTCGGA	TTTGCCCGAGCGGGGGTCGCTCGGA	-3.1502
1943	TTTTGCCGGCTCCTCTGCATCAGTT	TTTTGCCGGCTCCTCTGCATCAGTT	-3.31866
1944	TTTTGCCGGCTCCTCTGCATCAGTT	TTTTGCCGGCTCCTCTGCATCAGTT	-3.26352
1945	TTTTCGGCCTTCGCGGAGGAGGATT	TTTTCGGCCTTCGCGGAGGAGGATT	-3.4547
1946	TTTTCGGCCTTCGCGGAGGAGGATT	TTTTCGGCCTTCGCGGAGGAGGATT	-3.37154
1947	TTTTCGTCCGAGCGACCCCCGCTCG	TTTTCGTCCGAGCGACCCCCGCTCG	-3.5204
1948	TTTTCGTCCGAGCGACCCCCGCTCG	TTTTCGTCCGAGCGACCCCCGCTCG	-3.52382
1949	TTTGCCGGCTCCTCTGCATCAGTTG	TTTACCGGCTCCTCTGCATCAGTTG	-1.33674
1950	TTTGCCGGCTCCTCTGCATCAGTTG	TTTACCGGCTCCTCTGCATCAGTTG	-1.37497
1951	TTTTGGCTATCTCACCACAATGGAC	TTTGGGCTATCTCACCACAATGGAC	-1.43135
1952	TTTTGGCTATCTCACCACAATGGAC	TTTGGGCTATCTCACCACAATGGAC	-1.46835
1953	TTTGCCAATTCAACCAATCTGTACG	TTTGCCAATTCAACCAATCTGTACG	-1.43799
1954	TTTGCCAATTCAACCAATCTGTACG	TTTGCCAATTCAACCAATCTGTACG	-1.53633
1955	TTTTGTTTGGCACACATCCCATTGA	TTTCGTTTGGCACACATCCCATTGA	-1.55685
1956	TTTTGTTTGGCACACATCCCATTGA	TTTCGTTTGGCACACATCCCATTGA	-1.62129
1957	TTTTAGTAGCAATACAGTGGGCCTC	TTTTAGTAGCAATACAGTGGGCATC	-1.72085
1958	TTTTAGTAGCAATACAGTGGGCCTC	TTTTAGTAGCAATACAGTGGGCATC	-1.78584
1959	TTTAATTGCCCAATGTGTATACGAG	TTTAATTGCCCAATGTGTGTACGAG	-1.77781
1960	TTTAATTGCCCAATGTGTATACGAG	TTTAATTGCCCAATGTGTGTACGAG	-1.85936
1961	TTTGGCCTAGGAAACGAATCCTCCT	TTTGGCCTAGGAAACGAATCCCCCT	-1.78271
1962	TTTGGCCTAGGAAACGAATCCTCCT	TTTGGCCTAGGAAACGAATCCCCCT	-1.81703
1963	TTTGATCAACTGCTACGAATACAGC	TTTGATCAACTGCTACGAACACAGC	-1.79733
1964	TTTGATCAACTGCTACGAATACAGC	TTTGATCAACTGCTACGAACACAGC	-1.82586
1965	TTTGAAATCACGATTGCCCATTCCC	TTTGAAATCACGATTGCCCACTCCC	-1.86062
1966	TTTGAAATCACGATTGCCCATTCCC	TTTGAAATCACGATTGCCCACTCCC	-1.89923
1967	TTTGCCATGATTGTCAAGCAGCTGT	TTTGCCATGATTGTCAAGCGGCTGT	-1.88185
1968	TTTGCCATGATTGTCAAGCAGCTGT	TTTGCCATGATTGTCAAGCGGCTGT	-1.94035
1969	TTTCTAGCACAAAGTCCACCCAAAT	TTTCTAGCACAAAGTACACCCAAAT	-1.88728
1970	TTTCTAGCACAAAGTCCACCCAAAT	TTTCTAGCACAAAGTACACCCAAAT	-1.89019
1971	TTTGTGCTAGAAAGAGACAGCTGCT	TTTGTGCTAGAAAGAGACAGCCGCT	-1.89847
1972	TTTGTGCTAGAAAGAGACAGCTGCT	TTTGTGCTAGAAAGAGACAGCCGCT	-1.92016
1973	TTTGTTTGGACCGACACGGATCTCC	TTTGTTTGGACCGACACGGATCTCC	-1.95176
1974	TTTGTTTGGACCGACACGGATCTCC	TTTGTTTGGACCGACACGGATCTCC	-1.97238
1975	TTTTATCTAACTCTCGTATACGACG	TTTTATCTAACTCTTGTATACGACG	-1.97219
1976	TTTTATCTAACTCTCGTATACGACG	TTTTATCTAACTCTTGTATACGACG	-2.03067
1977	TTTGGACGTCGTATACGAGAGTTAG	TTTGGACGTCGTATACAAGAGTTAG	-2.01112
1978	TTTGGACGTCGTATACGAGAGTTAG	TTTGGACGTCGTATACAAGAGTTAG	-2.02372
1979	TTTCGTTTGATGGCTTTAGCCCTGA	TTTCGTTTGATGGCTTTAACCCTGA	-2.01938
1980	TTTCGTTTGATGGCTTTAGCCCTGA	TTTCGTTTGATGGCTTTAACCCTGA	-2.06812
1981	TTTGGACCGACACGGATCTCCTGCT	TTTGGACCGACACGGATCTCCTGCT	-2.02875
1982	TTTGGACCGACACGGATCTCCTGCT	TTTGGACCGACACGGATCTCCTGCT	-2.05843
1983	TTTACAGTTTTAATTGTCTGGGAAT	TTTACAGTTTTAATTGTCTGGGAGT	-2.06769
1984	TTTACAGTTTTAATTGTCTGGGAAT	TTTACAGTTTTAATTGTCTGGGAGT	-2.09024
1985	TTTAGTAGCAATACAGTGGGCCTCT	TTTAGTAGCAATACAGTGGGCATCT	-2.11346
1986	TTTAGTAGCAATACAGTGGGCCTCT	TTTAGTAGCAATACAGTGGGCATCT	-2.10981
1987	TTTCTCAAAAAGCGCTCCATGTTTG	TTTATCAAAAAGCGCTCCATGTTTG	-2.23564
1988	TTTCTCAAAAAGCGCTCCATGTTTG	TTTATCAAAAAGCGCTCCATGTTTG	-2.27943
1989	TTTCGACGCCTTTACATAAAGGTTT	TTTCGACGCCTTTACATAAAGATTT	-2.25022
1990	TTTCGACGCCTTTACATAAAGGTTT	TTTCGACGCCTTTACATAAAGATTT	-2.28613
1991	TTTTTATTCACTAGTGAACTCTCCC	TTTTTATTCACTAGTGAACTCTACC	-2.26105
1992	TTTTTATTCACTAGTGAACTCTCCC	TTTTTATTCACTAGTGAACTCTACC	-2.3052
1993	TTTGGGTGGACTTTGTGCTAGAAAG	TTTGGGTGTACTTTGTGCTAGAAAG	-2.26138
1994	TTTGGGTGGACTTTGTGCTAGAAAG	TTTGGGTGTACTTTGTGCTAGAAAG	-2.27365
1995	TTTGATGGCTTTAGCCCTGAGTAAA	TTTGATGGCTTTAACCCTGAGTAAA	-2.28357
1996	TTTGATGGCTTTAGCCCTGAGTAAA	TTTGATGGCTTTAACCCTGAGTAAA	-2.34494
1997	TTTATGTAAAGGCGTCGAAACACTG	TTTATGTAAAGGCGTCGAAACATTG	-2.31633
1998	TTTATGTAAAGGCGTCGAAACACTG	TTTATGTAAAGGCGTCGAAACATTG	-2.30463
[truncated: 29,995 more rows]

## Sheet: Table S5
Table S5. Test datasets for model development generated based on CRISPR fluorescence reaction.
No.	DNA	crRNA	true value	CNND	CNN12a	CNN12ae	TransformerD	Transformer12a	Transformer12ae	type
1	ACAATAGGTGTTTCATGGTTTAGTATGTCAGGTAGATCTTCTGCT	TTTCATGGTTTAGTGTGTCAGGTAG	17.05	1.94525	1.67898	1.81076	20.5216	16.5807	13.4553	virus
2	CGAACTAAAGTTTATAATAATTATTTAACTGCACGAGTCTTGGAG	TTTATAATAATGATTTAACTGCACG	16.25	1.75353	1.65633	1.7553	14.4401	12.0759	6.75673	virus
3	ACAGCAACGGTTTCCAAGATGGTTTTCTAGTAGGGACATTTGGAA	TTTACAAGATGGTTTTCTAGTAGTG	15.61	1.46338	1.82851	1.75496	18.5557	22.4235	15.7896	virus
4	CGCGGGTGTTTTTGAGGACGCACTCTGGGAATATTGACTTGGCTC	TTTGAGGACGCACTCTGGAAATATT	14.99	1.37719	1.33373	1.53952	16.1997	16.1826	7.48002	virus
5	TTGTAAATAATTTGGATAAAACTGCAGTTAACGGCAACATGGCTT	TTTGGATAAAACTGCAGTTAACGGA	14.84	1.54538	1.75704	1.44034	9.91459	7.80451	18.7959	virus
6	ATGCGAATGCTTTGGGAGTTTGGTGTAATCCAGGAGATTGGCAAT	TTTGGGAGTTTGGTTTAATCCAGGA	14.38	1.11273	1.42896	1.08032	10.9174	5.48951	10.5233	virus
7	ATAATAATTATTTAACTGCACGAGTCTTGGAGATAGGGTTTATCA	TTTAACTGCACGAGTCTTTGAGATA	14.35	1.18217	1.41432	1.46433	18.5947	9.27883	11.3237	virus
8	TGTTTCATGGTTTAGTATGTCAGGTAGATCTTCTGCTAATGCAGC	TTTAGTGTGTCAGGTAGATCTTCTG	13.28	1.52419	1.60881	1.55259	15.1318	6.78694	5.11713	virus
9	ATTTGGAATATTTGGGACAGGGTAGAGATCGATGGTCTTGAGGAG	TTTGGGGCAGGGTAGAGATCGATGG	12.57	1.57727	1.50855	1.44294	17.2805	10.6732	7.32303	virus
10	TGAGCACAGTTTTATGGAATGGACCCTGTTTAAAAAGCTCAAAAC	TTTATGGAATGGACTCTGTTTAAAA	11.88	1.20402	1.4506	1.42335	12.5826	5.14962	9.92971	virus
11	ATATTAAAAATTTCTTGTTCATAACTAACTAAGTGCAACTCGCTC	TTTCTTGTTCAAAACTAACTAAGTG	11.75	1.50697	1.86423	1.71093	17.0396	9.98109	13.7927	virus
12	GTTGTTACAATTTGTGCATGGCTATCATCTAAAGCCATGTTGCCG	TTTGTGCATGGGTATCATCTAAAGC	11.54	1.29665	1.53456	1.61525	21.3237	9.26931	6.60451	virus
13	GCGACGGAACTTTCATGCTTATTGGGGATAGCAACAAGACCCCCT	TTTCCTGCTTATTGGGGATAGCAAA	10.96	0.95068	0.900343	0.710588	8.40007	3.42776	4.27031	virus
14	ATGACATGCCTCTACTCCAGACAACCAACTACATGGTCCTCCCGG	TTTACTCCAGACAACCAACTATATG	10.79	1.2643	1.09565	1.30088	12.8615	6.38736	5.42707	virus
15	AGTAGGGACATTTGGAATATTTGGGACAGGGTAGAGATCGATGGT	TTTGGAATATTTGGGGCAGGGTAGA	10.48	1.76712	1.74148	1.51075	18.3838	15.6392	15.8676	virus
16	TCGCGGGTGTTTTTGAGGACGCACTCTGGGAATATTGACTTGGCT	TTTTGAGGACGCACTCTGGAAATAT	8.921	1.47495	1.08757	1.44241	13.9263	8.12767	16.8727	virus
17	CTGACTCTAGTTTCTTTGTGTTTAGTTGAGAGCACTTTATTTTTA	TTTCTTTGTGTTTAGATGAGAGCAC	8.588	0.755583	0.902969	0.959835	10.9791	3.50569	10.0358	virus
18	ATGAGCACAGTTTTATGGAATGGACCCTGTTTAAAAAGCTCAAAA	TTTTATGGAATGGACTCTGTTTAAA	8.347	1.30955	1.18949	1.08767	14.9322	3.65565	6.71366	virus
19	CAAGTCAATATTCCCAGAGTGCGTCCTCAAAAACACCCGCGACGG	TTTCCAGAGTGCGTCCTCAAAATCA	8.162	1.29859	0.988687	1.18832	12.115	5.75528	4.7314	virus
20	GGAGATAGGGTTTATCAAACAGTGGCTGAATGACATGCCTCTACT	TTTATCAAACGGTGGCTGAATGACA	7.956	1.39998	1.31531	1.53677	11.3597	11.5598	5.15918	virus
21	ATTATCGCCCTTTGTTGGGGGCTCGTGTTGATTCAATATGCGCAG	TTTTTTGGGGGCTCGTGTTGATTAA	7.64	0.865528	1.00147	1.37698	10.7564	8.65828	7.11276	virus
22	CTCTAGTTTCTTTGTGTTTAGTTGAGAGCACTTTATTTTTAGTTC	TTTGTGTTTAGATGAGAGCACTTTA	7.427	0.935117	1.01903	1.191	11.7681	4.38488	7.06868	virus
23	TGAACGAGCATTTGGGATTAACCGGAATGATCCCTCCTCAAGACC	TTTGGGATTAAGCGGAATGATCCCT	6.894	1.50487	1.14527	1.34337	14.6401	5.51145	4.75881	virus
24	ACAAGAAATTTTTAATATTGTTTTAAAGACTGTTTCGGAATCTGC	TTTAATGTTGTTTTAAAGACTGTTT	6.486	1.23411	1.0125	1.29264	18.4905	3.70274	4.14421	virus
25	GAGCACTTTATTTTTAGTTCATGACAGCAACGGTTTCCAAGATGG	TTTTTATTTCATGACAGCAACGGTT	5.691	0.562201	0.670818	0.742063	7.66467	3.4098	5.17227	virus
26	TCCCAAAGCATTCGCATCAACCAATGACCAAGTTGTTACAATTTG	TTTGCATCAACCAATGACCAAGGTG	5.295	1.30837	1.06332	1.3556	13.0946	5.4502	6.3568	virus
27	AACAAGAAATTTTTAATATTGTTTTAAAGACTGTTTCGGAATCTG	TTTTAATGTTGTTTTAAAGACTGTT	5.093	1.14775	1.4034	1.27098	15.5113	4.04266	4.24772	virus
28	TTTCTTTGTGTTTAGTTGAGAGCACTTTATTTTTAGTTCATGACA	TTTAGATGAGAGCACTTTATTTTTA	5.08	0.849771	0.966508	0.908957	13.4463	3.86679	9.4001	virus
29	TCAGCCACTGTTTGATAAACCCTATCTCCAAGACTCGTGCAGTTA	TTTGATAAACCCTATCTCAAAGACT	5.042	1.22596	0.997561	1.25002	14.7989	23.4	11.0776	virus
30	TGCACGAGTCTTGGAGATAGGGTTTATCAAACAGTGGCTGAATGA	TTTGAGATAGGGTTTATCAAACGGT	5.004	1.35598	0.987583	1.22437	8.10368	5.3812	6.63064	virus
31	GCTTTGTAAGTTTCCGGGAGGACCATGTAGTTGGTTGTCTGGAGT	TTTCCGGGAGGACCATATAGTTGGT	4.927	1.69124	1.5499	1.31518	19.3483	23.7061	13.9532	virus
32	TCCAAGATGGTTTTCTAGTAGGGACATTTGGAATATTTGGGACAG	TTTTCTAGTAGTGACATTTGGAATA	4.903	0.963758	1.0889	1.05303	13.8237	3.32866	4.78082	virus
[truncated: 1,326 more rows]

## Sheet: Table S6
Table S6. Model performance evaluation by k-fold cross-validation.
[truncated: 13 more rows]

[truncated: 12 more sheets: Table S7, Table S8, Table S9, Fig.1, Fig.2, Fig.3, Fig.4, Fig.S1, Fig.S2, Fig.S3, Fig.S7, Fig.S8]
